# Supplementary material for: Composition of the Intranuclear Inclusions of Fragile X-associated Tremor/Ataxia Syndrome
Source: Acta Neuropathol Commun. 2019 Sep 3;7:143. doi: 10.1186/s40478-019-0796-1 (PMC6720097; doi:10.1186/s40478-019-0796-1)
Supplement: Supplementary file 2 — This file contains raw data for the two MS analyses in the tabs labeled “Protein groups”; analyzed data to calculate relative percent abundances of identified proteins in the tabs labeled “Relative abundance”; and a list of the 176 proteins found enriched in FXTAS inclusions and used for Fig. 3 in the tab labeled “176 enriched inclusion proteins. (XLSX 2720 kb) [file 40478_2019_796_MOESM2_ESM.xlsx]

## Sheet: Title page
Composition of the Intranuclear Inclusions of Fragile X-associated Tremor/Ataxia Syndrome
ACTA Neuropathologica
Lisa Ma(1), Anthony W. Herren(2), Glenda Espinal(1), Jamie Randol(1), Bridget McLaughlin(3), Veronica Martinez-Cerdeño(3,4,5), Isaac N. Pessah(5,6), Randi J. Hagerman(5,7), Paul J Hagerman(1,5)(*)
1. Department of Biochemistry and Molecular Medicine, University of California Davis School of Medicine, Davis, California, USA 2. Genome Center, University of California Davis, Davis, California, USA 3. Department of Pathology and Laboratory Medicine, University of California Davis, Davis, California, USA 4. Institute for Pediatric Regenerative Medicine Shriners Hospital of Northern California, …
(*)Corresponding author: Paul J. Hagerman, MD, PhD Department of Biochemistry and Molecular Medicine University of California Davis, School of Medicine One Shields Ave Davis, CA USA pjhagerman@ucdavis.edu (530) 754-7266

## Sheet: Protein Groups InclusionMS
Protein IDs	Majority protein IDs	Peptide counts (all)	Peptide counts (razor+unique)	Peptide counts (unique)	Protein names	Gene names	Fasta headers	Number of proteins	Peptides	Razor + unique peptides	Unique peptides	Peptides FXTAS A Inclusions	Peptides FXTAS A Nuclear	Peptides FXTAS B Inclusions	Peptides FXTAS B Nuclear	Peptides Control Nuclear	Razor + unique peptides FXTAS A Inclusion	Razor + unique peptides FXTAS A Nuclear	Razor + unique peptides FXTAS B Inclusion	Razor + unique peptides FXTAS B Nuclear	Razor + unique peptides Control Nuclear	Unique peptides FXTAS A Inclusion	Unique peptides FXTAS A Nuclear	Unique peptides FXTAS B Inclusion	Unique peptides FXTAS B Nuclear	Unique peptides Control Nuclear	Sequence coverage [%]	Unique + razor sequence coverage [%]	Unique sequence coverage [%]	Mol. weight [kDa]	Sequence length	Sequence lengths	Q-value	Score	Identification type FXTAS A Inclusion	Identification type FXTAS A Nuclear	Identification type FXTAS B Inclusion	Identification type FXTAS B Nuclear	Identification type Control Nuclear	Sequence coverage FXTAS A Inclusion [%]	Sequence coverage FXTAS A Nuclear [%]	Sequence coverage FXTAS B Inclusion [%]	Sequence coverage FXTAS B Nuclear [%]	Sequence coverage Control Nuclear [%]	Intensity	Intensity FXTAS A Inclusion	Intensity FXTAS A Nuclear	Intensity FXTAS B Inclusion	Intensity FXTAS B Nuclear
Q00341;A0A024R4E5;H0Y394	Q00341;A0A024R4E5;H0Y394	5;5;4	5;5;4	5;5;4	Vigilin	HDLBP	VIGLN_HUMAN Vigilin OS=Homo sapiens OX=9606 GN=HDLBP PE=1 SV=2;A0A024R4E5_HUMAN High density lipoprotein binding protein (Vigilin), isoform CRA_a OS=Homo sapiens OX=9606 GN=HDLBP PE=1 SV=1;H0Y394_HUMAN Vigilin (Fragment) OS=Homo sapiens OX=9606 GN=HDLBP PE	3	5	5	5	1	3	4	3	2	1	3	4	3	2	1	3	4	3	2	3.9	3.9	3.9	141.45	1268	1268;1268;973	0	30.531	By MS/MS	By MS/MS	By MS/MS	By MS/MS	By MS/MS	0.9	2.4	2.4	1.9	1	66458000	8211500	10719000	16961000	11255000
A0A087WZA9;A0A024R4K9;A0A087X266;Q9BXJ8	A0A087WZA9;A0A024R4K9;A0A087X266;Q9BXJ8	1;1;1;1	1;1;1;1	1;1;1;1	Transmembrane protein 120A	TMEM120A;TMPIT	A0A087WZA9_HUMAN Transmembrane protein 120A (Fragment) OS=Homo sapiens OX=9606 GN=TMEM120A PE=1 SV=1;A0A024R4K9_HUMAN Transmembrane protein 120A OS=Homo sapiens OX=9606 GN=TMEM120A PE=1 SV=1;A0A087X266_HUMAN Transmembrane protein 120A OS=Homo sapiens OX=96	4	1	1	1	0	1	0	0	0	0	1	0	0	0	0	1	0	0	0	6.3	6.3	6.3	20.459	174	174;322;369;343	0.0011983	2.2333		By MS/MS				0	6.3	0	0	0	0	0	0	0	0
A0A024R4M0;P46781;B5MCT8;C9JM19	A0A024R4M0;P46781;B5MCT8;C9JM19	5;5;3;3	5;5;3;3	5;5;3;3	40S ribosomal protein S9	RPS9	A0A024R4M0_HUMAN 40S ribosomal protein S9 OS=Homo sapiens OX=9606 GN=RPS9 PE=1 SV=1;RS9_HUMAN 40S ribosomal protein S9 OS=Homo sapiens OX=9606 GN=RPS9 PE=1 SV=3;B5MCT8_HUMAN 40S ribosomal protein S9 OS=Homo sapiens OX=9606 GN=RPS9 PE=1 SV=1;C9JM19_HUMAN 40	4	5	5	5	5	4	5	5	5	5	4	5	5	5	5	4	5	5	5	21.1	21.1	21.1	22.591	194	194;194;139;156	0	7.8922	By MS/MS	By MS/MS	By MS/MS	By MS/MS	By MS/MS	21.1	17	21.1	21.1	21.1	284180000	60836000	47085000	45311000	36289000
A0A024RAC6;Q14241	A0A024RAC6;Q14241	2;2	2;2	2;2	Transcription elongation factor B polypeptide 3	TCEB3	A0A024RAC6_HUMAN Elongin-A OS=Homo sapiens OX=9606 GN=ELOA PE=1 SV=1;ELOA1_HUMAN Elongin-A OS=Homo sapiens OX=9606 GN=ELOA PE=1 SV=2	2	2	2	2	1	1	1	1	1	1	1	1	1	1	1	1	1	1	1	2.3	2.3	2.3	87.229	772	772;798	0.00062657	2.5416	By matching	By matching	By MS/MS	By matching	By MS/MS	1.4	1.4	1.4	1.4	0.9	24838000	3087400	3189400	8465900	4069400
A0A0G2JL47;A0A024RCR6;A0A0G2JK23;P46379	A0A0G2JL47;A0A024RCR6;A0A0G2JK23;P46379	1;1;1;1	1;1;1;1	1;1;1;1	Large proline-rich protein BAG6	BAT3;BAG6	A0A0G2JL47_HUMAN Large proline-rich protein BAG6 OS=Homo sapiens OX=9606 GN=BAG6 PE=1 SV=1;A0A024RCR6_HUMAN BAG6 OS=Homo sapiens OX=9606 GN=BAG6 PE=1 SV=1;A0A0G2JK23_HUMAN Large proline-rich protein BAG6 OS=Homo sapiens OX=9606 GN=BAG6 PE=1 SV=1;BAG6_HUMAN	4	1	1	1	0	1	1	1	1	0	1	1	1	1	0	1	1	1	1	2.6	2.6	2.6	113.46	1077	1077;1126;1132;1132	0.00062854	2.5583		By MS/MS	By matching	By MS/MS	By matching	0	2.6	2.6	2.6	2.6	552610	0	109710	120690	156520
A0A075B6E9;Q96NW7	A0A075B6E9;Q96NW7	1;1	1;1	1;1	Leucine-rich repeat-containing protein 7	LRRC7	A0A075B6E9_HUMAN Leucine-rich repeat-containing protein 7 OS=Homo sapiens OX=9606 GN=LRRC7 PE=1 SV=1;LRRC7_HUMAN Leucine-rich repeat-containing protein 7 OS=Homo sapiens OX=9606 GN=LRRC7 PE=1 SV=1	2	1	1	1	1	1	1	1	0	1	1	1	1	0	1	1	1	1	0	0.6	0.6	0.6	167.99	1495	1495;1537	1	-2	By MS/MS	By matching	By MS/MS	By MS/MS		0.6	0.6	0.6	0.6	0	0	0	0	0	0
M0QX85;M0R1K2;M0R3B2;A0A075B6F9;Q9Y314;M0R1T7;A0A075B797	M0QX85;M0R1K2;M0R3B2;A0A075B6F9;Q9Y314;M0R1T7;A0A075B797	2;2;2;2;2;1;1	2;2;2;2;2;1;1	2;2;2;2;2;1;1	Nitric oxide synthase-interacting protein	NOSIP	M0QX85_HUMAN Nitric oxide synthase-interacting protein (Fragment) OS=Homo sapiens OX=9606 GN=NOSIP PE=1 SV=1;M0R1K2_HUMAN Nitric oxide synthase-interacting protein (Fragment) OS=Homo sapiens OX=9606 GN=NOSIP PE=1 SV=1;M0R3B2_HUMAN Nitric oxide synthase-int	7	2	2	2	2	2	1	2	1	2	2	1	2	1	2	2	1	2	1	26	26	26	11.07	96	96;176;241;304;301;63;232	0.00064103	2.6665	By MS/MS	By MS/MS	By matching	By MS/MS	By matching	26	26	13.5	26	12.5	21261000	4151200	8217200	4887500	3685100
E9PL18;E9PQ38;A0A075B6T4;Q9NVX7	E9PL18;E9PQ38;A0A075B6T4;Q9NVX7	1;1;1;1	1;1;1;1	1;1;1;1	Kelch repeat and BTB domain-containing protein 4	KBTBD4	E9PL18_HUMAN Kelch repeat and BTB domain-containing protein 4 (Fragment) OS=Homo sapiens OX=9606 GN=KBTBD4 PE=1 SV=1;E9PQ38_HUMAN Kelch repeat and BTB domain-containing protein 4 OS=Homo sapiens OX=9606 GN=KBTBD4 PE=1 SV=1;A0A075B6T4_HUMAN Kelch repeat and	4	1	1	1	1	1	0	0	0	1	1	0	0	0	1	1	0	0	0	5.6	5.6	5.6	22.87	198	198;286;543;518	0.0017689	2.1275	By MS/MS	By matching				5.6	5.6	0	0	0	5671000	2974400	2696600	0	0
H0YN73;H0YN88;A0A075B716;P08708;H3BNC9	H0YN73;H0YN88;A0A075B716;P08708;H3BNC9	2;2;2;2;1	2;2;2;2;1	2;2;2;2;1	40S ribosomal protein S17	RPS17	H0YN73_HUMAN 40S ribosomal protein S17 (Fragment) OS=Homo sapiens OX=9606 GN=RPS17 PE=1 SV=1;H0YN88_HUMAN 40S ribosomal protein S17 OS=Homo sapiens OX=9606 GN=RPS17 PE=1 SV=1;A0A075B716_HUMAN 40S ribosomal protein S17 OS=Homo sapiens OX=9606 GN=RPS17 PE=1	5	2	2	2	1	2	2	2	2	1	2	2	2	2	1	2	2	2	2	37.3	37.3	37.3	6.7559	59	59;136;191;135;293	0	4.5926	By matching	By MS/MS	By MS/MS	By MS/MS	By MS/MS	20.3	37.3	37.3	37.3	37.3	73703000	2700800	29151000	6431600	19170000
A0A087WT45;A0A075B793;Q4V328	A0A087WT45;A0A075B793;Q4V328	1;1;1	1;1;1	1;1;1	GRIP1-associated protein 1	GRIPAP1	A0A087WT45_HUMAN GRIP1-associated protein 1 OS=Homo sapiens OX=9606 GN=GRIPAP1 PE=1 SV=1;A0A075B793_HUMAN GRIP1-associated protein 1 OS=Homo sapiens OX=9606 GN=GRIPAP1 PE=1 SV=2;GRAP1_HUMAN GRIP1-associated protein 1 OS=Homo sapiens OX=9606 GN=GRIPAP1 PE=1	3	1	1	1	0	1	1	1	1	0	1	1	1	1	0	1	1	1	1	1.3	1.3	1.3	90.856	796	796;810;841	0	11.632		By MS/MS	By MS/MS	By MS/MS	By MS/MS	0	1.3	1.3	1.3	1.3	18783000	0	1704800	6599600	3532000
A0A087WT35;P78356	A0A087WT35;P78356	1;1	1;1	1;1	Phosphatidylinositol 5-phosphate 4-kinase type-2 beta	PIP4K2B	A0A087WT35_HUMAN Phosphatidylinositol 5-phosphate 4-kinase type-2 beta (Fragment) OS=Homo sapiens OX=9606 GN=PIP4K2B PE=1 SV=1;PI42B_HUMAN Phosphatidylinositol 5-phosphate 4-kinase type-2 beta OS=Homo sapiens OX=9606 GN=PIP4K2B PE=1 SV=1	2	1	1	1	1	1	1	1	1	1	1	1	1	1	1	1	1	1	1	15.5	15.5	15.5	8.4535	71	71;416	0.00063492	2.5949	By MS/MS	By MS/MS	By MS/MS	By MS/MS	By MS/MS	15.5	15.5	15.5	15.5	15.5	13969000	2402200	2699000	2786900	2266200
A0A087WT44;P30519;I3L276;I3L4P8;A0A1B0GXH0;I3L463;I3L159;I3L1F5	A0A087WT44;P30519;I3L276;I3L4P8;A0A1B0GXH0;I3L463;I3L159;I3L1F5	2;2;1;1;1;1;1;1	2;2;1;1;1;1;1;1	2;2;1;1;1;1;1;1	Heme oxygenase 2	HMOX2	A0A087WT44_HUMAN Heme oxygenase 2 OS=Homo sapiens OX=9606 GN=HMOX2 PE=1 SV=1;HMOX2_HUMAN Heme oxygenase 2 OS=Homo sapiens OX=9606 GN=HMOX2 PE=1 SV=2;I3L276_HUMAN Heme oxygenase 2 (Fragment) OS=Homo sapiens OX=9606 GN=HMOX2 PE=1 SV=1;I3L4P8_HUMAN Heme oxyge	8	2	2	2	1	2	1	1	2	1	2	1	1	2	1	2	1	1	2	5.1	5.1	5.1	41.669	370	370;316;110;130;131;132;229;238	0	7.8345	By matching	By MS/MS	By matching	By MS/MS	By MS/MS	3.2	5.1	3.2	3.2	5.1	75752000	8144400	19134000	11226000	11013000
A0A087X0U3;A0A087WT87;P43003	A0A087X0U3;A0A087WT87;P43003	1;1;1	1;1;1	1;1;1	Amino acid transporter;Excitatory amino acid transporter 1	SLC1A3	A0A087X0U3_HUMAN Amino acid transporter OS=Homo sapiens OX=9606 GN=SLC1A3 PE=1 SV=1;A0A087WT87_HUMAN Amino acid transporter OS=Homo sapiens OX=9606 GN=SLC1A3 PE=1 SV=1;EAA1_HUMAN Excitatory amino acid transporter 1 OS=Homo sapiens OX=9606 GN=SLC1A3 PE=1 SV	3	1	1	1	1	1	1	1	1	1	1	1	1	1	1	1	1	1	1	2.6	2.6	2.6	47.099	430	430;496;542	0	12.358	By MS/MS	By MS/MS	By MS/MS	By MS/MS	By MS/MS	2.6	2.6	2.6	2.6	2.6	67451000	7087800	18536000	10197000	12723000
A0A087WU82;A0A087WT91;A0A0G2JP35;A0A0G2JMF6;A0A0G2JLM6;Q6DHY5;A6NER0;A6NDS4;A0A087X1G2	A0A087WU82;A0A087WT91;A0A0G2JP35;A0A0G2JMF6;A0A0G2JLM6;Q6DHY5;A6NER0;A6NDS4;A0A087X1G2	1;1;1;1;1;1;1;1;1	1;1;1;1;1;1;1;1;1	1;1;1;1;1;1;1;1;1	TBC1 domain family member 3G;TBC1 domain family member 3F;TBC1 domain family member 3B;TBC1 domain family member 3K	TBC1D3B;TBC1D3F;TBC1D3G;TBC1D3K	A0A087WU82_HUMAN TBC1 domain family member 3B (Fragment) OS=Homo sapiens OX=9606 GN=TBC1D3B PE=4 SV=1;A0A087WT91_HUMAN TBC1 domain family member 3F OS=Homo sapiens OX=9606 GN=TBC1D3F PE=4 SV=1;A0A0G2JP35_HUMAN TBC1 domain family member 3L OS=Homo sapiens O	9	1	1	1	1	0	0	0	0	1	0	0	0	0	1	0	0	0	0	28.6	28.6	28.6	5.8739	49	49;495;549;549;549;549;549;549;549	1	-2	By MS/MS					28.6	0	0	0	0	0	0	0	0	0
A0A087WW69;F8W8L6;A0A087WTA5;E7ERK9;Q9UI10	A0A087WW69;F8W8L6;A0A087WTA5;E7ERK9;Q9UI10	1;1;1;1;1	1;1;1;1;1	1;1;1;1;1	Translation initiation factor eIF-2B subunit delta	EIF2B4	A0A087WW69_HUMAN Translation initiation factor eIF-2B subunit delta OS=Homo sapiens OX=9606 GN=EIF2B4 PE=1 SV=1;F8W8L6_HUMAN Eukaryotic translation initiation factor 2B subunit 4 delta transcript variant 4 OS=Homo sapiens OX=9606 GN=EIF2B4 PE=1 SV=1;A0A087	5	1	1	1	0	0	1	1	1	0	0	1	1	1	0	0	1	1	1	6.1	6.1	6.1	25.111	228	228;235;520;544;523	0.004336	1.6954			By MS/MS	By MS/MS	By MS/MS	0	0	6.1	6.1	6.1	7881900	0	0	4427600	3454300
A0A087WTA8;P08123	A0A087WTA8;P08123	16;16	16;16	16;16	Collagen alpha-2(I) chain	COL1A2	A0A087WTA8_HUMAN Collagen alpha-2(I) chain OS=Homo sapiens OX=9606 GN=COL1A2 PE=1 SV=1;CO1A2_HUMAN Collagen alpha-2(I) chain OS=Homo sapiens OX=9606 GN=COL1A2 PE=1 SV=7	2	16	16	16	14	14	14	13	13	14	14	14	13	13	14	14	14	13	13	10.3	10.3	10.3	129.15	1364	1364;1366	0	323.31	By MS/MS	By MS/MS	By MS/MS	By MS/MS	By MS/MS	8.4	9.7	9.2	8.5	8.4	8057200000	1297600000	775510000	434890000	1356600000
H7BYX6;A0A087WTE4;A0A087WTF6;A0A087WX77;A0A087WWD4;A0A087WV75;P13591;A0A087WZS4;A0A087X1V2;A0A087WVU1;A0A0D9SF98;A0A087WWJ5	H7BYX6;A0A087WTE4;A0A087WTF6;A0A087WX77;A0A087WWD4;A0A087WV75;P13591	3;3;3;3;3;3;3;1;1;1;1;1	3;3;3;3;3;3;3;1;1;1;1;1	3;3;3;3;3;3;3;1;1;1;1;1	Neural cell adhesion molecule 1	NCAM1	H7BYX6_HUMAN Neural cell adhesion molecule 1 OS=Homo sapiens OX=9606 GN=NCAM1 PE=1 SV=2;A0A087WTE4_HUMAN Neural cell adhesion molecule 1 OS=Homo sapiens OX=9606 GN=NCAM1 PE=1 SV=1;A0A087WTF6_HUMAN Neural cell adhesion molecule 1 OS=Homo sapiens OX=9606 GN=	12	3	3	3	3	3	3	3	1	3	3	3	3	1	3	3	3	3	1	4.6	4.6	4.6	80.282	725	725;761;848;858;884;884;858;135;228;305;357;372	0	6.1208	By MS/MS	By MS/MS	By MS/MS	By MS/MS	By MS/MS	4.6	4.6	4.6	4.6	1.5	90899000	14085000	25304000	16050000	17112000
A0A087WTJ9;Q8IWV7	A0A087WTJ9;Q8IWV7	2;2	2;2	2;2	E3 ubiquitin-protein ligase UBR1	UBR1	A0A087WTJ9_HUMAN E3 ubiquitin-protein ligase UBR1 OS=Homo sapiens OX=9606 GN=UBR1 PE=1 SV=1;UBR1_HUMAN E3 ubiquitin-protein ligase UBR1 OS=Homo sapiens OX=9606 GN=UBR1 PE=1 SV=1	2	2	2	2	0	1	2	0	0	0	1	2	0	0	0	1	2	0	0	2.2	2.2	2.2	124.07	1070	1070;1749	0	4.6582		By matching	By MS/MS			0	1.2	2.2	0	0	19591000	0	4547500	15043000	0
A0A087WTM4;Q86WJ1;A0A087WWW4;A0A0A0MSH9;A0A087WZM7;A0A1W2PP16	A0A087WTM4;Q86WJ1;A0A087WWW4;A0A0A0MSH9	4;4;2;2;1;1	4;4;2;2;1;1	4;4;2;2;1;1	Chromodomain-helicase-DNA-binding protein 1-like	CHD1L	A0A087WTM4_HUMAN Chromodomain-helicase-DNA-binding protein 1-like OS=Homo sapiens OX=9606 GN=CHD1L PE=1 SV=1;CHD1L_HUMAN Chromodomain-helicase-DNA-binding protein 1-like OS=Homo sapiens OX=9606 GN=CHD1L PE=1 SV=2;A0A087WWW4_HUMAN Chromodomain-helicase-DNA-	6	4	4	4	2	3	0	1	3	2	3	0	1	3	2	3	0	1	3	12.7	12.7	12.7	43.016	377	377;897;82;797;56;219	0	10.806	By matching	By MS/MS		By MS/MS	By MS/MS	7.7	9.5	0	1.9	8.5	4312000	943990	3218900	0	0
A0A087WTP3;Q92945;M0R0I5;M0R3J3	A0A087WTP3;Q92945;M0R0I5	5;5;4;1	3;3;2;1	3;3;2;1	Far upstream element-binding protein 2	KHSRP	A0A087WTP3_HUMAN Far upstream element-binding protein 2 OS=Homo sapiens OX=9606 GN=KHSRP PE=1 SV=1;FUBP2_HUMAN Far upstream element-binding protein 2 OS=Homo sapiens OX=9606 GN=KHSRP PE=1 SV=4;M0R0I5_HUMAN Far upstream element-binding protein 2 (Fragment)	4	5	3	3	3	3	5	4	3	1	2	3	2	2	1	2	3	2	2	5.5	4.2	4.2	73.027	711	711;711;279;269	0	19.027	By MS/MS	By MS/MS	By MS/MS	By MS/MS	By MS/MS	2.8	4.1	5.5	4.2	4.1	28787000	2458500	2724400	8511300	5695100
H0YAR2;A0A087WTT1;E7EQV3;E7ERJ7;P11940;H0YB86;Q9H361;H0YAP2;H0YEU6;H0Y5F5;B1ANR0;Q4VXU2;Q13310	H0YAR2;A0A087WTT1;E7EQV3;E7ERJ7;P11940;H0YB86;Q9H361	3;3;3;3;3;2;2;1;1;1;1;1;1	3;3;3;3;3;2;2;1;1;1;1;1;1	3;3;3;3;3;2;2;1;1;1;1;1;1	Polyadenylate-binding protein;Polyadenylate-binding protein 1;Polyadenylate-binding protein 3	PABPC1;PABPC3	H0YAR2_HUMAN Polyadenylate-binding protein 1 (Fragment) OS=Homo sapiens OX=9606 GN=PABPC1 PE=1 SV=1;A0A087WTT1_HUMAN Polyadenylate-binding protein OS=Homo sapiens OX=9606 GN=PABPC1 PE=1 SV=1;E7EQV3_HUMAN Polyadenylate-binding protein OS=Homo sapiens OX=960	13	3	3	3	1	0	1	3	0	1	0	1	3	0	1	0	1	3	0	12.7	12.7	12.7	32.139	284	284;522;591;604;636;165;631;131;249;550;615;614;644	0	6.3315	By matching		By matching	By MS/MS		5.3	0	5.3	12.7	0	5095300	75600	0	72754	4946900
F5GXT1;A6NNI4;A0A087WU13;G8JLH6;P21926	F5GXT1;A6NNI4;A0A087WU13;G8JLH6;P21926	1;1;1;1;1	1;1;1;1;1	1;1;1;1;1	Tetraspanin;CD9 antigen	CD9	F5GXT1_HUMAN CD9 antigen (Fragment) OS=Homo sapiens OX=9606 GN=CD9 PE=1 SV=8;A6NNI4_HUMAN Tetraspanin OS=Homo sapiens OX=9606 GN=CD9 PE=1 SV=1;A0A087WU13_HUMAN Tetraspanin OS=Homo sapiens OX=9606 GN=CD9 PE=1 SV=1;G8JLH6_HUMAN Tetraspanin (Fragment) OS=Homo	5	1	1	1	1	0	1	1	1	1	0	1	1	1	1	0	1	1	1	8.5	8.5	8.5	15.894	141	141;159;182;228;228	0.0058542	1.5907	By matching		By matching	By matching	By MS/MS	8.5	0	8.5	8.5	8.5	8102300	1169000	0	1722900	1199500
A0A087WU51;A0A1X7SC74;Q6ZTR7	A0A087WU51;A0A1X7SC74;Q6ZTR7	1;1;1	1;1;1	1;1;1	Protein FAM92B	FAM92B	A0A087WU51_HUMAN Protein FAM92B (Fragment) OS=Homo sapiens OX=9606 GN=FAM92B PE=4 SV=1;A0A1X7SC74_HUMAN Protein FAM92B OS=Homo sapiens OX=9606 GN=FAM92B PE=4 SV=1;FA92B_HUMAN Protein FAM92B OS=Homo sapiens OX=9606 GN=FAM92B PE=1 SV=2	3	1	1	1	1	1	1	1	1	1	1	1	1	1	1	1	1	1	1	3.4	3.4	3.4	23.381	205	205;304;304	0.0088129	1.4821	By MS/MS	By MS/MS	By MS/MS	By MS/MS	By MS/MS	3.4	3.4	3.4	3.4	3.4	2464500000	378280000	488990000	458920000	427600000
A0A087WU53;Q9H0U3	A0A087WU53;Q9H0U3	2;2	2;2	2;2	Magnesium transporter protein 1	MAGT1	A0A087WU53_HUMAN Magnesium transporter protein 1 OS=Homo sapiens OX=9606 GN=MAGT1 PE=1 SV=1;MAGT1_HUMAN Magnesium transporter protein 1 OS=Homo sapiens OX=9606 GN=MAGT1 PE=1 SV=1	2	2	2	2	0	1	1	1	1	0	1	1	1	1	0	1	1	1	1	4.6	4.6	4.6	41.531	367	367;335	0.00066181	2.8678		By MS/MS	By matching	By matching	By MS/MS	0	2.5	2.2	2.2	2.2	15382000	0	4978500	4515100	1576200
A0A087WU93;A0A087WZQ6;P63010;A0A087WYD1;A0A087X253;K7ERB2;K7EJ01;H7C034	A0A087WU93;A0A087WZQ6;P63010;A0A087WYD1;A0A087X253	3;3;3;2;2;1;1;1	3;3;3;2;2;1;1;1	1;1;1;1;1;0;0;0	AP-2 complex subunit beta	AP2B1	A0A087WU93_HUMAN AP-2 complex subunit beta (Fragment) OS=Homo sapiens OX=9606 GN=AP2B1 PE=1 SV=1;A0A087WZQ6_HUMAN AP-2 complex subunit beta (Fragment) OS=Homo sapiens OX=9606 GN=AP2B1 PE=1 SV=1;AP2B1_HUMAN AP-2 complex subunit beta OS=Homo sapiens OX=9606	8	3	3	1	3	3	3	3	3	3	3	3	3	3	1	1	1	1	1	4.7	4.7	1.5	74.136	663	663;677;937;639;913;151;164;173	0	5.2215	By matching	By MS/MS	By matching	By MS/MS	By MS/MS	4.7	4.7	4.7	4.7	4.7	73390000	8335000	12500000	20016000	17364000
A0A087WUB9;Q8WYA6	A0A087WUB9;Q8WYA6	7;7	7;7	7;7	Beta-catenin-like protein 1	CTNNBL1	A0A087WUB9_HUMAN Beta-catenin-like protein 1 OS=Homo sapiens OX=9606 GN=CTNNBL1 PE=1 SV=1;CTBL1_HUMAN Beta-catenin-like protein 1 OS=Homo sapiens OX=9606 GN=CTNNBL1 PE=1 SV=1	2	7	7	7	4	2	7	5	1	4	2	7	5	1	4	2	7	5	1	13.7	13.7	13.7	65.702	568	568;563	0	32.844	By MS/MS	By MS/MS	By MS/MS	By MS/MS	By matching	8.6	3.9	13.7	10.6	1.9	148910000	22110000	10733000	74467000	37576000
E9PL01;A0A087WUC6;E9PI68;Q15005;E9PRB9;H0YE04	E9PL01;A0A087WUC6;E9PI68;Q15005	6;6;6;6;2;2	6;6;6;6;2;2	6;6;6;6;2;2	Signal peptidase complex subunit 2	SPCS2	E9PL01_HUMAN Signal peptidase complex subunit 2 OS=Homo sapiens OX=9606 GN=SPCS2 PE=1 SV=1;A0A087WUC6_HUMAN Signal peptidase complex subunit 2 OS=Homo sapiens OX=9606 GN=SPCS2 PE=1 SV=1;E9PI68_HUMAN Signal peptidase complex subunit 2 OS=Homo sapiens OX=960	6	6	6	6	4	4	3	3	6	4	4	3	3	6	4	4	3	3	6	38.2	38.2	38.2	17.027	157	157;227;257;226;87;166	0	47.338	By MS/MS	By MS/MS	By MS/MS	By MS/MS	By MS/MS	31.8	31.8	25.5	25.5	38.2	109430000	22720000	9193900	6650400	6754500
A0A087WUD3;Q9NRP0	A0A087WUD3;Q9NRP0	1;1	1;1	1;1	Oligosaccharyltransferase complex subunit OSTC	OSTC	A0A087WUD3_HUMAN Oligosaccharyltransferase complex subunit OSTC OS=Homo sapiens OX=9606 GN=OSTC PE=1 SV=1;OSTC_HUMAN Oligosaccharyltransferase complex subunit OSTC OS=Homo sapiens OX=9606 GN=OSTC PE=1 SV=1	2	1	1	1	1	1	1	0	1	1	1	1	0	1	1	1	1	0	1	14.5	14.5	14.5	9.369	83	83;149	0.0017783	2.1507	By MS/MS	By MS/MS	By matching		By MS/MS	14.5	14.5	14.5	0	14.5	578380	204850	90620	135930	0
A0A087WUK2;O14979	A0A087WUK2;O14979	9;9	9;9	9;9	Heterogeneous nuclear ribonucleoprotein D-like	HNRNPDL	A0A087WUK2_HUMAN Heterogeneous nuclear ribonucleoprotein D-like OS=Homo sapiens OX=9606 GN=HNRNPDL PE=1 SV=1;HNRDL_HUMAN Heterogeneous nuclear ribonucleoprotein D-like OS=Homo sapiens OX=9606 GN=HNRNPDL PE=1 SV=3	2	9	9	9	6	7	7	6	7	6	7	7	6	7	6	7	7	6	7	32	32	32	40.04	363	363;420	0	36.899	By MS/MS	By MS/MS	By MS/MS	By MS/MS	By MS/MS	21.5	19.8	26.2	21.5	19.8	122170000	4280200	17092000	21930000	20199000
A0A087WUL2;P49720;A0A087WXQ8;A0A087WY10	A0A087WUL2;P49720;A0A087WXQ8;A0A087WY10	2;2;1;1	2;2;1;1	2;2;1;1	Proteasome subunit beta type-3	PSMB3	A0A087WUL2_HUMAN Proteasome subunit beta type-3 (Fragment) OS=Homo sapiens OX=9606 GN=PSMB3 PE=1 SV=1;PSB3_HUMAN Proteasome subunit beta type-3 OS=Homo sapiens OX=9606 GN=PSMB3 PE=1 SV=2;A0A087WXQ8_HUMAN Proteasome subunit beta type-3 OS=Homo sapiens OX=96	4	2	2	2	2	0	2	1	0	2	0	2	1	0	2	0	2	1	0	17.9	17.9	17.9	16.161	145	145;205;107;112	0.0023269	2.0502	By MS/MS		By MS/MS	By matching		17.9	0	17.9	6.9	0	37926000	10651000	0	23489000	3786000
A0A087WZG9;B4DSP0;A0A087WXK2;A0A087WUL4;A0A087WX23;Q86TG7	A0A087WZG9;B4DSP0;A0A087WXK2;A0A087WUL4;A0A087WX23;Q86TG7	1;1;1;1;1;1	1;1;1;1;1;1	1;1;1;1;1;1	Retrotransposon-derived protein PEG10	PEG10	A0A087WZG9_HUMAN Retrotransposon-derived protein PEG10 OS=Homo sapiens OX=9606 GN=PEG10 PE=1 SV=1;B4DSP0_HUMAN HCG1642748, isoform CRA_b OS=Homo sapiens OX=9606 GN=PEG10 PE=1 SV=1;A0A087WXK2_HUMAN Retrotransposon-derived protein PEG10 OS=Homo sapiens OX=96	6	1	1	1	0	0	0	1	0	0	0	0	1	0	0	0	0	1	0	3.9	3.9	3.9	40.471	359	359;401;707;741;783;708	0.0063694	1.5752				By MS/MS		0	0	0	3.9	0	1627400	0	0	0	1627400
A0A087WUL9;Q9UNM6;J3KNQ3;E9PL38;H0YD73;E9PQG3;E9PPD2;F8W8J6	A0A087WUL9;Q9UNM6;J3KNQ3;E9PL38	8;8;7;5;3;2;1;1	8;8;7;5;3;2;1;1	8;8;7;5;3;2;1;1	26S proteasome non-ATPase regulatory subunit 13	PSMD13	A0A087WUL9_HUMAN 26S proteasome non-ATPase regulatory subunit 13 OS=Homo sapiens OX=9606 GN=PSMD13 PE=1 SV=1;PSD13_HUMAN 26S proteasome non-ATPase regulatory subunit 13 OS=Homo sapiens OX=9606 GN=PSMD13 PE=1 SV=2;J3KNQ3_HUMAN 26S proteasome non-ATPase regu	8	8	8	8	7	6	5	5	6	7	6	5	5	6	7	6	5	5	6	22.3	22.3	22.3	42.739	377	377;376;349;263;221;113;70;72	0	18.219	By MS/MS	By MS/MS	By MS/MS	By MS/MS	By MS/MS	19.9	16.2	14.3	14.3	15.1	161930000	34991000	37083000	27899000	27644000
F5H5G7;F5H155;A8MW50;A0A087WUM2;G3XAP5;F5H245;Q6ZMR3;P07864;P00338;P07195	F5H5G7;F5H155;A8MW50;A0A087WUM2;G3XAP5;F5H245;Q6ZMR3;P07864;P00338;P07195	1;1;1;1;1;1;1;1;1;1	1;1;1;1;1;1;1;1;1;1	1;1;1;1;1;1;1;1;1;1	L-lactate dehydrogenase;L-lactate dehydrogenase A-like 6A;L-lactate dehydrogenase C chain;L-lactate dehydrogenase A chain;L-lactate dehydrogenase B chain	LDHC;LDHB;LDHAL6A;LDHA	F5H5G7_HUMAN L-lactate dehydrogenase OS=Homo sapiens OX=9606 GN=LDHC PE=1 SV=1;F5H155_HUMAN L-lactate dehydrogenase OS=Homo sapiens OX=9606 GN=LDHC PE=1 SV=1;A8MW50_HUMAN L-lactate dehydrogenase (Fragment) OS=Homo sapiens OX=9606 GN=LDHB PE=1 SV=1;A0A087WU	10	1	1	1	1	1	1	1	1	1	1	1	1	1	1	1	1	1	1	6.6	6.6	6.6	20.008	183	183;225;232;233;241;318;332;332;332;334	0	5.7045	By MS/MS	By MS/MS	By MS/MS	By MS/MS	By MS/MS	6.6	6.6	6.6	6.6	6.6	12706000	1387300	2298700	2682600	1546900
A0A087WUR6;Q8IU85;H7C071;Q14012	A0A087WUR6;Q8IU85;H7C071;Q14012	2;2;1;1	2;2;1;1	2;2;1;1	Calcium/calmodulin-dependent protein kinase type 1D;Calcium/calmodulin-dependent protein kinase type 1	CAMK1D;CAMK1	A0A087WUR6_HUMAN Calcium/calmodulin-dependent protein kinase type 1D OS=Homo sapiens OX=9606 GN=CAMK1D PE=1 SV=1;KCC1D_HUMAN Calcium/calmodulin-dependent protein kinase type 1D OS=Homo sapiens OX=9606 GN=CAMK1D PE=1 SV=1;H7C071_HUMAN Calcium/calmodulin-dep	4	2	2	2	1	1	1	1	1	1	1	1	1	1	1	1	1	1	1	6.9	6.9	6.9	32.472	291	291;385;260;370	0.00062189	2.5026	By matching	By MS/MS	By MS/MS	By MS/MS	By MS/MS	3.4	3.4	3.4	3.4	3.4	12869000	2178700	1882200	2745600	6062300
E7ETK0;A0A087WUS0;P62847	E7ETK0;A0A087WUS0;P62847	2;2;2	2;2;2	2;2;2	40S ribosomal protein S24	RPS24	E7ETK0_HUMAN 40S ribosomal protein S24 OS=Homo sapiens OX=9606 GN=RPS24 PE=1 SV=1;A0A087WUS0_HUMAN 40S ribosomal protein S24 OS=Homo sapiens OX=9606 GN=RPS24 PE=1 SV=1;RS24_HUMAN 40S ribosomal protein S24 OS=Homo sapiens OX=9606 GN=RPS24 PE=1 SV=1	3	2	2	2	2	2	2	0	2	2	2	2	0	2	2	2	2	0	2	17.6	17.6	17.6	15.197	131	131;132;133	0	4.7655	By MS/MS	By matching	By matching		By MS/MS	17.6	17.6	17.6	0	17.6	5015400	818830	493100	397930	0
A0A087WUV6;H0Y488;A0A1B0GTU5;O14497	A0A087WUV6;H0Y488;A0A1B0GTU5;O14497	1;1;1;1	1;1;1;1	1;1;1;1	AT-rich interactive domain-containing protein 1A	ARID1A	A0A087WUV6_HUMAN AT-rich interactive domain-containing protein 1A OS=Homo sapiens OX=9606 GN=ARID1A PE=1 SV=1;H0Y488_HUMAN AT-rich interactive domain-containing protein 1A OS=Homo sapiens OX=9606 GN=ARID1A PE=1 SV=2;A0A1B0GTU5_HUMAN AT-rich interactive dom	4	1	1	1	1	0	1	0	0	1	0	1	0	0	1	0	1	0	0	0.9	0.9	0.9	121.74	1141	1141;1901;1903;2285	0.008822	1.4844	By matching		By MS/MS			0.9	0	0.9	0	0	9178200	1390500	0	7787800	0
A0A087WUZ3;Q01082;F8W6C1;A4QPE4;P11277;E9PJZ2;M0QZQ3;C9JY79;Q9H254	A0A087WUZ3;Q01082	14;14;6;3;2;1;1;1;1	14;14;6;3;2;1;1;1;1	11;11;3;0;0;0;0;0;0	Spectrin beta chain, non-erythrocytic 1	SPTBN1	A0A087WUZ3_HUMAN Spectrin beta chain OS=Homo sapiens OX=9606 GN=SPTBN1 PE=1 SV=1;SPTB2_HUMAN Spectrin beta chain, non-erythrocytic 1 OS=Homo sapiens OX=9606 GN=SPTBN1 PE=1 SV=2	9	14	14	11	10	11	12	10	7	10	11	12	10	7	8	8	9	8	5	6	6	4.7	274.83	2366	2366;2364;690;934;2137;117;2002;2564;2564	0	31.66	By MS/MS	By MS/MS	By MS/MS	By MS/MS	By MS/MS	4.4	4.9	5.1	4.2	3.3	374240000	71283000	79689000	71415000	65140000
A0A087WV02;B4DRP8;A0A087WVP9;Q9Y2G7;Q8N141;Q9HCL3;Q8TAF7;P17039	A0A087WV02;B4DRP8;A0A087WVP9;Q9Y2G7;Q8N141;Q9HCL3;Q8TAF7;P17039	2;2;2;2;2;2;2;2	2;2;2;2;2;2;2;2	2;2;2;2;2;2;2;2	Zinc finger protein 30 homolog;Zinc finger protein 82 homolog;Zinc finger protein 14 homolog;Zinc finger protein 461;Zinc finger protein 30	ZNF461;ZFP30;ZFP82;ZFP14;ZNF30	A0A087WV02_HUMAN Zinc finger protein 461 OS=Homo sapiens OX=9606 GN=ZNF461 PE=4 SV=1;B4DRP8_HUMAN Zinc finger protein 461 OS=Homo sapiens OX=9606 GN=ZNF461 PE=2 SV=1;A0A087WVP9_HUMAN Zinc finger protein 461 OS=Homo sapiens OX=9606 GN=ZNF461 PE=4 SV=1;ZFP30	8	2	2	2	1	2	2	1	1	1	2	2	1	1	1	2	2	1	1	10.1	10.1	10.1	30.27	258	258;540;563;519;532;533;563;623	0	7.6289	By MS/MS	By MS/MS	By MS/MS	By MS/MS	By MS/MS	8.5	10.1	10.1	8.5	8.5	88950000	15833000	14706000	11157000	9805200
J3QRE4;A0A087WV50;J3QL36;A0A087X0R7;Q9H4L4	J3QRE4;A0A087WV50;J3QL36;A0A087X0R7;Q9H4L4	1;1;1;1;1	1;1;1;1;1	1;1;1;1;1	Sentrin-specific protease 3	SENP3;SENP3-EIF4A1	J3QRE4_HUMAN Sentrin-specific protease 3 (Fragment) OS=Homo sapiens OX=9606 GN=SENP3 PE=4 SV=1;A0A087WV50_HUMAN Sentrin-specific protease 3 (Fragment) OS=Homo sapiens OX=9606 GN=SENP3 PE=4 SV=1;J3QL36_HUMAN Sentrin-specific protease 3 (Fragment) OS=Homo sa	5	1	1	1	1	1	1	1	1	1	1	1	1	1	1	1	1	1	1	8.2	8.2	8.2	13.321	110	110;177;237;540;574	0.0012114	2.2986	By MS/MS	By MS/MS	By MS/MS	By MS/MS	By MS/MS	8.2	8.2	8.2	8.2	8.2	59847000	6863700	12991000	16118000	2834100
B1APF7;B1APG1;B1APG0;Q15136;B1APG2;B1APF8;B1APF9;K7ERP6;B1APG3;A0A087WVC4;A0A0A0MS54;P22694;P17612	B1APF7;B1APG1;B1APG0;Q15136;B1APG2;B1APF8;B1APF9;K7ERP6;B1APG3;A0A087WVC4;A0A0A0MS54;P22694;P17612	1;1;1;1;1;1;1;1;1;1;1;1;1	1;1;1;1;1;1;1;1;1;1;1;1;1	1;1;1;1;1;1;1;1;1;1;1;1;1	cAMP-dependent protein kinase catalytic subunit beta;cAMP-dependent protein kinase catalytic subunit alpha	PRKACB;KIN27;PRKACA	B1APF7_HUMAN cAMP-dependent protein kinase catalytic subunit beta (Fragment) OS=Homo sapiens OX=9606 GN=PRKACB PE=1 SV=1;B1APG1_HUMAN cAMP-dependent protein kinase catalytic subunit beta (Fragment) OS=Homo sapiens OX=9606 GN=PRKACB PE=1 SV=1;B1APG0_HUMAN c	13	1	1	1	1	1	1	1	1	1	1	1	1	1	1	1	1	1	1	5.4	5.4	5.4	21.646	186	186;197;206;207;209;214;245;251;264;338;357;351;351	0.002287	1.9839	By MS/MS	By matching	By MS/MS	By MS/MS	By matching	5.4	5.4	5.4	5.4	5.4	45183000	4664100	8470000	10379000	15098000
A0A087WVE9;Q9HBZ2	A0A087WVE9;Q9HBZ2	2;2	2;2	2;2	Aryl hydrocarbon receptor nuclear translocator 2	ARNT2	A0A087WVE9_HUMAN Aryl hydrocarbon receptor nuclear translocator 2 OS=Homo sapiens OX=9606 GN=ARNT2 PE=1 SV=1;ARNT2_HUMAN Aryl hydrocarbon receptor nuclear translocator 2 OS=Homo sapiens OX=9606 GN=ARNT2 PE=1 SV=2	2	2	2	2	1	1	1	0	2	1	1	1	0	2	1	1	1	0	2	3.8	3.8	3.8	79.01	716	716;717	0	14.53	By matching	By matching	By matching		By MS/MS	2	2	2	0	3.8	12529000	917570	2487100	2673200	0
A0A087WVQ6;Q00610;J3KS13;A0A087WX41;P53675;K7EJJ5	A0A087WVQ6;Q00610	15;15;4;3;3;2	15;15;4;3;3;2	15;15;4;3;3;2	Clathrin heavy chain;Clathrin heavy chain 1	CLTC	A0A087WVQ6_HUMAN Clathrin heavy chain OS=Homo sapiens OX=9606 GN=CLTC PE=1 SV=1;CLH1_HUMAN Clathrin heavy chain 1 OS=Homo sapiens OX=9606 GN=CLTC PE=1 SV=5	6	15	15	15	7	5	11	15	5	7	5	11	15	5	7	5	11	15	5	10.4	10.4	10.4	192.06	1679	1679;1675;612;1260;1640;222	0	125.94	By MS/MS	By matching	By MS/MS	By MS/MS	By MS/MS	3.7	2.6	8.2	10.4	4	459740000	38937000	13285000	131440000	214860000
F8W7S5;A0A087WVV2;A0A0A0MRV0;Q9P2E9;A0A087WU26	F8W7S5;A0A087WVV2;A0A0A0MRV0;Q9P2E9	3;3;3;3;1	3;3;3;3;1	3;3;3;3;1	Ribosome-binding protein 1	RRBP1	F8W7S5_HUMAN Ribosome-binding protein 1 OS=Homo sapiens OX=9606 GN=RRBP1 PE=1 SV=1;A0A087WVV2_HUMAN Ribosome-binding protein 1 OS=Homo sapiens OX=9606 GN=RRBP1 PE=1 SV=1;A0A0A0MRV0_HUMAN Ribosome-binding protein 1 OS=Homo sapiens OX=9606 GN=RRBP1 PE=1 SV=1	5	3	3	3	1	1	1	3	2	1	1	1	3	2	1	1	1	3	2	4.1	4.1	4.1	84.325	751	751;934;1410;1410;346	0	5.1414	By matching	By matching	By MS/MS	By MS/MS	By MS/MS	1.6	1.6	1.3	4.1	2.8	30863000	2883700	2002000	0	8501700
P35250;A0A087WVY3;H7C5P4	P35250;A0A087WVY3;H7C5P4	2;2;1	2;2;1	2;2;1	Replication factor C subunit 2	RFC2	RFC2_HUMAN Replication factor C subunit 2 OS=Homo sapiens OX=9606 GN=RFC2 PE=1 SV=3;A0A087WVY3_HUMAN Replication factor C subunit 2 OS=Homo sapiens OX=9606 GN=RFC2 PE=1 SV=1;H7C5P4_HUMAN Replication factor C subunit 2 (Fragment) OS=Homo sapiens OX=9606 GN=	3	2	2	2	1	1	0	0	1	1	1	0	0	1	1	1	0	0	1	7.3	7.3	7.3	39.157	354	354;251;198	0	4.9174	By MS/MS	By matching			By MS/MS	4.8	4.8	0	0	2.5	141780	58010	83772	0	0
Q5TI65;A0A087WVZ0;Q9Y5U8	Q5TI65;A0A087WVZ0;Q9Y5U8	1;1;1	1;1;1	1;1;1	Mitochondrial pyruvate carrier 1	BRP44L;MPC1	Q5TI65_HUMAN Mitochondrial pyruvate carrier OS=Homo sapiens OX=9606 GN=MPC1 PE=1 SV=1;A0A087WVZ0_HUMAN Mitochondrial pyruvate carrier OS=Homo sapiens OX=9606 GN=MPC1 PE=1 SV=1;MPC1_HUMAN Mitochondrial pyruvate carrier 1 OS=Homo sapiens OX=9606 GN=MPC1 PE=1	3	1	1	1	1	0	1	1	1	1	0	1	1	1	1	0	1	1	1	31.8	31.8	31.8	7.5399	66	66;109;109	0	36.327	By MS/MS		By MS/MS	By MS/MS	By MS/MS	31.8	0	31.8	31.8	31.8	743080	84549	0	147230	187190
A0A087WWX0;A0A087WVZ9;P19388;A0A0A0MQR7;A0A087WVN5	A0A087WWX0;A0A087WVZ9;P19388;A0A0A0MQR7	3;3;3;2;1	3;3;3;2;1	3;3;3;2;1	DNA-directed RNA polymerases I, II, and III subunit RPABC1	POLR2E	A0A087WWX0_HUMAN DNA-directed RNA polymerases I, II, and III subunit RPABC1 (Fragment) OS=Homo sapiens OX=9606 GN=POLR2E PE=1 SV=1;A0A087WVZ9_HUMAN DNA-directed RNA polymerases I, II, and III subunit RPABC1 OS=Homo sapiens OX=9606 GN=POLR2E PE=1 SV=1;RPAB1	5	3	3	3	3	3	3	3	3	3	3	3	3	3	3	3	3	3	3	20.1	20.1	20.1	15.421	134	134;184;210;204;83	0	7.404	By MS/MS	By MS/MS	By MS/MS	By MS/MS	By MS/MS	20.1	20.1	20.1	20.1	20.1	241460000	39020000	37327000	52732000	39175000
C9JAG1;A0A087WW58;Q9C0D9	C9JAG1;A0A087WW58;Q9C0D9	1;1;1	1;1;1	1;1;1	Ethanolaminephosphotransferase 1	EPT1	C9JAG1_HUMAN Ethanolaminephosphotransferase 1 (Fragment) OS=Homo sapiens OX=9606 GN=SELENOI PE=1 SV=1;A0A087WW58_HUMAN Ethanolaminephosphotransferase 1 OS=Homo sapiens OX=9606 GN=SELENOI PE=1 SV=1;EPT1_HUMAN Ethanolaminephosphotransferase 1 OS=Homo sapiens	3	1	1	1	1	1	0	0	1	1	1	0	0	1	1	1	0	0	1	10	10	10	20.557	180	180;396;397	0	3.4098	By MS/MS	By MS/MS			By MS/MS	10	10	0	0	10	0	0	0	0	0
A0A087WW66;Q99460;H7BZR6;C9J9M4	A0A087WW66;Q99460	6;6;2;2	6;6;2;2	6;6;2;2	26S proteasome non-ATPase regulatory subunit 1	PSMD1	A0A087WW66_HUMAN 26S proteasome non-ATPase regulatory subunit 1 OS=Homo sapiens OX=9606 GN=PSMD1 PE=1 SV=1;PSMD1_HUMAN 26S proteasome non-ATPase regulatory subunit 1 OS=Homo sapiens OX=9606 GN=PSMD1 PE=1 SV=2	4	6	6	6	6	6	6	6	5	6	6	6	6	5	6	6	6	6	5	7	7	7	105.85	953	953;953;164;203	0	37.322	By MS/MS	By MS/MS	By MS/MS	By MS/MS	By MS/MS	7	7	7	7	6.1	354410000	65354000	85805000	75936000	64099000
A0A087WW77;Q15334	A0A087WW77;Q15334	2;2	2;2	2;2	Lethal(2) giant larvae protein homolog 1	LLGL1	A0A087WW77_HUMAN Lethal(2) giant larvae protein homolog 1 OS=Homo sapiens OX=9606 GN=LLGL1 PE=1 SV=1;L2GL1_HUMAN Lethal(2) giant larvae protein homolog 1 OS=Homo sapiens OX=9606 GN=LLGL1 PE=1 SV=3	2	2	2	2	1	1	0	0	2	1	1	0	0	2	1	1	0	0	2	2	2	2	114.43	1056	1056;1064	0	4.1569	By matching	By matching			By MS/MS	1.1	0.9	0	0	2	16693000	102410	5414600	0	0
J3KRB3;A0A087WWH0;J3QS96;A0A087WXM6;J3QQT2;J3QLC8;J3KRX5;A0A0A0MRF8;A0A0A6YYL6;P18621;J3KSJ0;A0A087WY81	J3KRB3;A0A087WWH0;J3QS96;A0A087WXM6;J3QQT2;J3QLC8;J3KRX5;A0A0A0MRF8;A0A0A6YYL6;P18621;J3KSJ0;A0A087WY81	2;2;2;2;2;2;2;2;2;2;1;1	2;2;2;2;2;2;2;2;2;2;1;1	2;2;2;2;2;2;2;2;2;2;1;1	60S ribosomal protein L17	RPL17;RPL17-C18orf32	J3KRB3_HUMAN 60S ribosomal protein L17 (Fragment) OS=Homo sapiens OX=9606 GN=RPL17 PE=3 SV=3;A0A087WWH0_HUMAN 60S ribosomal protein L17 (Fragment) OS=Homo sapiens OX=9606 GN=RPL17 PE=3 SV=6;J3QS96_HUMAN 60S ribosomal protein L17 (Fragment) OS=Homo sapiens	12	2	2	2	2	2	2	2	2	2	2	2	2	2	2	2	2	2	2	14	14	14	14.894	129	129;131;138;169;171;174;174;190;228;184;56;97	0	5.3076	By MS/MS	By MS/MS	By matching	By matching	By MS/MS	14	14	14	14	14	42334000	8272300	5620200	8820200	3469800
A0A087WWP4;Q96T37	A0A087WWP4;Q96T37	8;8	8;8	8;8	Putative RNA-binding protein 15	RBM15	A0A087WWP4_HUMAN Putative RNA-binding protein 15 OS=Homo sapiens OX=9606 GN=RBM15 PE=1 SV=1;RBM15_HUMAN Putative RNA-binding protein 15 OS=Homo sapiens OX=9606 GN=RBM15 PE=1 SV=2	2	8	8	8	5	6	6	7	5	5	6	6	7	5	5	6	6	7	5	11.4	11.4	11.4	102.13	933	933;977	0	84.579	By MS/MS	By MS/MS	By MS/MS	By MS/MS	By MS/MS	8.6	8.7	10.2	11.4	9	182910000	23169000	25452000	51965000	33641000
A0A0C4DH79;A0A087WWP8;Q5VWQ0	A0A0C4DH79;A0A087WWP8;Q5VWQ0	1;1;1	1;1;1	1;1;1	Round spermatid basic protein 1	RSBN1	A0A0C4DH79_HUMAN Lysine-specific demethylase 9 OS=Homo sapiens OX=9606 GN=RSBN1 PE=1 SV=1;A0A087WWP8_HUMAN Lysine-specific demethylase 9 OS=Homo sapiens OX=9606 GN=RSBN1 PE=1 SV=1;RSBN1_HUMAN Lysine-specific demethylase 9 OS=Homo sapiens OX=9606 GN=RSBN1 P	3	1	1	1	0	0	1	1	0	0	0	1	1	0	0	0	1	1	0	3.2	3.2	3.2	45.705	411	411;754;802	0	3.5982			By MS/MS	By MS/MS		0	0	3.2	3.2	0	3576300	0	0	1705400	1870900
A0A087WWS1;Q96FV9;A0A087WY84;R4GN58;J3KT14;R4GMN4	A0A087WWS1;Q96FV9;A0A087WY84	3;3;2;1;1;1	3;3;2;1;1;1	3;3;2;1;1;1	THO complex subunit 1	THOC1	A0A087WWS1_HUMAN THO complex subunit 1 OS=Homo sapiens OX=9606 GN=THOC1 PE=1 SV=1;THOC1_HUMAN THO complex subunit 1 OS=Homo sapiens OX=9606 GN=THOC1 PE=1 SV=1;A0A087WY84_HUMAN THO complex subunit 1 OS=Homo sapiens OX=9606 GN=THOC1 PE=1 SV=1	6	3	3	3	1	2	2	2	0	1	2	2	2	0	1	2	2	2	0	4.4	4.4	4.4	75.651	657	657;657;360;95;251;272	0	4.8243	By matching	By matching	By MS/MS	By MS/MS		1.4	2.9	2.9	2.9	0	51870000	2469000	13318000	30917000	5165700
A0A087WWT6;A0A0A0MSU1;Q06455;O75081	A0A087WWT6;A0A0A0MSU1;Q06455;O75081	1;1;1;1	1;1;1;1	1;1;1;1	Protein CBFA2T1;Protein CBFA2T3	RUNX1T1;CBFA2T3	A0A087WWT6_HUMAN Protein CBFA2T1 OS=Homo sapiens OX=9606 GN=RUNX1T1 PE=1 SV=1;A0A0A0MSU1_HUMAN Protein CBFA2T1 OS=Homo sapiens OX=9606 GN=RUNX1T1 PE=1 SV=1;MTG8_HUMAN Protein CBFA2T1 OS=Homo sapiens OX=9606 GN=RUNX1T1 PE=1 SV=2;MTG16_HUMAN Protein CBFA2T3	4	1	1	1	0	1	1	0	0	0	1	1	0	0	0	1	1	0	0	1.9	1.9	1.9	65.084	584	584;663;604;653	0.0012247	2.3792		By MS/MS	By matching			0	1.9	1.9	0	0	3569100	0	2098600	1470500	0
F2Z2L8;A0A087WWX2;Q8TBM8	F2Z2L8;A0A087WWX2;Q8TBM8	1;1;1	1;1;1	1;1;1	DnaJ homolog subfamily B member 14	DNAJB14	F2Z2L8_HUMAN DnaJ homolog subfamily B member 14 OS=Homo sapiens OX=9606 GN=DNAJB14 PE=1 SV=1;A0A087WWX2_HUMAN DnaJ homolog subfamily B member 14 OS=Homo sapiens OX=9606 GN=DNAJB14 PE=1 SV=1;DJB14_HUMAN DnaJ homolog subfamily B member 14 OS=Homo sapiens OX=	3	1	1	1	1	0	0	0	1	1	0	0	0	1	1	0	0	0	1	22.2	22.2	22.2	5.1027	45	45;109;379	0.0022805	1.965	By MS/MS				By MS/MS	22.2	0	0	0	22.2	0	0	0	0	0
A0A087WXC5;E7ESZ7;O95299;Q8N1B9;C9J6X0	A0A087WXC5;E7ESZ7;O95299	3;3;3;1;1	3;3;3;1;1	3;3;3;1;1	NADH dehydrogenase [ubiquinone] 1 alpha subcomplex subunit 10, mitochondrial	NDUFA10	A0A087WXC5_HUMAN NADH dehydrogenase [ubiquinone] 1 alpha subcomplex subunit 10, mitochondrial OS=Homo sapiens OX=9606 GN=NDUFA10 PE=1 SV=1;E7ESZ7_HUMAN NADH dehydrogenase [ubiquinone] 1 alpha subcomplex subunit 10, mitochondrial OS=Homo sapiens OX=9606 GN=	5	3	3	3	2	3	3	2	3	2	3	3	2	3	2	3	3	2	3	8.7	8.7	8.7	40.836	355	355;390;355;201;244	0	4.9282	By MS/MS	By MS/MS	By MS/MS	By MS/MS	By MS/MS	6.5	8.7	8.7	6.5	8.7	21519000	4368700	3552200	5281600	6059300
A0A087WXU5;A0A087WYV3;A0A0D9SEW3;A0A087WXF8;Q9NP64	A0A087WXU5;A0A087WYV3;A0A0D9SEW3;A0A087WXF8;Q9NP64	1;1;1;1;1	1;1;1;1;1	1;1;1;1;1	Nucleolar protein of 40 kDa	ZCCHC17	A0A087WXU5_HUMAN Nucleolar protein of 40 kDa OS=Homo sapiens OX=9606 GN=ZCCHC17 PE=1 SV=1;A0A087WYV3_HUMAN Nucleolar protein of 40 kDa OS=Homo sapiens OX=9606 GN=ZCCHC17 PE=1 SV=1;A0A0D9SEW3_HUMAN Nucleolar protein of 40 kDa OS=Homo sapiens OX=9606 GN=ZCCH	5	1	1	1	1	1	1	1	1	1	1	1	1	1	1	1	1	1	1	6.2	6.2	6.2	16.523	146	146;179;243;263;241	0.0079114	1.5535	By MS/MS	By MS/MS	By MS/MS	By MS/MS	By MS/MS	6.2	6.2	6.2	6.2	6.2	12881000	2043200	3042700	2471200	1625200
A0A087WXI3;A8MQB8;G3V0J0;Q06787	A0A087WXI3;A8MQB8;G3V0J0;Q06787	1;1;1;1	1;1;1;1	1;1;1;1	Fragile X mental retardation protein 1	FMR1	A0A087WXI3_HUMAN Synaptic functional regulator FMR1 OS=Homo sapiens OX=9606 GN=FMR1 PE=1 SV=1;A8MQB8_HUMAN Synaptic functional regulator FMR1 OS=Homo sapiens OX=9606 GN=FMR1 PE=1 SV=1;G3V0J0_HUMAN Fragile X mental retardation 1, isoform CRA_e OS=Homo sapie	4	1	1	1	0	0	1	1	0	0	0	1	1	0	0	0	1	1	0	3.1	3.1	3.1	47.897	419	419;582;592;632	0.0022247	1.843			By matching	By MS/MS		0	0	3.1	3.1	0	20677000	0	0	11473000	9204100
J3QSS3;A0A087WXK5;Q9BZC7;H0Y8D6;E9PGB2;H0Y8C9	J3QSS3;A0A087WXK5;Q9BZC7;H0Y8D6	6;6;6;3;2;2	6;6;6;3;2;2	6;6;6;3;2;2	ATP-binding cassette sub-family A member 2	ABCA2	J3QSS3_HUMAN ATP-binding cassette sub-family A member 2 OS=Homo sapiens OX=9606 GN=ABCA2 PE=1 SV=2;A0A087WXK5_HUMAN ATP-binding cassette sub-family A member 2 OS=Homo sapiens OX=9606 GN=ABCA2 PE=1 SV=1;ABCA2_HUMAN ATP-binding cassette sub-family A member 2	6	6	6	6	6	6	5	4	5	6	6	5	4	5	6	6	5	4	5	3	3	3	269.93	2436	2436;2466;2435;1441;989;1066	0	15.302	By MS/MS	By MS/MS	By MS/MS	By MS/MS	By MS/MS	3	3	2.6	2.2	2.6	138320000	32941000	22326000	30744000	12405000
P50895;A0A087WXM8;K7ENU8	P50895;A0A087WXM8;K7ENU8	2;2;1	2;2;1	2;2;1	Basal cell adhesion molecule	BCAM	BCAM_HUMAN Basal cell adhesion molecule OS=Homo sapiens OX=9606 GN=BCAM PE=1 SV=2;A0A087WXM8_HUMAN Basal cell adhesion molecule OS=Homo sapiens OX=9606 GN=BCAM PE=1 SV=1;K7ENU8_HUMAN Basal cell adhesion molecule (Fragment) OS=Homo sapiens OX=9606 GN=BCAM P	3	2	2	2	2	1	2	2	2	2	1	2	2	2	2	1	2	2	2	4.3	4.3	4.3	67.404	628	628;588;291	0	11.699	By MS/MS	By matching	By MS/MS	By MS/MS	By MS/MS	4.3	1.9	4.3	4.3	4.3	19572000	3023100	1899900	4781000	3621200
A0A087WY00;G3V394;F8WE88;F8W6H6;Q9Y4I1;E7ERV5;H0YM93;Q9UES5;O95317;H0YMK3;Q9NQX4;Q9ULV0	A0A087WY00;G3V394;F8WE88;F8W6H6;Q9Y4I1	9;9;9;9;9;2;1;1;1;1;1;1	9;9;9;9;9;2;1;1;1;1;1;1	9;9;9;9;9;2;1;1;1;1;1;1	Unconventional myosin-Va	MYO5A	A0A087WY00_HUMAN Unconventional myosin-Va OS=Homo sapiens OX=9606 GN=MYO5A PE=1 SV=1;G3V394_HUMAN Unconventional myosin-Va OS=Homo sapiens OX=9606 GN=MYO5A PE=1 SV=1;F8WE88_HUMAN Unconventional myosin-Va OS=Homo sapiens OX=9606 GN=MYO5A PE=1 SV=2;F8W6H6_HU	12	9	9	9	6	4	6	6	8	6	4	6	6	8	6	4	6	6	8	5	5	5	212.2	1828	1828;1853;1855;1855;1855;585;106;228;231;269;1742;1848	0	55.656	By MS/MS	By MS/MS	By MS/MS	By MS/MS	By MS/MS	3.2	2.2	3.3	3.3	4.4	118150000	19132000	8585000	34067000	28281000
A0A087WY61;F5H4J1;F5H6Y5;K4DIE0;F5H2F3;F5H763;F5H0Z7;F5H3L6;F5GZW1;F5H1L0;F8W6T3;F5H068;F5H073;F5GWK2;F5H4Y4;F5GWA2;F5H7R5	A0A087WY61	88;30;27;21;5;5;5;5;5;5;4;2;2;2;1;1;1	88;30;27;21;5;5;5;5;5;5;4;2;2;2;1;1;1	0;0;0;0;0;0;0;0;0;0;0;0;0;0;0;0;0		NUMA1	A0A087WY61_HUMAN Nuclear mitotic apparatus protein 1 OS=Homo sapiens OX=9606 GN=NUMA1 PE=1 SV=1	17	88	88	0	68	77	73	68	79	68	77	73	68	79	0	0	0	0	0	38.6	38.6	0	236.16	2099	2099;851;691;353;159;220;201;174;146;109;91;82;75;72;59;61;56	0	323.31	By MS/MS	By MS/MS	By MS/MS	By MS/MS	By MS/MS	32.3	34.4	31.1	31.7	34.8	5450600000	822710000	1048500000	994480000	732710000
A0A087WY71;E9PFW3;Q96CW1;C9JJ47;C9JJD3;C9JPV8;C9JTK4;C9JGT8	A0A087WY71;E9PFW3;Q96CW1	5;5;5;2;1;1;1;1	5;5;5;2;1;1;1;1	5;5;5;2;1;1;1;1	AP-2 complex subunit mu	AP2M1	A0A087WY71_HUMAN AP-2 complex subunit mu OS=Homo sapiens OX=9606 GN=AP2M1 PE=1 SV=1;E9PFW3_HUMAN AP-2 complex subunit mu OS=Homo sapiens OX=9606 GN=AP2M1 PE=1 SV=1;AP2M1_HUMAN AP-2 complex subunit mu OS=Homo sapiens OX=9606 GN=AP2M1 PE=1 SV=2	8	5	5	5	4	4	3	3	0	4	4	3	3	0	4	4	3	3	0	13.8	13.8	13.8	49.526	434	434;460;435;252;113;136;160;195	0	8.0553	By MS/MS	By MS/MS	By MS/MS	By matching		12.2	10.4	7.6	10.4	0	74654000	18024000	21499000	27941000	7190600
Q8IZQ5;A0A087WYP2;H0YE28	Q8IZQ5;A0A087WYP2;H0YE28	2;2;1	2;2;1	2;2;1	Selenoprotein H	SELH;C11orf31	SELH_HUMAN Selenoprotein H OS=Homo sapiens OX=9606 GN=SELENOH PE=1 SV=2;A0A087WYP2_HUMAN Selenoprotein H OS=Homo sapiens OX=9606 GN=SELENOH PE=1 SV=1;H0YE28_HUMAN Selenoprotein H (Fragment) OS=Homo sapiens OX=9606 GN=SELENOH PE=1 SV=1	3	2	2	2	2	2	2	2	1	2	2	2	2	1	2	2	2	2	1	18.9	18.9	18.9	13.453	122	122;121;94	0	5.9368	By MS/MS	By MS/MS	By MS/MS	By MS/MS	By MS/MS	18.9	18.9	18.9	18.9	10.7	118390000	15054000	18338000	40241000	36507000
A0A087WYR0;P09132	A0A087WYR0;P09132	2;2	2;2	2;2	Signal recognition particle 19 kDa protein	SRP19	A0A087WYR0_HUMAN Signal recognition particle 19 kDa protein OS=Homo sapiens OX=9606 GN=SRP19 PE=1 SV=1;SRP19_HUMAN Signal recognition particle 19 kDa protein OS=Homo sapiens OX=9606 GN=SRP19 PE=1 SV=3	2	2	2	2	2	1	1	2	1	2	1	1	2	1	2	1	1	2	1	13.3	13.3	13.3	13.654	120	120;144	0	42.057	By MS/MS	By MS/MS	By matching	By MS/MS	By matching	13.3	13.3	13.3	13.3	13.3	24753000	5594900	2297100	4382300	6875300
E9PAU2;A0A087WZ13;Q8IY67	E9PAU2;A0A087WZ13;Q8IY67	1;1;1	1;1;1	1;1;1	Ribonucleoprotein PTB-binding 1	RAVER1	E9PAU2_HUMAN Ribonucleoprotein PTB-binding 1 OS=Homo sapiens OX=9606 GN=RAVER1 PE=1 SV=1;A0A087WZ13_HUMAN Ribonucleoprotein PTB-binding 1 OS=Homo sapiens OX=9606 GN=RAVER1 PE=1 SV=1;RAVR1_HUMAN Ribonucleoprotein PTB-binding 1 OS=Homo sapiens OX=9606 GN=RAV	3	1	1	1	1	0	0	0	0	1	0	0	0	0	1	0	0	0	0	3.2	3.2	3.2	79.578	756	756;739;606	0	12.082	By MS/MS					3.2	0	0	0	0	0	0	0	0	0
B7Z385;A0A087X0J3;A0A087WZ15;E9PDI2;P40123	B7Z385;A0A087X0J3;A0A087WZ15;E9PDI2;P40123	3;3;3;3;3	3;3;3;3;3	3;3;3;3;3	Adenylyl cyclase-associated protein;Adenylyl cyclase-associated protein 2	CAP2	B7Z385_HUMAN Adenylyl cyclase-associated protein OS=Homo sapiens OX=9606 GN=CAP2 PE=1 SV=1;A0A087X0J3_HUMAN Adenylyl cyclase-associated protein OS=Homo sapiens OX=9606 GN=CAP2 PE=1 SV=1;A0A087WZ15_HUMAN Adenylyl cyclase-associated protein OS=Homo sapiens O	5	3	3	3	2	1	2	1	3	2	1	2	1	3	2	1	2	1	3	9	9	9	39.911	365	365;394;394;451;477	0	6.5274	By matching	By MS/MS	By MS/MS	By matching	By MS/MS	4.9	3	6	3	9	21655000	485500	3684500	542340	4428500
A0A087WZ88;A0A0G2JKR7;P19793;P48443;P28702	A0A087WZ88;A0A0G2JKR7;P19793;P48443;P28702	2;2;2;2;2	2;2;2;2;2	2;2;2;2;2	Retinoic acid receptor RXR-alpha;Retinoic acid receptor RXR-gamma;Retinoic acid receptor RXR-beta	RXRG;RXRA;RXRB	A0A087WZ88_HUMAN Retinoic acid receptor RXR-gamma OS=Homo sapiens OX=9606 GN=RXRG PE=3 SV=1;A0A0G2JKR7_HUMAN Retinoic acid receptor RXR-beta OS=Homo sapiens OX=9606 GN=RXRB PE=1 SV=1;RXRA_HUMAN Retinoic acid receptor RXR-alpha OS=Homo sapiens OX=9606 GN=RX	5	2	2	2	1	1	1	0	0	1	1	1	0	0	1	1	1	0	0	5.3	5.3	5.3	38.608	340	340;347;462;463;533	0	3.9613	By MS/MS	By MS/MS	By MS/MS			2.1	3.2	2.1	0	0	529810	0	0	529810	0
E5RGU4;A0A087WZK9;B3KS98;O15372;E5RHC7;E5RH59;E5RFW7;E5RFH0;E5RJT0	E5RGU4;A0A087WZK9;B3KS98;O15372;E5RHC7;E5RH59;E5RFW7;E5RFH0	3;3;3;3;2;2;2;2;1	3;3;3;3;2;2;2;2;1	3;3;3;3;2;2;2;2;1	Eukaryotic translation initiation factor 3 subunit H	EIF3H	E5RGU4_HUMAN Eukaryotic translation initiation factor 3 subunit H (Fragment) OS=Homo sapiens OX=9606 GN=EIF3H PE=1 SV=1;A0A087WZK9_HUMAN Eukaryotic translation initiation factor 3 subunit H OS=Homo sapiens OX=9606 GN=EIF3H PE=1 SV=1;B3KS98_HUMAN Eukaryotic	9	3	3	3	2	2	3	3	1	2	2	3	3	1	2	2	3	3	1	12.3	12.3	12.3	26.2	235	235;349;366;352;46;56;97;170;244	0	75.861	By MS/MS	By MS/MS	By MS/MS	By MS/MS	By MS/MS	11.9	11.9	12.3	12.3	8.1	72883000	15994000	6377700	24279000	21280000
A0A087WZQ7;Q9H115;M0R027;M0R058;M0R0Y2;M0R2M1;P54920	A0A087WZQ7;Q9H115	8;8;1;1;1;1;1	8;8;1;1;1;1;1	8;8;1;1;1;1;1	Beta-soluble NSF attachment protein	NAPB	A0A087WZQ7_HUMAN Beta-soluble NSF attachment protein OS=Homo sapiens OX=9606 GN=NAPB PE=1 SV=1;SNAB_HUMAN Beta-soluble NSF attachment protein OS=Homo sapiens OX=9606 GN=NAPB PE=1 SV=2	7	8	8	8	7	8	6	7	8	7	8	6	7	8	7	8	6	7	8	36.8	36.8	36.8	33.917	302	302;298;102;137;256;268;295	0	61.935	By MS/MS	By MS/MS	By MS/MS	By MS/MS	By MS/MS	29.1	36.8	25.5	33.1	36.8	223560000	31869000	52269000	40897000	35475000
J3KPF9;A0A087X011;E9PES4;Q9Y496	J3KPF9;A0A087X011;E9PES4;Q9Y496	2;2;2;2	2;2;2;2	1;1;1;1	Kinesin-like protein;Kinesin-like protein KIF3A	KIF3A	J3KPF9_HUMAN Kinesin-like protein OS=Homo sapiens OX=9606 GN=KIF3A PE=1 SV=1;A0A087X011_HUMAN Kinesin-like protein OS=Homo sapiens OX=9606 GN=KIF3A PE=1 SV=1;E9PES4_HUMAN Kinesin-like protein OS=Homo sapiens OX=9606 GN=KIF3A PE=1 SV=1;KIF3A_HUMAN Kinesin-l	4	2	2	1	2	2	2	2	2	2	2	2	2	2	1	1	1	1	1	4	4	2.1	80.354	702	702;725;726;699	0	14.977	By MS/MS	By MS/MS	By matching	By MS/MS	By MS/MS	4	4	4	4	4	36213000	4755400	4043800	5121000	4986400
Q9Y3A5;A0A087X020;F8WE72	Q9Y3A5;A0A087X020;F8WE72	2;2;1	2;2;1	2;2;1	Ribosome maturation protein SBDS	SBDS	SBDS_HUMAN Ribosome maturation protein SBDS OS=Homo sapiens OX=9606 GN=SBDS PE=1 SV=4;A0A087X020_HUMAN Ribosome maturation protein SBDS OS=Homo sapiens OX=9606 GN=SBDS PE=1 SV=1;F8WE72_HUMAN Ribosome maturation protein SBDS OS=Homo sapiens OX=9606 GN=SBDS	3	2	2	2	2	2	2	2	0	2	2	2	2	0	2	2	2	2	0	7.2	7.2	7.2	28.763	250	250;250;86	0.00064893	2.7402	By matching	By matching	By MS/MS	By matching		7.2	7.2	7.2	7.2	0	16046000	2272100	2194200	6740900	4839200
A0A087X054;Q9Y4L1;E9PJ21;A0A087WWI4;K7EQK2	A0A087X054;Q9Y4L1;E9PJ21;A0A087WWI4;K7EQK2	10;10;6;6;6	10;10;6;6;6	10;10;6;6;6	Hypoxia up-regulated protein 1	HYOU1	A0A087X054_HUMAN Hypoxia up-regulated protein 1 OS=Homo sapiens OX=9606 GN=HYOU1 PE=1 SV=1;HYOU1_HUMAN Hypoxia up-regulated protein 1 OS=Homo sapiens OX=9606 GN=HYOU1 PE=1 SV=1;E9PJ21_HUMAN Hypoxia up-regulated protein 1 (Fragment) OS=Homo sapiens OX=9606	5	10	10	10	9	7	6	7	3	9	7	6	7	3	9	7	6	7	3	13.7	13.7	13.7	104.78	937	937;999;656;677;678	0	74.866	By MS/MS	By MS/MS	By MS/MS	By MS/MS	By MS/MS	12.9	10.5	9.7	10.5	3.2	232330000	41290000	72619000	50147000	46559000
A0A087X085;A0A0C4DFT8;G3XAA4;Q9NQC1	A0A087X085;A0A0C4DFT8;G3XAA4;Q9NQC1	1;1;1;1	1;1;1;1	1;1;1;1	Protein Jade-2	JADE2	A0A087X085_HUMAN E3 ubiquitin-protein ligase Jade-2 OS=Homo sapiens OX=9606 GN=JADE2 PE=1 SV=1;A0A0C4DFT8_HUMAN E3 ubiquitin-protein ligase Jade-2 OS=Homo sapiens OX=9606 GN=JADE2 PE=1 SV=1;G3XAA4_HUMAN E3 ubiquitin-protein ligase Jade-2 OS=Homo sapiens OX	4	1	1	1	0	0	0	1	1	0	0	0	1	1	0	0	0	1	1	6.1	6.1	6.1	25.862	246	246;791;834;790	0	3.3135				By matching	By MS/MS	0	0	0	6.1	6.1	5020400	0	0	0	768890
H0Y4P7;A0A087X0A8;D6RGG3;Q99715	H0Y4P7;A0A087X0A8;D6RGG3;Q99715	1;1;1;1	1;1;1;1	1;1;1;1	Collagen alpha-1(XII) chain	COL12A1	H0Y4P7_HUMAN Collagen alpha-1(XII) chain (Fragment) OS=Homo sapiens OX=9606 GN=COL12A1 PE=1 SV=1;A0A087X0A8_HUMAN Collagen alpha-1(XII) chain OS=Homo sapiens OX=9606 GN=COL12A1 PE=1 SV=1;D6RGG3_HUMAN Collagen alpha-1(XII) chain OS=Homo sapiens OX=9606 GN=C	4	1	1	1	1	0	0	1	1	1	0	0	1	1	1	0	0	1	1	1.4	1.4	1.4	70.797	638	638;1874;3062;3063	0.0043384	1.6987	By matching			By matching	By MS/MS	1.4	0	0	1.4	1.4	5532200	394600	0	0	1326200
A0A087X0F1;Q9UK61	A0A087X0F1;Q9UK61	3;3	3;3	3;3	Protein FAM208A	FAM208A	A0A087X0F1_HUMAN Protein TASOR OS=Homo sapiens OX=9606 GN=FAM208A PE=1 SV=1;TASOR_HUMAN Protein TASOR OS=Homo sapiens OX=9606 GN=FAM208A PE=1 SV=3	2	3	3	3	2	2	2	2	2	2	2	2	2	2	2	2	2	2	2	3.2	3.2	3.2	117.31	1035	1035;1670	0	11.852	By MS/MS	By MS/MS	By MS/MS	By MS/MS	By MS/MS	2	2	2	2	2	44350000	7483100	8184500	9003300	2358800
A0A087X0H7;Q8NEL9	A0A087X0H7;Q8NEL9	1;1	1;1	1;1	Phospholipase DDHD1	DDHD1	A0A087X0H7_HUMAN Phospholipase DDHD1 OS=Homo sapiens OX=9606 GN=DDHD1 PE=1 SV=1;DDHD1_HUMAN Phospholipase DDHD1 OS=Homo sapiens OX=9606 GN=DDHD1 PE=1 SV=2	2	1	1	1	1	1	0	0	1	1	1	0	0	1	1	1	0	0	1	1.2	1.2	1.2	86.357	771	771;900	1	-2	By matching	By MS/MS			By matching	1.2	1.2	0	0	1.2	0	0	0	0	0
A0A087X0H9;Q5T8P6;E2PSN0;U3KPZ7;Q9P2N5	A0A087X0H9;Q5T8P6;E2PSN0	4;4;2;1;1	4;4;2;1;1	4;4;2;1;1	RNA-binding protein 26	RBM26	A0A087X0H9_HUMAN RNA-binding protein 26 OS=Homo sapiens OX=9606 GN=RBM26 PE=1 SV=1;RBM26_HUMAN RNA-binding protein 26 OS=Homo sapiens OX=9606 GN=RBM26 PE=1 SV=3;E2PSN0_HUMAN RNA-binding protein 26 (Fragment) OS=Homo sapiens OX=9606 GN=RBM26 PE=1 SV=1	5	4	4	4	4	4	4	4	2	4	4	4	4	2	4	4	4	4	2	3.9	3.9	3.9	113.79	1009	1009;1007;171;1027;1060	0	17.691	By MS/MS	By MS/MS	By MS/MS	By MS/MS	By MS/MS	3.9	3.9	3.9	3.9	2.5	110430000	15055000	20303000	41251000	28195000
Q9BWU0;A0A087X0M4;A0A087WWF4	Q9BWU0;A0A087X0M4;A0A087WWF4	4;4;3	4;4;3	4;4;3	Kanadaptin	SLC4A1AP	NADAP_HUMAN Kanadaptin OS=Homo sapiens OX=9606 GN=SLC4A1AP PE=1 SV=1;A0A087X0M4_HUMAN Kanadaptin OS=Homo sapiens OX=9606 GN=SLC4A1AP PE=1 SV=1;A0A087WWF4_HUMAN Kanadaptin (Fragment) OS=Homo sapiens OX=9606 GN=SLC4A1AP PE=1 SV=1	3	4	4	4	3	3	4	4	3	3	3	4	4	3	3	3	4	4	3	5.2	5.2	5.2	88.813	796	796;742;273	0	5.6516	By MS/MS	By MS/MS	By MS/MS	By matching	By matching	3.8	3.8	5.2	5.2	3.8	39243000	7748600	8655100	6924400	8367500
H0YKH1;F8WA05;A0A087X0P4;H0YLF5;A0A0A0MTI0;P40424	H0YKH1;F8WA05;A0A087X0P4;H0YLF5;A0A0A0MTI0;P40424	1;1;1;1;1;1	1;1;1;1;1;1	1;1;1;1;1;1	Pre-B-cell leukemia transcription factor 1	PBX1	H0YKH1_HUMAN Pre-B-cell leukemia transcription factor 1 (Fragment) OS=Homo sapiens OX=9606 GN=PBX1 PE=1 SV=1;F8WA05_HUMAN Pre-B-cell leukemia transcription factor 1 (Fragment) OS=Homo sapiens OX=9606 GN=PBX1 PE=1 SV=1;A0A087X0P4_HUMAN Pre-B-cell leukemia t	6	1	1	1	0	0	0	0	1	0	0	0	0	1	0	0	0	0	1	8.8	8.8	8.8	17.635	159	159;170;259;339;342;430	0.0022523	1.8877					By MS/MS	0	0	0	0	8.8	0	0	0	0	0
A0A087X0Q1;Q7Z739;A0A024R7W5;A0A087WY31;Q9BYJ9;A0A087X0C3;S4R373	A0A087X0Q1;Q7Z739;A0A024R7W5;A0A087WY31;Q9BYJ9	3;3;2;2;2;1;1	2;2;1;1;1;1;1	2;2;1;1;1;1;1	YTH domain-containing family protein 3;YTH domain-containing family protein 1	YTHDF3;YTHDF1	A0A087X0Q1_HUMAN YTH domain-containing family protein 3 OS=Homo sapiens OX=9606 GN=YTHDF3 PE=1 SV=1;YTHD3_HUMAN YTH domain-containing family protein 3 OS=Homo sapiens OX=9606 GN=YTHDF3 PE=1 SV=1;A0A024R7W5_HUMAN YTH domain family, member 3, isoform CRA_a O	7	3	2	2	0	1	2	1	2	0	1	2	1	1	0	1	2	1	1	5.5	3.9	3.9	63.674	583	583;585;534;588;559;41;52	0	7.0921		By MS/MS	By MS/MS	By MS/MS	By matching	0	2.2	3.9	2.2	3.8	12275000	0	2776700	2497900	4383400
A0A087X0R6;Q9UMY4	A0A087X0R6;Q9UMY4	3;3	3;3	3;3	Sorting nexin-12	SNX12	A0A087X0R6_HUMAN Sorting nexin-12 OS=Homo sapiens OX=9606 GN=SNX12 PE=1 SV=1;SNX12_HUMAN Sorting nexin-12 OS=Homo sapiens OX=9606 GN=SNX12 PE=1 SV=3	2	3	3	3	2	1	3	3	1	2	1	3	3	1	2	1	3	3	1	16.3	16.3	16.3	19.825	172	172;172	0	8.9194	By MS/MS	By MS/MS	By MS/MS	By MS/MS	By matching	10.5	6.4	16.3	16.3	6.4	159850000	19173000	5525400	100130000	27978000
A0A087X0S5;P12109	A0A087X0S5;P12109	6;6	6;6	6;6	Collagen alpha-1(VI) chain	COL6A1	A0A087X0S5_HUMAN Collagen alpha-1(VI) chain OS=Homo sapiens OX=9606 GN=COL6A1 PE=1 SV=1;CO6A1_HUMAN Collagen alpha-1(VI) chain OS=Homo sapiens OX=9606 GN=COL6A1 PE=1 SV=3	2	6	6	6	5	2	3	4	5	5	2	3	4	5	5	2	3	4	5	5.4	5.4	5.4	108.34	1026	1026;1028	0	29.249	By MS/MS	By MS/MS	By MS/MS	By MS/MS	By MS/MS	4.6	2.5	3.4	3.4	4.2	174420000	34508000	8006700	12709000	38559000
A0A087X0Z7;H0YJ66;Q9Y394;H0YJE4;H0YJR8	A0A087X0Z7;H0YJ66;Q9Y394;H0YJE4;H0YJR8	2;2;2;1;1	2;2;2;1;1	2;2;2;1;1	Dehydrogenase/reductase SDR family member 7	DHRS7	A0A087X0Z7_HUMAN Dehydrogenase/reductase SDR family member 7 OS=Homo sapiens OX=9606 GN=DHRS7 PE=1 SV=1;H0YJ66_HUMAN Dehydrogenase/reductase SDR family member 7 (Fragment) OS=Homo sapiens OX=9606 GN=DHRS7 PE=1 SV=1;DHRS7_HUMAN Dehydrogenase/reductase SDR f	5	2	2	2	2	2	2	1	2	2	2	2	1	2	2	2	2	1	2	5.1	5.1	5.1	42.619	376	376;399;339;160;212	0.0012077	2.2833	By matching	By MS/MS	By MS/MS	By matching	By matching	5.1	5.1	5.1	2.9	5.1	13523000	1998900	4806400	4986600	144990
A0A0G2JN29;A0A087X117;Q15155;A0A0G2JP90;A0A087WW46;J3KN36;P69849;Q5JPE7;H3BUC9;A0A087WTD5	A0A0G2JN29;A0A087X117;Q15155;A0A0G2JP90;A0A087WW46;J3KN36;P69849;Q5JPE7	8;8;8;7;7;7;7;7;2;1	8;8;8;7;7;7;7;7;2;1	8;8;8;7;7;7;7;7;2;1	Nodal modulator 1;Nodal modulator 3;Nodal modulator 2	NOMO1;NOMO3;NOMO2	A0A0G2JN29_HUMAN Nodal modulator 1 OS=Homo sapiens OX=9606 GN=NOMO1 PE=1 SV=1;A0A087X117_HUMAN Nodal modulator 1 OS=Homo sapiens OX=9606 GN=NOMO1 PE=1 SV=1;NOMO1_HUMAN Nodal modulator 1 OS=Homo sapiens OX=9606 GN=NOMO1 PE=1 SV=5;A0A0G2JP90_HUMAN Nodal modu	10	8	8	8	5	7	5	6	8	5	7	5	6	8	5	7	5	6	8	7.4	7.4	7.4	139.54	1267	1267;1267;1222;1100;1100;1267;1222;1267;144;282	0	21.536	By MS/MS	By MS/MS	By MS/MS	By MS/MS	By MS/MS	4.3	6.9	5.1	5.7	7.4	415930000	49544000	71715000	65179000	64130000
A0A087X142;A6NMH6;A6NFQ9;F8W8I8;Q92599	A0A087X142;A6NMH6;A6NFQ9;F8W8I8;Q92599	1;1;1;1;1	1;1;1;1;1	1;1;1;1;1	Septin-8	8-Sep	A0A087X142_HUMAN Septin-8 OS=Homo sapiens OX=9606 GN=SEPT8 PE=1 SV=1;A6NMH6_HUMAN Septin-8 OS=Homo sapiens OX=9606 GN=SEPT8 PE=1 SV=1;A6NFQ9_HUMAN Septin-8 OS=Homo sapiens OX=9606 GN=SEPT8 PE=1 SV=1;F8W8I8_HUMAN Septin-8 OS=Homo sapiens OX=9606 GN=SEPT8 PE	5	1	1	1	1	1	1	1	1	1	1	1	1	1	1	1	1	1	1	2.1	2.1	2.1	49.355	426	426;430;440;460;483	0	4.3768	By matching	By matching	By matching	By matching	By MS/MS	2.1	2.1	2.1	2.1	2.1	26847000	5183100	3742800	5269200	3450100
A0A087X159;P81877	A0A087X159;P81877	1;1	1;1	1;1	Single-stranded DNA-binding protein 2	SSBP2	A0A087X159_HUMAN Single-stranded DNA-binding protein 2 OS=Homo sapiens OX=9606 GN=SSBP2 PE=1 SV=1;SSBP2_HUMAN Single-stranded DNA-binding protein 2 OS=Homo sapiens OX=9606 GN=SSBP2 PE=1 SV=2	2	1	1	1	1	0	1	0	0	1	0	1	0	0	1	0	1	0	0	3.5	3.5	3.5	38.754	369	369;361	0.0006605	2.8514	By matching		By MS/MS			3.5	0	3.5	0	0	8875000	3332800	0	5542200	0
A0A087X256;Q2M389;F8VNZ5;F8W1W1	A0A087X256;Q2M389	3;3;1;1	3;3;1;1	3;3;1;1	WASH complex subunit 7	KIAA1033	A0A087X256_HUMAN WASH complex subunit 4 OS=Homo sapiens OX=9606 GN=WASHC4 PE=1 SV=1;WASC4_HUMAN WASH complex subunit 4 OS=Homo sapiens OX=9606 GN=WASHC4 PE=1 SV=2	4	3	3	3	2	2	1	2	1	2	2	1	2	1	2	2	1	2	1	4.1	4.1	4.1	136.5	1174	1174;1173;48;116	0	3.8101	By MS/MS	By MS/MS	By MS/MS	By MS/MS	By MS/MS	3.2	1.9	1	3.2	0.9	4574200	735140	1686200	0	673700
Q9NWB1;J3KNW3;A0A087X2B1;B7Z1U7;F8VR27;F8VZG9;A0A0G2JRA5;B0QYY4;B0QYV1;F8VZY7;S4R469;A0A286YEU2;O43251;I3L1D4;F8VRS4;S4R3K7;A0A0G2JSB3;A0A0G2JRD1;B0QYY7;B0QYY6	Q9NWB1;J3KNW3;A0A087X2B1;B7Z1U7;F8VR27;F8VZG9;A0A0G2JRA5;B0QYY4;B0QYV1;F8VZY7;S4R469;A0A286YEU2;O43251;I3L1D4;F8VRS4	9;9;9;8;7;7;7;7;7;7;7;7;7;6;5;4;4;4;4;2	9;9;9;8;7;7;7;7;7;7;7;7;7;6;5;4;4;4;4;2	5;5;5;4;3;3;3;3;3;3;3;3;3;3;2;3;1;3;1;0	RNA binding protein fox-1 homolog 1;RNA binding protein fox-1 homolog;RNA binding protein fox-1 homolog 2	RBFOX1;RBFOX2	RFOX1_HUMAN RNA binding protein fox-1 homolog 1 OS=Homo sapiens OX=9606 GN=RBFOX1 PE=1 SV=2;J3KNW3_HUMAN RNA binding protein fox-1 homolog OS=Homo sapiens OX=9606 GN=RBFOX1 PE=1 SV=1;A0A087X2B1_HUMAN RNA binding protein fox-1 homolog OS=Homo sapiens OX=960	20	9	9	5	5	7	4	6	7	5	7	4	6	7	3	3	2	3	4	27.7	27.7	19.1	42.784	397	397;402;375;425;262;466;389;370;357;263;234;582;390;189;391;230;186;227;200;128	0	29.692	By MS/MS	By MS/MS	By MS/MS	By MS/MS	By MS/MS	18.9	19.4	11.3	13.4	25.9	476460000	32754000	55130000	88909000	91054000
A0A087X2E9;A8MX94;P09211	A0A087X2E9;A8MX94;P09211	2;2;2	2;2;2	2;2;2	Glutathione S-transferase P	GSTP1	A0A087X2E9_HUMAN Glutathione S-transferase P (Fragment) OS=Homo sapiens OX=9606 GN=GSTP1 PE=1 SV=1;A8MX94_HUMAN Glutathione S-transferase P OS=Homo sapiens OX=9606 GN=GSTP1 PE=1 SV=1;GSTP1_HUMAN Glutathione S-transferase P OS=Homo sapiens OX=9606 GN=GSTP1	3	2	2	2	0	0	2	0	0	0	0	2	0	0	0	0	2	0	0	53.2	53.2	53.2	8.7859	79	79;174;210	0	8.2508			By MS/MS			0	0	53.2	0	0	319130	0	0	319130	0
A0A087X2I1;P62333;H0YJC0;H0YJS8;H0YJX2;H0YJE9;H0YJT1;H0YJD2;H0YJY8	A0A087X2I1;P62333;H0YJC0;H0YJS8	10;10;7;5;3;3;3;1;1	10;10;7;5;3;3;3;1;1	10;10;7;5;3;3;3;1;1	26S protease regulatory subunit 10B	PSMC6	A0A087X2I1_HUMAN 26S proteasome regulatory subunit 10B OS=Homo sapiens OX=9606 GN=PSMC6 PE=1 SV=1;PRS10_HUMAN 26S proteasome regulatory subunit 10B OS=Homo sapiens OX=9606 GN=PSMC6 PE=1 SV=1;H0YJC0_HUMAN 26S proteasome regulatory subunit 10B (Fragment) OS=	9	10	10	10	9	9	8	7	9	9	9	8	7	9	9	9	8	7	9	25.1	25.1	25.1	45.796	403	403;389;262;194;67;70;97;33;36	0	34.605	By MS/MS	By MS/MS	By MS/MS	By MS/MS	By MS/MS	22.6	21.3	18.9	15.9	22.6	475960000	86155000	122610000	92274000	66256000
E7EVK1;A0A088AWL3;O75376	E7EVK1;A0A088AWL3;O75376	2;2;2	2;2;2	2;2;2	Nuclear receptor corepressor 1	NCOR1	E7EVK1_HUMAN Nuclear receptor corepressor 1 (Fragment) OS=Homo sapiens OX=9606 GN=NCOR1 PE=1 SV=2;A0A088AWL3_HUMAN Nuclear receptor corepressor 1 OS=Homo sapiens OX=9606 GN=NCOR1 PE=1 SV=1;NCOR1_HUMAN Nuclear receptor corepressor 1 OS=Homo sapiens OX=9606	3	2	2	2	0	1	0	0	2	0	1	0	0	2	0	1	0	0	2	1.7	1.7	1.7	116.26	1071	1071;2343;2440	0.0027488	1.7759		By matching			By MS/MS	0	0.7	0	0	1.7	6062200	0	1571800	0	0
A0A088AWN3;A0A0A0MSY4;Q9BZ29;A0A0A0MT38;Q6ZSL5	A0A088AWN3;A0A0A0MSY4;Q9BZ29;A0A0A0MT38;Q6ZSL5	2;2;2;1;1	2;2;2;1;1	2;2;2;1;1	Dedicator of cytokinesis protein 9	DOCK9	A0A088AWN3_HUMAN Dedicator of cytokinesis protein 9 OS=Homo sapiens OX=9606 GN=DOCK9 PE=1 SV=2;A0A0A0MSY4_HUMAN Dedicator of cytokinesis protein 9 OS=Homo sapiens OX=9606 GN=DOCK9 PE=1 SV=1;DOCK9_HUMAN Dedicator of cytokinesis protein 9 OS=Homo sapiens OX=	5	2	2	2	0	1	1	1	2	0	1	1	1	2	0	1	1	1	2	1.5	1.5	1.5	237.91	2081	2081;2101;2069;1254;1393	0.0023324	2.062		By matching	By matching	By matching	By MS/MS	0	1	1	1	1.5	10445000	0	899760	3786900	1702000
A0A096LNH5;H7C2G3;A0A0B4J2H4;H7C1F6;A0A0B4J2D5;A0A096LPI6;P30042;A0A096LNJ1;A0A096LP73;F2Z2Q0;A0A096LP12	A0A096LNH5;H7C2G3;A0A0B4J2H4;H7C1F6;A0A0B4J2D5;A0A096LPI6;P30042;A0A096LNJ1;A0A096LP73;F2Z2Q0;A0A096LP12	2;2;2;2;2;2;2;1;1;1;1	2;2;2;2;2;2;2;1;1;1;1	2;2;2;2;2;2;2;1;1;1;1	ES1 protein homolog, mitochondrial	C21orf33	A0A096LNH5_HUMAN Uncharacterized protein OS=Homo sapiens OX=9606 GN=LOC102724023 PE=1 SV=1;H7C2G3_HUMAN ES1 protein homolog, mitochondrial (Fragment) OS=Homo sapiens OX=9606 GN=C21orf33 PE=1 SV=1;A0A0B4J2H4_HUMAN Uncharacterized protein OS=Homo sapiens OX=	11	2	2	2	2	1	2	1	2	2	1	2	1	2	2	1	2	1	2	19.2	19.2	19.2	19.416	182	182;191;237;257;268;279;268;106;137;217;224	0	112.48	By MS/MS	By matching	By MS/MS	By MS/MS	By MS/MS	19.2	5.5	19.2	5.5	19.2	171650000	13540000	8705700	50224000	45192000
A0A096LNK7;A0A1B0GTF0;A0A1B0GVC4;A0A1B0GV82;A0A1B0GVV2;A0A0A6YYB3;B1AMR4;A0A1B0GTC2;B1AMR3;A0A1B0GV84;A0A1B0GWI5;A0A0A6YYF8;O43307	A0A096LNK7;A0A1B0GTF0;A0A1B0GVC4;A0A1B0GV82;A0A1B0GVV2;A0A0A6YYB3;B1AMR4;A0A1B0GTC2;B1AMR3;A0A1B0GV84;A0A1B0GWI5;A0A0A6YYF8;O43307	1;1;1;1;1;1;1;1;1;1;1;1;1	1;1;1;1;1;1;1;1;1;1;1;1;1	1;1;1;1;1;1;1;1;1;1;1;1;1	Rho guanine nucleotide exchange factor 9	ARHGEF9	A0A096LNK7_HUMAN Rho guanine nucleotide exchange factor 9 (Fragment) OS=Homo sapiens OX=9606 GN=ARHGEF9 PE=4 SV=1;A0A1B0GTF0_HUMAN Rho guanine nucleotide exchange factor 9 (Fragment) OS=Homo sapiens OX=9606 GN=ARHGEF9 PE=1 SV=1;A0A1B0GVC4_HUMAN Rho guanine	13	1	1	1	0	1	0	0	1	0	1	0	0	1	0	1	0	0	1	9.9	9.9	9.9	10.947	91	91;263;454;455;458;483;487;489;495;506;529;564;516	0	4.4979		By matching			By MS/MS	0	9.9	0	0	9.9	8966300	0	2517500	0	0
C9JLV3;A0A096LNT6;H7BYE5;B7Z1T1;O00258	C9JLV3;A0A096LNT6;H7BYE5;B7Z1T1;O00258	2;2;2;2;2	2;2;2;2;2	2;2;2;2;2	Tail-anchored protein insertion receptor WRB	WRB	C9JLV3_HUMAN Tail-anchored protein insertion receptor WRB (Fragment) OS=Homo sapiens OX=9606 GN=WRB PE=1 SV=1;A0A096LNT6_HUMAN Tail-anchored protein insertion receptor WRB OS=Homo sapiens OX=9606 GN=WRB PE=1 SV=1;H7BYE5_HUMAN Tail-anchored protein insertio	5	2	2	2	1	1	1	1	2	1	1	1	1	2	1	1	1	1	2	37.1	37.1	37.1	4.1777	35	35;69;116;172;174	0	8.0842	By MS/MS	By MS/MS	By MS/MS	By MS/MS	By MS/MS	25.7	25.7	25.7	25.7	37.1	27921000	5338100	2327500	2271200	2178900
A0A096LNV3;A0A096LP02;Q9Y508	A0A096LNV3;A0A096LP02;Q9Y508	2;2;2	2;2;2	2;2;2	E3 ubiquitin-protein ligase RNF114	RNF114	A0A096LNV3_HUMAN E3 ubiquitin-protein ligase RNF114 (Fragment) OS=Homo sapiens OX=9606 GN=RNF114 PE=1 SV=1;A0A096LP02_HUMAN E3 ubiquitin-protein ligase RNF114 OS=Homo sapiens OX=9606 GN=RNF114 PE=1 SV=1;RN114_HUMAN E3 ubiquitin-protein ligase RNF114 OS=Hom	3	2	2	2	1	2	2	2	0	1	2	2	2	0	1	2	2	2	0	7.4	7.4	7.4	20.885	188	188;206;228	0	6.3835	By matching	By MS/MS	By MS/MS	By MS/MS		6.9	7.4	7.4	7.4	0	23475000	4192600	2364000	10298000	6620400
A0A0A0MQR2;Q9BY42;A2A2L5;A2A2L6	A0A0A0MQR2;Q9BY42;A2A2L5	8;8;4;2	8;8;4;2	8;8;4;2	Protein RTF2 homolog	RTFDC1	A0A0A0MQR2_HUMAN Replication termination factor 2 OS=Homo sapiens OX=9606 GN=RTF2 PE=1 SV=1;RTF2_HUMAN Protein RTF2 homolog OS=Homo sapiens OX=9606 GN=RTFDC1 PE=1 SV=3;A2A2L5_HUMAN Replication termination factor 2 (Fragment) OS=Homo sapiens OX=9606 GN=RTF2	4	8	8	8	6	8	7	6	7	6	8	7	6	7	6	8	7	6	7	25	25	25	37.531	336	336;306;277;230	0	39.096	By MS/MS	By MS/MS	By MS/MS	By MS/MS	By MS/MS	21.1	25	24.7	21.7	24.7	349270000	37656000	67666000	70162000	29505000
A0A0A0MQT4;Q5QP82	A0A0A0MQT4;Q5QP82	4;4	4;4	4;4	DDB1- and CUL4-associated factor 10	DCAF10	A0A0A0MQT4_HUMAN DDB1- and CUL4-associated factor 10 OS=Homo sapiens OX=9606 GN=DCAF10 PE=1 SV=1;DCA10_HUMAN DDB1- and CUL4-associated factor 10 OS=Homo sapiens OX=9606 GN=DCAF10 PE=1 SV=1	2	4	4	4	3	3	1	0	3	3	3	1	0	3	3	3	1	0	3	13.7	13.7	13.7	43.196	386	386;559	0	7.8846	By MS/MS	By MS/MS	By matching		By MS/MS	9.1	9.1	3.1	0	10.6	41907000	8359000	9113100	2102300	0
K7EIR0;A0A0A0MQU0;Q9BV38;U3KQC1;K7EML4;U3KQK3;A0A087X237;K7EKX5	K7EIR0;A0A0A0MQU0;Q9BV38;U3KQC1	5;5;5;4;2;1;1;1	5;5;5;4;2;1;1;1	5;5;5;4;2;1;1;1	WD repeat-containing protein 18	WDR18	K7EIR0_HUMAN WD repeat-containing protein 18 OS=Homo sapiens OX=9606 GN=WDR18 PE=1 SV=1;A0A0A0MQU0_HUMAN WD repeat-containing protein 18 (Fragment) OS=Homo sapiens OX=9606 GN=WDR18 PE=1 SV=1;WDR18_HUMAN WD repeat-containing protein 18 OS=Homo sapiens OX=96	8	5	5	5	4	5	3	3	4	4	5	3	3	4	4	5	3	3	4	16.4	16.4	16.4	44.837	409	409;429;432;394;268;48;144;152	0	20.875	By MS/MS	By MS/MS	By MS/MS	By MS/MS	By MS/MS	14.7	16.4	13	13	14.7	323600000	56135000	81746000	31428000	37903000
A0A0A0MQX7;Q08629	A0A0A0MQX7;Q08629	1;1	1;1	1;1	Testican-1	SPOCK1	A0A0A0MQX7_HUMAN Testican-1 OS=Homo sapiens OX=9606 GN=SPOCK1 PE=1 SV=1;TICN1_HUMAN Testican-1 OS=Homo sapiens OX=9606 GN=SPOCK1 PE=1 SV=1	2	1	1	1	1	1	1	1	1	1	1	1	1	1	1	1	1	1	1	3.4	3.4	3.4	42.219	377	377;439	0	10.816	By MS/MS	By MS/MS	By MS/MS	By MS/MS	By matching	3.4	3.4	3.4	3.4	3.4	16677000	2293400	1552700	5004000	1921700
C9JP00;A0A0A0MQX8;Q9NR56;H7C4T5;Q86VM6;C9JCX1;H7C4Y1;C9J4T8;B1AKI6;Q9NUK0	C9JP00;A0A0A0MQX8;Q9NR56;H7C4T5;Q86VM6	5;5;5;4;3;2;2;1;1;1	5;5;5;4;3;2;2;1;1;1	2;2;2;1;1;1;1;0;0;0	Muscleblind-like protein 1	MBNL1	C9JP00_HUMAN Muscleblind-like protein 1 OS=Homo sapiens OX=9606 GN=MBNL1 PE=1 SV=1;A0A0A0MQX8_HUMAN Muscleblind-like protein 1 OS=Homo sapiens OX=9606 GN=MBNL1 PE=1 SV=1;MBNL1_HUMAN Muscleblind-like protein 1 OS=Homo sapiens OX=9606 GN=MBNL1 PE=1 SV=2;H7C4	10	5	5	2	4	3	4	4	4	4	3	4	4	4	2	2	2	2	2	12.9	12.9	5.5	37.898	348	348;400;388;329;343;155;210;58;342;354	0	9.0208	By MS/MS	By MS/MS	By MS/MS	By MS/MS	By MS/MS	9.8	7.8	9.8	9.8	10.9	50004000	13455000	9523300	6055700	6698400
Q5T092;A0A0A0MR06;Q5T091;O15258;Q5T093	Q5T092;A0A0A0MR06;Q5T091;O15258;Q5T093	2;2;2;2;1	2;2;2;2;1	2;2;2;2;1	Protein RER1	RER1	Q5T092_HUMAN Protein RER1 (Fragment) OS=Homo sapiens OX=9606 GN=RER1 PE=1 SV=1;A0A0A0MR06_HUMAN Protein RER1 (Fragment) OS=Homo sapiens OX=9606 GN=RER1 PE=1 SV=1;Q5T091_HUMAN Protein RER1 OS=Homo sapiens OX=9606 GN=RER1 PE=1 SV=1;RER1_HUMAN Protein RER1 OS	5	2	2	2	1	1	0	1	2	1	1	0	1	2	1	1	0	1	2	23.4	23.4	23.4	18.388	158	158;177;187;196;117	0	13.029	By matching	By MS/MS		By matching	By MS/MS	12	12	0	12	23.4	0	0	0	0	0
A0A0A0MR22;O75110	A0A0A0MR22;O75110	2;2	2;2	2;2	Phospholipid-transporting ATPase;Probable phospholipid-transporting ATPase IIA	ATP9A	A0A0A0MR22_HUMAN Phospholipid-transporting ATPase OS=Homo sapiens OX=9606 GN=ATP9A PE=1 SV=1;ATP9A_HUMAN Probable phospholipid-transporting ATPase IIA OS=Homo sapiens OX=9606 GN=ATP9A PE=1 SV=3	2	2	2	2	1	1	0	1	1	1	1	0	1	1	1	1	0	1	1	2.3	2.3	2.3	103.33	911	911;1047	0	9.2414	By matching	By MS/MS		By matching	By MS/MS	1.1	1.2	0	1.1	1.1	11843000	1408400	2061200	0	2178200
A0A0A0MR39;A0A0A0MQW0;Q9P2K5;A0A087WUT0;H0YN19;A0A0C4DGV1;H0YKS1;A0A087WWC8	A0A0A0MR39;A0A0A0MQW0;Q9P2K5;A0A087WUT0;H0YN19	22;21;21;19;14;9;7;5	22;21;21;19;14;9;7;5	22;21;21;19;14;9;7;5	Myelin expression factor 2	MYEF2	A0A0A0MR39_HUMAN Myelin expression factor 2 OS=Homo sapiens OX=9606 GN=MYEF2 PE=1 SV=1;A0A0A0MQW0_HUMAN Myelin expression factor 2 OS=Homo sapiens OX=9606 GN=MYEF2 PE=1 SV=1;MYEF2_HUMAN Myelin expression factor 2 OS=Homo sapiens OX=9606 GN=MYEF2 PE=1 SV=3;	8	22	22	22	16	18	16	15	20	16	18	16	15	20	16	18	16	15	20	42.2	42.2	42.2	64.149	600	600;576;600;547;290;211;126;126	0	68.473	By MS/MS	By MS/MS	By MS/MS	By MS/MS	By MS/MS	29	28.7	30.7	23.5	34.7	1025400000	227640000	132650000	236200000	122540000
A0A0A0MRA5;B7Z4B8;Q9BUJ2;M0R3F1;M0QYZ0;M0QYI8;M0QZV6;M0R0K8;M0R203;M0QYM5	A0A0A0MRA5;B7Z4B8;Q9BUJ2;M0R3F1;M0QYZ0	20;20;20;19;10;6;4;4;2;2	20;20;20;19;10;6;4;4;2;2	20;20;20;19;10;6;4;4;2;2	Heterogeneous nuclear ribonucleoprotein U-like protein 1	HNRNPUL1	A0A0A0MRA5_HUMAN Heterogeneous nuclear ribonucleoprotein U-like protein 1 OS=Homo sapiens OX=9606 GN=HNRNPUL1 PE=1 SV=1;B7Z4B8_HUMAN Heterogeneous nuclear ribonucleoprotein U-like protein 1 OS=Homo sapiens OX=9606 GN=HNRNPUL1 PE=1 SV=1;HNRL1_HUMAN Heteroge	10	20	20	20	14	16	13	13	17	14	16	13	13	17	14	16	13	13	17	29	29	29	85.939	766	766;767;856;641;371;172;118;158;81;90	0	85.358	By MS/MS	By MS/MS	By MS/MS	By MS/MS	By MS/MS	23.1	25.7	23.4	21.9	27	844090000	142090000	213770000	105770000	91317000
Q9Y2J2;A0A0A0MSA4;A0A0A0MRA8;A8K968;A0A0J9YY18;P11171;Q4VB86;A0A0J9YW31;A0A1B0GTF8;A0A0J9YWN0;A0A1B0GWG0;A0A0J9YWS4;A0A0J9YWE1;J3QRQ6;J3KS70;J3QS55;J3KT37;J3QR33;J3QKK4;J3KRD1;J3QKY2;J3QS83;J3QLU5;A0A0J9YW26	Q9Y2J2;A0A0A0MSA4;A0A0A0MRA8;A8K968;A0A0J9YY18	10;10;10;9;5;3;3;3;2;1;1;1;1;1;1;1;1;1;1;1;1;1;1;1	10;10;10;9;5;3;3;3;2;1;1;1;1;1;1;1;1;1;1;1;1;1;1;1	10;10;10;9;5;3;3;3;2;1;1;1;1;1;1;1;1;1;1;1;1;1;1;1	Band 4.1-like protein 3;Band 4.1-like protein 3, N-terminally processed	EPB41L3	E41L3_HUMAN Band 4.1-like protein 3 OS=Homo sapiens OX=9606 GN=EPB41L3 PE=1 SV=2;A0A0A0MSA4_HUMAN Band 4.1-like protein 3 OS=Homo sapiens OX=9606 GN=EPB41L3 PE=1 SV=1;A0A0A0MRA8_HUMAN Band 4.1-like protein 3 OS=Homo sapiens OX=9606 GN=EPB41L3 PE=1 SV=1;A8K	24	10	10	10	9	7	7	10	7	9	7	7	10	7	9	7	7	10	7	9.7	9.7	9.7	120.68	1087	1087;1046;918;756;325;864;622;183;571;189;483;197;194;79;90;162;147;127;125;116;113;110;96;188	0	56.858	By MS/MS	By MS/MS	By MS/MS	By MS/MS	By MS/MS	9.4	7.4	8.2	9.7	7.8	333680000	76567000	61072000	59614000	75259000
A0A0A0MRB5;Q8WXG6	A0A0A0MRB5;Q8WXG6	1;1	1;1	1;1	MAP kinase-activating death domain protein	MADD	A0A0A0MRB5_HUMAN MAP kinase-activating death domain protein OS=Homo sapiens OX=9606 GN=MADD PE=1 SV=1;MADD_HUMAN MAP kinase-activating death domain protein OS=Homo sapiens OX=9606 GN=MADD PE=1 SV=2	2	1	1	1	1	1	1	1	1	1	1	1	1	1	1	1	1	1	1	0.8	0.8	0.8	176.55	1588	1588;1647	0.00063331	2.5811	By matching	By matching	By MS/MS	By MS/MS	By MS/MS	0.8	0.8	0.8	0.8	0.8	7517300	834520	423700	1805600	1261200
A0A0A0MRF6;Q99996;H7BYL6;A0A0A0MRE9;A0A087WX84	A0A0A0MRF6;Q99996;H7BYL6;A0A0A0MRE9	4;4;2;2;1	4;4;2;2;1	4;4;2;2;1	A-kinase anchor protein 9	AKAP9	A0A0A0MRF6_HUMAN A-kinase anchor protein 9 OS=Homo sapiens OX=9606 GN=AKAP9 PE=1 SV=1;AKAP9_HUMAN A-kinase anchor protein 9 OS=Homo sapiens OX=9606 GN=AKAP9 PE=1 SV=3;H7BYL6_HUMAN A-kinase anchor protein 9 (Fragment) OS=Homo sapiens OX=9606 GN=AKAP9 PE=1 S	5	4	4	4	1	0	1	1	4	1	0	1	1	4	1	0	1	1	4	1	1	1	453.49	3910	3910;3911;1769;3126;1637	0	6.4967	By MS/MS		By MS/MS	By matching	By MS/MS	0.3	0	0.4	0.3	1	23789000	0	0	9319900	1741400
A0A0A0MRM9;Q14978;S4R402;S4R341;S4R349	A0A0A0MRM9;Q14978	3;3;1;1;1	3;3;1;1;1	3;3;1;1;1	Nucleolar and coiled-body phosphoprotein 1	NOLC1	A0A0A0MRM9_HUMAN Nucleolar and coiled-body phosphoprotein 1 (Fragment) OS=Homo sapiens OX=9606 GN=NOLC1 PE=1 SV=1;NOLC1_HUMAN Nucleolar and coiled-body phosphoprotein 1 OS=Homo sapiens OX=9606 GN=NOLC1 PE=1 SV=2	5	3	3	3	1	1	2	3	1	1	1	2	3	1	1	1	2	3	1	4.7	4.7	4.7	74.543	708	708;699;46;73;258	0	5.5888	By matching	By MS/MS	By MS/MS	By MS/MS	By MS/MS	2	2	3.4	4.7	2	31792000	958530	2229100	8255100	17924000
B7ZLQ5;A0A0A0MRP6;P28370	B7ZLQ5;A0A0A0MRP6;P28370	5;5;5	1;1;1	1;1;1	Probable global transcription activator SNF2L1	SMARCA1	B7ZLQ5_HUMAN Probable global transcription activator SNF2L1 OS=Homo sapiens OX=9606 GN=SMARCA1 PE=1 SV=1;A0A0A0MRP6_HUMAN Probable global transcription activator SNF2L1 OS=Homo sapiens OX=9606 GN=SMARCA1 PE=1 SV=1;SMCA1_HUMAN Probable global transcription	3	5	1	1	4	5	5	5	4	0	1	1	1	0	0	1	1	1	0	4.4	0.9	0.9	124.33	1070	1070;1058;1054	0	3.408	By matching	By MS/MS	By MS/MS	By MS/MS	By matching	3.5	4.4	4.4	4.4	3.5	6131600	0	1393600	3391000	1347000
A0A0A0MRX1;Q12926;B1AM48;C9JB16	A0A0A0MRX1;Q12926	13;13;6;5	4;4;1;3	4;4;1;3	ELAV-like protein;ELAV-like protein 2	ELAVL2	A0A0A0MRX1_HUMAN ELAV-like protein OS=Homo sapiens OX=9606 GN=ELAVL2 PE=1 SV=1;ELAV2_HUMAN ELAV-like protein 2 OS=Homo sapiens OX=9606 GN=ELAVL2 PE=1 SV=2	4	13	4	4	9	11	9	10	12	2	3	2	2	4	2	3	2	2	4	35.7	14.1	14.1	42.632	389	389;359;189;90	0	6.2152	By MS/MS	By matching	By matching	By matching	By MS/MS	25.2	28.5	25.2	25.4	35.2	28547000	2697500	5677200	3468500	2190800
A0A0A0MRX2;Q96HY6	A0A0A0MRX2;Q96HY6	2;2	2;2	2;2	DDRGK domain-containing protein 1	DDRGK1	A0A0A0MRX2_HUMAN DDRGK domain-containing protein 1 OS=Homo sapiens OX=9606 GN=DDRGK1 PE=1 SV=1;DDRGK_HUMAN DDRGK domain-containing protein 1 OS=Homo sapiens OX=9606 GN=DDRGK1 PE=1 SV=2	2	2	2	2	0	1	2	1	2	0	1	2	1	2	0	1	2	1	2	10.7	10.7	10.7	33.939	298	298;314	0	4.0653		By MS/MS	By matching	By matching	By MS/MS	0	6.4	10.7	4.4	10.7	17655000	0	3353000	4626100	2321700
A0A0A0MRY2;B0QZE2;B7Z2J6;E7ENI9;J3QKD2;Q15326	A0A0A0MRY2;B0QZE2;B7Z2J6;E7ENI9;J3QKD2;Q15326	4;4;4;4;4;4	4;4;4;4;4;4	4;4;4;4;4;4	Zinc finger MYND domain-containing protein 11	ZMYND11	A0A0A0MRY2_HUMAN Zinc finger MYND domain-containing protein 11 OS=Homo sapiens OX=9606 GN=ZMYND11 PE=1 SV=1;B0QZE2_HUMAN Zinc finger MYND domain-containing protein 11 OS=Homo sapiens OX=9606 GN=ZMYND11 PE=1 SV=1;B7Z2J6_HUMAN Zinc finger MYND domain-contain	6	4	4	4	3	2	4	3	3	3	2	4	3	3	3	2	4	3	3	9.1	9.1	9.1	56.527	482	482;522;547;571;585;602	0	8.4661	By MS/MS	By MS/MS	By MS/MS	By MS/MS	By MS/MS	7.1	5	9.1	7.1	7.1	65241000	9013400	6042000	22112000	6371500
E9PPW6;H7C433;A0A0A0MS29;Q9GZY8	E9PPW6;H7C433;A0A0A0MS29;Q9GZY8	1;1;1;1	1;1;1;1	1;1;1;1	Mitochondrial fission factor	MFF	E9PPW6_HUMAN Mitochondrial fission factor OS=Homo sapiens OX=9606 GN=MFF PE=1 SV=1;H7C433_HUMAN Mitochondrial fission factor (Fragment) OS=Homo sapiens OX=9606 GN=MFF PE=1 SV=1;A0A0A0MS29_HUMAN Mitochondrial fission factor OS=Homo sapiens OX=9606 GN=MFF PE	4	1	1	1	1	1	1	1	1	1	1	1	1	1	1	1	1	1	1	12.4	12.4	12.4	10.488	89	89;154;221;342	0	3.644	By matching	By MS/MS	By matching	By matching	By MS/MS	12.4	12.4	12.4	12.4	12.4	30822000	2854400	8033600	3028600	6708100
A0A0A0MS51;A0A0A0MT01;P06396;A0A0U1RQL8;REV__H0YJM7;REV__Q6TDU7;REV__F8W8F9	A0A0A0MS51;A0A0A0MT01;P06396	25;25;25;5;1;1;1	25;25;25;5;1;1;1	19;19;19;0;1;1;1	Gelsolin	GSN	A0A0A0MS51_HUMAN Gelsolin OS=Homo sapiens OX=9606 GN=GSN PE=1 SV=1;A0A0A0MT01_HUMAN Gelsolin OS=Homo sapiens OX=9606 GN=GSN PE=1 SV=1;GELS_HUMAN Gelsolin OS=Homo sapiens OX=9606 GN=GSN PE=1 SV=1	7	25	25	19	4	5	25	23	2	4	5	25	23	2	3	3	19	17	1	40.5	40.5	27.3	82.525	748	748;767;782;232;548;716;722	0	323.31	By MS/MS	By MS/MS	By MS/MS	By MS/MS	By MS/MS	4.7	5.2	40.5	36.5	2.5	1689300000	7523900	14511000	1024500000	638290000
A0A0A0MS69;Q14123	A0A0A0MS69;Q14123	1;1	1;1	1;1	Calcium/calmodulin-dependent 3,5-cyclic nucleotide phosphodiesterase 1C	PDE1C	A0A0A0MS69_HUMAN Phosphodiesterase OS=Homo sapiens OX=9606 GN=PDE1C PE=1 SV=1;PDE1C_HUMAN Calcium/calmodulin-dependent 3,5-cyclic nucleotide phosphodiesterase 1C OS=Homo sapiens OX=9606 GN=PDE1C PE=1 SV=1	2	1	1	1	0	0	1	1	0	0	0	1	1	0	0	0	1	1	0	1.7	1.7	1.7	86.924	769	769;709	0	4.6441			By MS/MS	By matching		0	0	1.7	1.7	0	0	0	0	0	0
Q9UIS9;A0A0A0MS90;K7EPZ6	Q9UIS9;A0A0A0MS90;K7EPZ6	3;3;2	3;3;2	3;3;2	Methyl-CpG-binding domain protein 1	MBD1	MBD1_HUMAN Methyl-CpG-binding domain protein 1 OS=Homo sapiens OX=9606 GN=MBD1 PE=1 SV=2;A0A0A0MS90_HUMAN Methyl-CpG-binding domain protein 1 OS=Homo sapiens OX=9606 GN=MBD1 PE=1 SV=1;K7EPZ6_HUMAN Methyl-CpG-binding domain protein 1 (Fragment) OS=Homo sapi	3	3	3	3	2	2	1	1	2	2	2	1	1	2	2	2	1	1	2	3.8	3.8	3.8	66.606	605	605;566;416	0	12.542	By MS/MS	By matching	By matching	By matching	By MS/MS	1.8	3.8	1.8	1.8	3.8	22496000	8044600	4196700	1683200	1213600
A0A0U1RQK7;A0A0A0MSA7;O43432	A0A0U1RQK7;A0A0A0MSA7;O43432	4;4;4	4;4;4	4;4;4	Eukaryotic translation initiation factor 4 gamma 3	EIF4G3	A0A0U1RQK7_HUMAN Eukaryotic translation initiation factor 4 gamma 3 OS=Homo sapiens OX=9606 GN=EIF4G3 PE=1 SV=1;A0A0A0MSA7_HUMAN Eukaryotic translation initiation factor 4 gamma 3 OS=Homo sapiens OX=9606 GN=EIF4G3 PE=1 SV=1;IF4G3_HUMAN Eukaryotic translati	3	4	4	4	1	2	4	3	0	1	2	4	3	0	1	2	4	3	0	2.2	2.2	2.2	195.27	1774	1774;1621;1585	0	7.0373	By matching	By MS/MS	By MS/MS	By MS/MS		0.5	1	2.2	1.6	0	28690000	938510	1840500	15204000	10707000
A0A0A0MSI0;Q06830;A0A0A0MRQ5;H7C3T4;Q13162	A0A0A0MSI0;Q06830;A0A0A0MRQ5	3;3;2;1;1	3;3;2;1;1	2;2;1;1;1	Peroxiredoxin-1	PRDX1	A0A0A0MSI0_HUMAN Peroxiredoxin-1 (Fragment) OS=Homo sapiens OX=9606 GN=PRDX1 PE=1 SV=1;PRDX1_HUMAN Peroxiredoxin-1 OS=Homo sapiens OX=9606 GN=PRDX1 PE=1 SV=1;A0A0A0MRQ5_HUMAN Peroxiredoxin-1 OS=Homo sapiens OX=9606 GN=PRDX1 PE=1 SV=1	5	3	3	2	3	1	2	3	3	3	1	2	3	3	2	1	1	2	2	15.2	15.2	8.8	18.976	171	171;199;97;161;271	0.00065963	2.8416	By matching	By matching	By MS/MS	By MS/MS	By MS/MS	15.2	4.1	11.1	15.2	15.2	81064000	13275000	5010500	6113000	31802000
A0A0A0MSJ0;Q86XP3	A0A0A0MSJ0;Q86XP3	9;9	9;9	9;9	ATP-dependent RNA helicase DDX42	DDX42	A0A0A0MSJ0_HUMAN ATP-dependent RNA helicase DDX42 OS=Homo sapiens OX=9606 GN=DDX42 PE=1 SV=1;DDX42_HUMAN ATP-dependent RNA helicase DDX42 OS=Homo sapiens OX=9606 GN=DDX42 PE=1 SV=1	2	9	9	9	7	8	7	8	6	7	8	7	8	6	7	8	7	8	6	15.3	15.3	15.3	77.813	708	708;938	0	35.283	By MS/MS	By MS/MS	By MS/MS	By MS/MS	By MS/MS	11.2	13.6	11.4	13.6	8.9	394530000	77976000	83738000	109390000	64135000
A0A0A0MSK5;J3KN66;Q5JTV8;H0Y4R4;H0YD16;H0YDU3;Q8NFQ8	A0A0A0MSK5;J3KN66;Q5JTV8;H0Y4R4	13;13;13;8;4;2;1	13;13;13;8;4;2;1	13;13;13;8;4;2;1	Torsin-1A-interacting protein 1	TOR1AIP1	A0A0A0MSK5_HUMAN Torsin-1A-interacting protein 1 OS=Homo sapiens OX=9606 GN=TOR1AIP1 PE=1 SV=1;J3KN66_HUMAN Torsin-1A-interacting protein 1 OS=Homo sapiens OX=9606 GN=TOR1AIP1 PE=1 SV=1;TOIP1_HUMAN Torsin-1A-interacting protein 1 OS=Homo sapiens OX=9606 GN	7	13	13	13	11	9	11	10	12	11	9	11	10	12	11	9	11	10	12	27.9	27.9	27.9	52.406	462	462;599;583;296;198;193;470	0	137.17	By MS/MS	By MS/MS	By MS/MS	By MS/MS	By MS/MS	24	20.8	24	22.3	26.4	415030000	89533000	54918000	86600000	60597000
A0A0A0MSR2;E7EV99;E7ENY0;P35611	A0A0A0MSR2;E7EV99;E7ENY0;P35611	1;1;1;1	1;1;1;1	1;1;1;1	Alpha-adducin	ADD1	A0A0A0MSR2_HUMAN Alpha-adducin OS=Homo sapiens OX=9606 GN=ADD1 PE=1 SV=1;E7EV99_HUMAN Alpha-adducin OS=Homo sapiens OX=9606 GN=ADD1 PE=1 SV=1;E7ENY0_HUMAN Alpha-adducin OS=Homo sapiens OX=9606 GN=ADD1 PE=1 SV=1;ADDA_HUMAN Alpha-adducin OS=Homo sapiens OX=9	4	1	1	1	1	1	0	0	1	1	1	0	0	1	1	1	0	0	1	3	3	3	43.99	400	400;632;663;737	0.0012277	2.3899	By MS/MS	By MS/MS			By MS/MS	3	3	0	0	3	32812000	13874000	8515100	0	0
A0A0A0MSU2;A0A1C7CYX1;Q6PJG2	A0A0A0MSU2;A0A1C7CYX1;Q6PJG2	1;1;1	1;1;1	1;1;1	ELM2 and SANT domain-containing protein 1	ELMSAN1	A0A0A0MSU2_HUMAN ELM2 and SANT domain-containing protein 1 (Fragment) OS=Homo sapiens OX=9606 GN=ELMSAN1 PE=1 SV=6;A0A1C7CYX1_HUMAN ELM2 and SANT domain-containing protein 1 OS=Homo sapiens OX=9606 GN=ELMSAN1 PE=1 SV=1;EMSA1_HUMAN ELM2 and SANT domain-cont	3	1	1	1	0	1	1	1	1	0	1	1	1	1	0	1	1	1	1	1.9	1.9	1.9	111.83	1018	1018;1099;1045	0	8.774		By matching	By MS/MS	By MS/MS	By MS/MS	0	1.9	1.9	1.9	1.9	13596000	0	676570	1907900	1984600
A0A0A0MSW3;P35658	A0A0A0MSW3;P35658	3;3	3;3	3;3	Nuclear pore complex protein Nup214	NUP214	A0A0A0MSW3_HUMAN Nuclear pore complex protein Nup214 OS=Homo sapiens OX=9606 GN=NUP214 PE=1 SV=1;NU214_HUMAN Nuclear pore complex protein Nup214 OS=Homo sapiens OX=9606 GN=NUP214 PE=1 SV=2	2	3	3	3	2	0	3	3	2	2	0	3	3	2	2	0	3	3	2	2.4	2.4	2.4	152.57	1519	1519;2090	0	10.515	By MS/MS		By MS/MS	By MS/MS	By MS/MS	2	0	2.4	2.4	2	30392000	2181100	0	10216000	13696000
A0A0A0MSX9;P41252;J3KR24;Q5TCD1;Q5TCC6	A0A0A0MSX9;P41252;J3KR24	7;7;6;2;1	7;7;6;2;1	7;7;6;2;1	Isoleucine--tRNA ligase, cytoplasmic	IARS	A0A0A0MSX9_HUMAN Isoleucine--tRNA ligase, cytoplasmic OS=Homo sapiens OX=9606 GN=IARS PE=1 SV=1;SYIC_HUMAN Isoleucine--tRNA ligase, cytoplasmic OS=Homo sapiens OX=9606 GN=IARS PE=1 SV=2;J3KR24_HUMAN Isoleucine--tRNA ligase, cytoplasmic OS=Homo sapiens OX=9	5	7	7	7	3	3	3	6	5	3	3	3	6	5	3	3	3	6	5	7.9	7.9	7.9	142.29	1242	1242;1262;1152;330;174	0	21.12	By MS/MS	By MS/MS	By MS/MS	By MS/MS	By MS/MS	3.1	3.1	2.7	7.2	5	167190000	9999400	20053000	47061000	22974000
J3QL12;J3KS73;J3QRP0;H3BP77;A0A0A0MSY7;O00142	J3QL12;J3KS73;J3QRP0;H3BP77;A0A0A0MSY7;O00142	1;1;1;1;1;1	1;1;1;1;1;1	1;1;1;1;1;1	Thymidine kinase 2, mitochondrial	TK2	J3QL12_HUMAN Thymidine kinase 2, mitochondrial (Fragment) OS=Homo sapiens OX=9606 GN=TK2 PE=1 SV=8;J3KS73_HUMAN Thymidine kinase 2, mitochondrial (Fragment) OS=Homo sapiens OX=9606 GN=TK2 PE=1 SV=1;J3QRP0_HUMAN Thymidine kinase 2, mitochondrial (Fragment)	6	1	1	1	1	1	1	1	1	1	1	1	1	1	1	1	1	1	1	11.4	11.4	11.4	10.613	88	88;130;142;282;289;265	0.0032823	1.7462	By matching	By MS/MS	By MS/MS	By matching	By matching	11.4	11.4	11.4	11.4	11.4	8737800	1416900	1536900	2360800	1813900
M0R116;A0A0A0MT26;P13637;M0QXF2	M0R116;A0A0A0MT26;P13637	12;12;12;5	3;3;3;2	3;3;3;2	Sodium/potassium-transporting ATPase subunit alpha-3	ATP1A3	M0R116_HUMAN Sodium/potassium-transporting ATPase subunit alpha OS=Homo sapiens OX=9606 GN=ATP1A3 PE=1 SV=1;A0A0A0MT26_HUMAN Sodium/potassium-transporting ATPase subunit alpha-3 OS=Homo sapiens OX=9606 GN=ATP1A3 PE=1 SV=1;AT1A3_HUMAN Sodium/potassium-trans	4	12	3	3	12	10	11	10	9	3	2	3	3	2	3	2	3	3	2	15.5	4	4	108.28	983	983;1226;1013;251	0	5.7491	By MS/MS	By MS/MS	By MS/MS	By MS/MS	By MS/MS	15.5	12.9	13.6	12.7	11	115430000	21106000	23409000	22885000	20695000
A0A0A0MT33;Q9UPN6	A0A0A0MT33;Q9UPN6	1;1	1;1	1;1	Protein SCAF8	SCAF8	A0A0A0MT33_HUMAN Protein SCAF8 OS=Homo sapiens OX=9606 GN=SCAF8 PE=1 SV=1;SCAF8_HUMAN Protein SCAF8 OS=Homo sapiens OX=9606 GN=SCAF8 PE=1 SV=1	2	1	1	1	1	1	1	0	0	1	1	1	0	0	1	1	1	0	0	0.6	0.6	0.6	148.86	1349	1349;1271	0.0011905	2.2052	By matching	By MS/MS	By MS/MS			0.6	0.6	0.6	0	0	2343300	768940	1057500	516880	0
Q5SYV2;A0A0A0MT55;Q9UL12	Q5SYV2;A0A0A0MT55;Q9UL12	1;1;1	1;1;1	1;1;1	Sarcosine dehydrogenase, mitochondrial	SARDH	Q5SYV2_HUMAN Sarcosine dehydrogenase, mitochondrial OS=Homo sapiens OX=9606 GN=SARDH PE=1 SV=1;A0A0A0MT55_HUMAN Sarcosine dehydrogenase, mitochondrial OS=Homo sapiens OX=9606 GN=SARDH PE=1 SV=1;SARDH_HUMAN Sarcosine dehydrogenase, mitochondrial OS=Homo sap	3	1	1	1	1	0	1	1	0	1	0	1	1	0	1	0	1	1	0	3	3	3	40.16	368	368;602;918	0.008377	1.5198	By matching		By MS/MS	By matching		3	0	3	3	0	19027000	4728800	0	8577100	5721000
B7Z4S1;A0A0A0MT58;A0A1W2PRL9;A0A1W2PPZ5;Q15560;P23193	B7Z4S1;A0A0A0MT58;A0A1W2PRL9;A0A1W2PPZ5;Q15560;P23193	1;1;1;1;1;1	1;1;1;1;1;1	1;1;1;1;1;1	Transcription elongation factor A protein 2;Transcription elongation factor A protein 1	TCEA1;TCEA2	B7Z4S1_HUMAN Transcription elongation factor A protein 1 OS=Homo sapiens OX=9606 GN=TCEA1 PE=1 SV=1;A0A0A0MT58_HUMAN Transcription elongation factor A protein 2 (Fragment) OS=Homo sapiens OX=9606 GN=TCEA2 PE=1 SV=1;A0A1W2PRL9_HUMAN Transcription elongation	6	1	1	1	0	0	0	1	0	0	0	0	1	0	0	0	0	1	0	8.5	8.5	8.5	13.445	117	117;270;280;301;299;301	0.0053305	1.5986				By MS/MS		0	0	0	8.5	0	1934200	0	0	0	1934200
A0A0A0MTB8;Q8NI36	A0A0A0MTB8;Q8NI36	2;2	2;2	2;2	WD repeat-containing protein 36	WDR36	A0A0A0MTB8_HUMAN WD repeat-containing protein 36 OS=Homo sapiens OX=9606 GN=WDR36 PE=1 SV=1;WDR36_HUMAN WD repeat-containing protein 36 OS=Homo sapiens OX=9606 GN=WDR36 PE=1 SV=1	2	2	2	2	1	1	2	0	2	1	1	2	0	2	1	1	2	0	2	2.6	2.6	2.6	99.365	895	895;951	0	26.41	By matching	By matching	By matching		By MS/MS	1	1	2.6	0	2.6	48969000	6231100	12852000	6654500	0
E5RJ67;G5EA18;E5RJN7;E7EVI1;A0A0A0MTC4;A0A0A0MTD1;F8VPI7;E7EPX0;A0A0A0MTC6;E7EVJ4;E9PH62;Q9NUL3	E5RJ67;G5EA18;E5RJN7;E7EVI1;A0A0A0MTC4;A0A0A0MTD1;F8VPI7;E7EPX0;A0A0A0MTC6;E7EVJ4;E9PH62;Q9NUL3	2;2;2;2;2;2;2;2;2;2;2;2	2;2;2;2;2;2;2;2;2;2;2;2	2;2;2;2;2;2;2;2;2;2;2;2	Double-stranded RNA-binding protein Staufen homolog 2	STAU2	E5RJ67_HUMAN Double-stranded RNA-binding protein Staufen homolog 2 (Fragment) OS=Homo sapiens OX=9606 GN=STAU2 PE=1 SV=1;G5EA18_HUMAN Double-stranded RNA-binding protein Staufen homolog 2 OS=Homo sapiens OX=9606 GN=STAU2 PE=1 SV=1;E5RJN7_HUMAN Double-stran	12	2	2	2	2	1	2	1	2	2	1	2	1	2	2	1	2	1	2	18.5	18.5	18.5	14.504	135	135;291;320;390;398;473;479;491;504;511;538;570	0	13.788	By MS/MS	By MS/MS	By MS/MS	By MS/MS	By MS/MS	18.5	10.4	18.5	10.4	18.5	73222000	7867900	4807600	24451000	8038000
A0A0A0MTG2;O14576	A0A0A0MTG2;O14576	3;3	3;3	3;3	Cytoplasmic dynein 1 intermediate chain 1	DYNC1I1	A0A0A0MTG2_HUMAN Cytoplasmic dynein 1 intermediate chain 1 OS=Homo sapiens OX=9606 GN=DYNC1I1 PE=1 SV=1;DC1I1_HUMAN Cytoplasmic dynein 1 intermediate chain 1 OS=Homo sapiens OX=9606 GN=DYNC1I1 PE=1 SV=2	2	3	3	3	2	2	2	3	1	2	2	2	3	1	2	2	2	3	1	3.1	3.1	3.1	60.822	544	544;645	0	11.577	By MS/MS	By MS/MS	By matching	By MS/MS	By MS/MS	3.1	3.1	3.1	3.1	2.4	47517000	9428000	7615700	10800000	11127000
A0A0A0MTH9;O14981	A0A0A0MTH9;O14981	2;2	2;2	2;2	TATA-binding protein-associated factor 172	BTAF1	A0A0A0MTH9_HUMAN TATA-binding protein-associated factor 172 OS=Homo sapiens OX=9606 GN=BTAF1 PE=1 SV=1;BTAF1_HUMAN TATA-binding protein-associated factor 172 OS=Homo sapiens OX=9606 GN=BTAF1 PE=1 SV=2	2	2	2	2	2	1	1	2	2	2	1	1	2	2	2	1	1	2	2	1.5	1.5	1.5	206.93	1849	1849;1849	0	20.451	By matching	By MS/MS	By MS/MS	By matching	By MS/MS	1.5	0.5	0.5	1.5	1.5	22006000	1805500	3862800	1611800	2153000
A0A0A0MTJ9;A0A0R4J2G3;Q6PIU2	A0A0A0MTJ9;A0A0R4J2G3;Q6PIU2	1;1;1	1;1;1	1;1;1	Neutral cholesterol ester hydrolase 1	NCEH1	A0A0A0MTJ9_HUMAN Neutral cholesterol ester hydrolase 1 OS=Homo sapiens OX=9606 GN=NCEH1 PE=1 SV=1;A0A0R4J2G3_HUMAN Arylacetamide deacetylase-like 1 OS=Homo sapiens OX=9606 GN=NCEH1 PE=1 SV=1;NCEH1_HUMAN Neutral cholesterol ester hydrolase 1 OS=Homo sapiens	3	1	1	1	1	1	1	1	0	1	1	1	1	0	1	1	1	1	0	2.9	2.9	2.9	49.881	448	448;440;408	0	5.6086	By MS/MS	By MS/MS	By matching	By matching		2.9	2.9	2.9	2.9	0	49813000	12444000	18191000	11734000	7443900
F5GWR1;F5GZH9;A0A0A0MTP0;A0A0A0MTK0;Q7Z6B0	F5GWR1;F5GZH9;A0A0A0MTP0;A0A0A0MTK0;Q7Z6B0	1;1;1;1;1	1;1;1;1;1	1;1;1;1;1	Coiled-coil domain-containing protein 91	CCDC91	F5GWR1_HUMAN Coiled-coil domain-containing protein 91 (Fragment) OS=Homo sapiens OX=9606 GN=CCDC91 PE=1 SV=1;F5GZH9_HUMAN Coiled-coil domain-containing protein 91 (Fragment) OS=Homo sapiens OX=9606 GN=CCDC91 PE=1 SV=1;A0A0A0MTP0_HUMAN Coiled-coil domain-co	5	1	1	1	0	0	1	1	0	0	0	1	1	0	0	0	1	1	0	9.2	9.2	9.2	13.875	120	120;126;361;362;441	0.0023229	2.0477			By MS/MS	By MS/MS		0	0	9.2	9.2	0	1195600	0	0	0	1195600
Q13617;A0A0A0MTN0;Q5T2B5	Q13617;A0A0A0MTN0;Q5T2B5	4;4;3	4;4;3	4;4;3	Cullin-2	CUL2	CUL2_HUMAN Cullin-2 OS=Homo sapiens OX=9606 GN=CUL2 PE=1 SV=2;A0A0A0MTN0_HUMAN Cullin-2 OS=Homo sapiens OX=9606 GN=CUL2 PE=1 SV=1;Q5T2B5_HUMAN Cullin-2 OS=Homo sapiens OX=9606 GN=CUL2 PE=1 SV=1	3	4	4	4	0	0	3	3	0	0	0	3	3	0	0	0	3	3	0	5.2	5.2	5.2	86.982	745	745;758;706	0	16.505			By MS/MS	By MS/MS		0	0	3.8	3.9	0	3466800	0	0	430210	3036600
A0A0A0MTN3;P21266;E9PLF1;E9PHN7;E9PHN6;Q5T8Q9;Q5T8R1;F6XZQ7;P46439	A0A0A0MTN3;P21266	4;4;1;1;1;1;1;1;1	4;4;1;1;1;1;1;1;1	3;3;0;0;0;0;0;0;0	Glutathione S-transferase Mu 3	GSTM3	A0A0A0MTN3_HUMAN Glutathione S-transferase OS=Homo sapiens OX=9606 GN=GSTM3 PE=1 SV=1;GSTM3_HUMAN Glutathione S-transferase Mu 3 OS=Homo sapiens OX=9606 GN=GSTM3 PE=1 SV=3	9	4	4	3	3	1	4	3	1	3	1	4	3	1	2	1	3	2	1	20.3	20.3	16	24.914	212	212;225;147;181;193;202;218;220;218	0	13.985	By MS/MS	By matching	By MS/MS	By MS/MS	By matching	13.7	4.2	20.3	13.7	4.2	136170000	18003000	2229900	73649000	38634000
K7EQ48;A0A0A0MTS2;P06744;A0A0J9YXP8;A0A0J9YX90;A0A0J9YYH3;K7EP41;K7EPY4;K7ELR7;K7EIL4;K7ERK8;K7ERC6;K7ENA0;Q8N196	K7EQ48;A0A0A0MTS2;P06744;A0A0J9YXP8;A0A0J9YX90;A0A0J9YYH3;K7EP41;K7EPY4	11;11;11;9;9;9;6;6;4;2;2;2;2;1	11;11;11;9;9;9;6;6;4;2;2;2;2;1	11;11;11;9;9;9;6;6;4;2;2;2;2;1	Glucose-6-phosphate isomerase	GPI	K7EQ48_HUMAN Glucose-6-phosphate isomerase OS=Homo sapiens OX=9606 GN=GPI PE=1 SV=2;A0A0A0MTS2_HUMAN Glucose-6-phosphate isomerase (Fragment) OS=Homo sapiens OX=9606 GN=GPI PE=1 SV=1;G6PI_HUMAN Glucose-6-phosphate isomerase OS=Homo sapiens OX=9606 GN=GPI P	14	11	11	11	3	3	10	10	1	3	3	10	10	1	3	3	10	10	1	22.4	22.4	22.4	53.401	474	474;573;558;268;279;283;159;166;146;110;133;161;162;739	0	72.278	By matching	By matching	By MS/MS	By MS/MS	By matching	5.5	5.5	20.7	20.7	1.5	463280000	7172300	12663000	256040000	177520000
A0A0A6YYA0;Q9Y3B3	A0A0A6YYA0;Q9Y3B3	2;2	2;2	2;2	Transmembrane emp24 domain-containing protein 7	TMED7-TICAM2;TMED7	A0A0A6YYA0_HUMAN Protein TMED7-TICAM2 OS=Homo sapiens OX=9606 GN=TMED7-TICAM2 PE=3 SV=1;TMED7_HUMAN Transmembrane emp24 domain-containing protein 7 OS=Homo sapiens OX=9606 GN=TMED7 PE=1 SV=2	2	2	2	2	2	2	1	2	1	2	2	1	2	1	2	2	1	2	1	10.1	10.1	10.1	21.233	188	188;224	0	3.5889	By MS/MS	By matching	By MS/MS	By MS/MS	By MS/MS	10.1	10.1	4.8	10.1	5.3	27308000	5377000	12665000	2470900	2805000
E9PKW4;H3BRY5;A0A0A6YYL2;P50226;P50225;P0DMN0;P0DMM9	E9PKW4;H3BRY5;A0A0A6YYL2;P50226;P50225;P0DMN0;P0DMM9	1;1;1;1;1;1;1	1;1;1;1;1;1;1	1;1;1;1;1;1;1	Sulfotransferase;Sulfotransferase 1A2;Sulfotransferase 1A1;Sulfotransferase 1A4;Sulfotransferase 1A3	SULT1A2;SULT1A1;SULT1A4;SULT1A3	E9PKW4_HUMAN Sulfotransferase OS=Homo sapiens OX=9606 GN=SULT1A2 PE=1 SV=1;H3BRY5_HUMAN Sulfotransferase (Fragment) OS=Homo sapiens OX=9606 GN=SULT1A1 PE=1 SV=1;A0A0A6YYL2_HUMAN Sulfotransferase OS=Homo sapiens OX=9606 GN=SULT1A4 PE=1 SV=1;ST1A2_HUMAN Sulf	7	1	1	1	1	0	1	0	0	1	0	1	0	0	1	0	1	0	0	3.8	3.8	3.8	29.059	262	262;281;301;295;295;295;295	0.0011912	2.2087	By matching		By MS/MS			3.8	0	3.8	0	0	6253200	802420	0	5450800	0
A0A0B4J1Z1;C9JAB2;Q16629;F8WEA1	A0A0B4J1Z1;C9JAB2;Q16629;F8WEA1	12;12;12;6	12;12;12;6	11;11;11;6	Serine/arginine-rich splicing factor 7	SRSF7	A0A0B4J1Z1_HUMAN Serine/arginine-rich-splicing factor 7 OS=Homo sapiens OX=9606 GN=SRSF7 PE=1 SV=1;C9JAB2_HUMAN Serine/arginine-rich-splicing factor 7 OS=Homo sapiens OX=9606 GN=SRSF7 PE=1 SV=1;SRSF7_HUMAN Serine/arginine-rich splicing factor 7 OS=Homo sap	4	12	12	11	9	12	6	9	11	9	12	6	9	11	8	11	6	8	10	59.9	59.9	59.9	15.763	137	137;235;238;51	0	42.387	By MS/MS	By MS/MS	By MS/MS	By MS/MS	By MS/MS	59.9	59.9	48.2	59.9	59.9	1031700000	65779000	393760000	24430000	133370000
H0YBW1;E5RH50;A0A0B4J210;Q6PKG0;H0YC73	H0YBW1;E5RH50;A0A0B4J210;Q6PKG0;H0YC73	2;2;2;2;1	2;2;2;2;1	2;2;2;2;1	La-related protein 1	LARP1	H0YBW1_HUMAN La-related protein 1 (Fragment) OS=Homo sapiens OX=9606 GN=LARP1 PE=1 SV=1;E5RH50_HUMAN La-related protein 1 (Fragment) OS=Homo sapiens OX=9606 GN=LARP1 PE=1 SV=8;A0A0B4J210_HUMAN La-related protein 1 (Fragment) OS=Homo sapiens OX=9606 GN=LARP	5	2	2	2	1	0	0	0	2	1	0	0	0	2	1	0	0	0	2	10.3	10.3	10.3	32.576	281	281;610;815;1096;195	0	3.9603	By matching				By MS/MS	3.6	0	0	0	10.3	6845300	646160	0	0	0
J3KPG2;E9PJF7;Q5W0H4;A0A0B4J2C3;P13693;H0YCX0;Q9HAU6;Q56UQ5	J3KPG2;E9PJF7;Q5W0H4;A0A0B4J2C3;P13693	3;3;3;3;3;1;1;1	3;3;3;3;3;1;1;1	3;3;3;3;3;1;1;1	Translationally-controlled tumor protein	TPT1	J3KPG2_HUMAN Translationally-controlled tumor protein OS=Homo sapiens OX=9606 GN=TPT1 PE=1 SV=1;E9PJF7_HUMAN Translationally-controlled tumor protein (Fragment) OS=Homo sapiens OX=9606 GN=TPT1 PE=1 SV=1;Q5W0H4_HUMAN Translationally-controlled tumor protein	8	3	3	3	1	2	3	3	0	1	2	3	3	0	1	2	3	3	0	10.6	10.6	10.6	18.108	160	160;162;188;197;172;77;139;140	0	8.5345	By matching	By matching	By MS/MS	By MS/MS		6.2	10.6	10.6	10.6	0	39528000	1298900	10297000	13260000	14672000
C9J544;A0A0B4J2E5;Q15269	C9J544;A0A0B4J2E5;Q15269	1;1;1	1;1;1	1;1;1	Periodic tryptophan protein 2 homolog	PWP2	C9J544_HUMAN Periodic tryptophan protein 2 homolog (Fragment) OS=Homo sapiens OX=9606 GN=PWP2 PE=1 SV=8;A0A0B4J2E5_HUMAN Uncharacterized protein OS=Homo sapiens OX=9606 GN=LOC102724159 PE=1 SV=1;PWP2_HUMAN Periodic tryptophan protein 2 homolog OS=Homo sapi	3	1	1	1	1	1	0	0	0	1	1	0	0	0	1	1	0	0	0	4.8	4.8	4.8	20.028	186	186;919;919	0.007874	1.5284	By MS/MS	By matching				4.8	4.8	0	0	0	8534300	4183500	4350800	0	0
G5E965;H0Y882;A0A0B4J2F3;C9J0F0;Q9H334	G5E965;H0Y882;A0A0B4J2F3;C9J0F0;Q9H334	1;1;1;1;1	1;1;1;1;1	1;1;1;1;1	Forkhead box protein P1	FOXP1	G5E965_HUMAN Forkhead box P1, isoform CRA_f OS=Homo sapiens OX=9606 GN=FOXP1 PE=1 SV=1;H0Y882_HUMAN Forkhead box protein P1 (Fragment) OS=Homo sapiens OX=9606 GN=FOXP1 PE=1 SV=1;A0A0B4J2F3_HUMAN Forkhead box protein P1 OS=Homo sapiens OX=9606 GN=FOXP1 PE=1	5	1	1	1	1	1	1	1	1	1	1	1	1	1	1	1	1	1	1	1.9	1.9	1.9	63.217	566	566;573;577;613;677	0.00063211	2.573	By MS/MS	By matching	By MS/MS	By MS/MS	By MS/MS	1.9	1.9	1.9	1.9	1.9	32471000	2937100	4014300	4610200	5099100
A0A0C4DH00;A0A0B4J2G4;Q15345;A0A087WTU1;A0A087WTI9	A0A0C4DH00;A0A0B4J2G4;Q15345;A0A087WTU1	4;4;4;3;1	4;4;4;3;1	4;4;4;3;1	Leucine-rich repeat-containing protein 41	LRRC41	A0A0C4DH00_HUMAN Leucine-rich repeat-containing protein 41 OS=Homo sapiens OX=9606 GN=LRRC41 PE=1 SV=1;A0A0B4J2G4_HUMAN Leucine-rich repeat-containing protein 41 OS=Homo sapiens OX=9606 GN=LRRC41 PE=1 SV=1;LRC41_HUMAN Leucine-rich repeat-containing protein	5	4	4	4	3	4	2	2	3	3	4	2	2	3	3	4	2	2	3	8.9	8.9	8.9	67	617	617;790;812;620;227	0	7.6759	By MS/MS	By MS/MS	By matching	By matching	By MS/MS	7.5	8.9	5.2	4.4	6	8327400	1171300	3610200	327720	1106500
K7ES23;A0A0C4DFL8;F5GX28;O94953	K7ES23;A0A0C4DFL8;F5GX28;O94953	1;1;1;1	1;1;1;1	1;1;1;1	Lysine-specific demethylase 4B	KDM4B	K7ES23_HUMAN Lysine-specific demethylase 4B (Fragment) OS=Homo sapiens OX=9606 GN=KDM4B PE=1 SV=1;A0A0C4DFL8_HUMAN Lysine-specific demethylase 4B OS=Homo sapiens OX=9606 GN=KDM4B PE=1 SV=1;F5GX28_HUMAN Lysine-specific demethylase 4B OS=Homo sapiens OX=9606	4	1	1	1	0	1	0	0	1	0	1	0	0	1	0	1	0	0	1	10.8	10.8	10.8	13.827	120	120;1096;1130;1096	0.0043407	1.702		By MS/MS			By MS/MS	0	10.8	0	0	10.8	0	0	0	0	0
A0A0C4DFM2;Q6ZN55	A0A0C4DFM2;Q6ZN55	3;3	3;3	3;3	Zinc finger protein 574	ZNF574	A0A0C4DFM2_HUMAN HCG1643764, isoform CRA_b OS=Homo sapiens OX=9606 GN=ZNF574 PE=1 SV=1;ZN574_HUMAN Zinc finger protein 574 OS=Homo sapiens OX=9606 GN=ZNF574 PE=1 SV=2	2	3	3	3	2	2	1	1	2	2	2	1	1	2	2	2	1	1	2	2.9	2.9	2.9	108.7	986	986;896	0	5.2065	By MS/MS	By MS/MS	By matching	By MS/MS	By MS/MS	2	1.9	1	1	2	34335000	7928100	1373800	3237400	1726300
A0A0C4DFZ1;A8MZ54;Q16623	A0A0C4DFZ1;A8MZ54;Q16623	3;3;3	2;2;2	2;2;2	Syntaxin-1A	STX1A	A0A0C4DFZ1_HUMAN Syntaxin-1A OS=Homo sapiens OX=9606 GN=STX1A PE=1 SV=1;A8MZ54_HUMAN Syntaxin-1A OS=Homo sapiens OX=9606 GN=STX1A PE=1 SV=1;STX1A_HUMAN Syntaxin-1A OS=Homo sapiens OX=9606 GN=STX1A PE=1 SV=1	3	3	2	2	1	1	1	1	3	0	0	0	0	2	0	0	0	0	2	10.8	7.3	7.3	29.573	260	260;280;288	0	4.0744	By matching	By matching	By matching	By matching	By MS/MS	3.5	3.5	3.5	3.5	10.8	8816800	0	0	0	0
A0A0C4DFZ6;Q9H972	A0A0C4DFZ6;Q9H972	1;1	1;1	1;1	Uncharacterized protein C14orf93	C14orf93	A0A0C4DFZ6_HUMAN Uncharacterized protein C14orf93 OS=Homo sapiens OX=9606 GN=C14orf93 PE=1 SV=1;CN093_HUMAN Uncharacterized protein C14orf93 OS=Homo sapiens OX=9606 GN=C14orf93 PE=1 SV=1	2	1	1	1	0	0	1	0	1	0	0	1	0	1	0	0	1	0	1	3.9	3.9	3.9	40.136	358	358;538	0.0022124	1.8125			By MS/MS		By MS/MS	0	0	3.9	0	3.9	6506300	0	0	890130	0
A0A0C4DG09;Q8N126	A0A0C4DG09;Q8N126	2;2	2;2	2;2	Cell adhesion molecule 3	CADM3	A0A0C4DG09_HUMAN Cell adhesion molecule 3 (Fragment) OS=Homo sapiens OX=9606 GN=CADM3 PE=1 SV=1;CADM3_HUMAN Cell adhesion molecule 3 OS=Homo sapiens OX=9606 GN=CADM3 PE=1 SV=1	2	2	2	2	2	1	2	1	2	2	1	2	1	2	2	1	2	1	2	13.2	13.2	13.2	25.655	234	234;398	0	9.3501	By matching	By matching	By matching	By matching	By MS/MS	13.2	8.1	13.2	5.1	13.2	34886000	4540800	4026500	8141500	1014200
A0A0C4DG34;O95081	A0A0C4DG34;O95081	1;1	1;1	1;1	Arf-GAP domain and FG repeat-containing protein 2	AGFG2	A0A0C4DG34_HUMAN Arf-GAP domain and FG repeat-containing protein 2 OS=Homo sapiens OX=9606 GN=AGFG2 PE=1 SV=1;AGFG2_HUMAN Arf-GAP domain and FG repeat-containing protein 2 OS=Homo sapiens OX=9606 GN=AGFG2 PE=1 SV=2	2	1	1	1	1	1	1	1	1	1	1	1	1	1	1	1	1	1	1	7.1	7.1	7.1	17.181	155	155;481	0	3.3296	By MS/MS	By matching	By MS/MS	By MS/MS	By MS/MS	7.1	7.1	7.1	7.1	7.1	8874000	1435700	1023400	4458300	1956700
E7ENN3;A0A0C4DG40;Q8NF91;Q5JV20;F8WAI0;H0Y325;H0Y326	E7ENN3;A0A0C4DG40;Q8NF91	9;9;9;4;4;4;3	9;9;9;4;4;4;3	8;8;8;3;3;3;2	Nesprin-1	SYNE1	E7ENN3_HUMAN Nesprin-1 OS=Homo sapiens OX=9606 GN=SYNE1 PE=1 SV=2;A0A0C4DG40_HUMAN Nesprin-1 OS=Homo sapiens OX=9606 GN=SYNE1 PE=1 SV=1;SYNE1_HUMAN Nesprin-1 OS=Homo sapiens OX=9606 GN=SYNE1 PE=1 SV=4	7	9	9	8	3	4	3	3	8	3	4	3	3	8	3	4	2	3	7	1.2	1.2	1.1	964.83	8392	8392;8749;8797;952;975;1654;1355	0	64.244	By MS/MS	By MS/MS	By MS/MS	By MS/MS	By MS/MS	0.5	0.6	0.3	0.5	1.1	84499000	9805100	14900000	2468700	3541200
A0A0G2JR20;A0A0C4DG71;A0A0G2JQM2;A0A0G2JR50;Q86SQ7	A0A0G2JR20;A0A0C4DG71;A0A0G2JQM2;A0A0G2JR50;Q86SQ7	1;1;1;1;1	1;1;1;1;1	1;1;1;1;1	Serologically defined colon cancer antigen 8	SDCCAG8	A0A0G2JR20_HUMAN Serologically defined colon cancer antigen 8 (Fragment) OS=Homo sapiens OX=9606 GN=SDCCAG8 PE=1 SV=1;A0A0C4DG71_HUMAN Serologically defined colon cancer antigen 8 (Fragment) OS=Homo sapiens OX=9606 GN=SDCCAG8 PE=1 SV=1;A0A0G2JQM2_HUMAN Ser	5	1	1	1	0	1	1	1	0	0	1	1	1	0	0	1	1	1	0	3.2	3.2	3.2	48.116	409	409;414;525;568;713	0.0032715	1.7293		By matching	By matching	By MS/MS		0	3.2	3.2	3.2	0	0	0	0	0	0
A0A0C4DG89;Q7L014;D6RJA6;H0Y9U3	A0A0C4DG89;Q7L014	11;11;5;1	11;11;5;1	11;11;5;1	Probable ATP-dependent RNA helicase DDX46	DDX46	A0A0C4DG89_HUMAN Probable ATP-dependent RNA helicase DDX46 OS=Homo sapiens OX=9606 GN=DDX46 PE=1 SV=1;DDX46_HUMAN Probable ATP-dependent RNA helicase DDX46 OS=Homo sapiens OX=9606 GN=DDX46 PE=1 SV=2	4	11	11	11	10	8	9	7	5	10	8	9	7	5	10	8	9	7	5	11.2	11.2	11.2	117.46	1032	1032;1031;471;70	0	52.275	By MS/MS	By MS/MS	By MS/MS	By MS/MS	By MS/MS	10.3	7.8	8.6	7	5	355880000	86364000	69133000	107130000	40862000
F5H1H2;F5H2E6;A0A0C4DGG8;Q8IX12;F5H3E1	F5H1H2;F5H2E6;A0A0C4DGG8;Q8IX12;F5H3E1	2;2;2;2;1	2;2;2;2;1	2;2;2;2;1	Cell division cycle and apoptosis regulator protein 1	CCAR1	F5H1H2_HUMAN Cell division cycle and apoptosis regulator protein 1 (Fragment) OS=Homo sapiens OX=9606 GN=CCAR1 PE=1 SV=1;F5H2E6_HUMAN Cell division cycle and apoptosis regulator protein 1 (Fragment) OS=Homo sapiens OX=9606 GN=CCAR1 PE=1 SV=1;A0A0C4DGG8_HUM	5	2	2	2	1	1	1	1	2	1	1	1	1	2	1	1	1	1	2	4.5	4.5	4.5	75.724	646	646;772;1043;1150;568	0	7.5242	By MS/MS	By matching	By MS/MS	By MS/MS	By MS/MS	2.6	2.6	2.6	2.6	4.5	11024000	1845900	647600	3081900	2746000
F5GWX5;A0A0C4DGG9;Q14839;F5H6N4;K7EPV1;K7ESA5	F5GWX5;A0A0C4DGG9;Q14839	19;19;19;2;1;1	19;19;19;2;1;1	13;13;13;2;0;0	Chromodomain-helicase-DNA-binding protein 4	CHD4	F5GWX5_HUMAN Chromodomain-helicase-DNA-binding protein 4 OS=Homo sapiens OX=9606 GN=CHD4 PE=1 SV=1;A0A0C4DGG9_HUMAN Chromodomain-helicase-DNA-binding protein 4 OS=Homo sapiens OX=9606 GN=CHD4 PE=1 SV=1;CHD4_HUMAN Chromodomain-helicase-DNA-binding protein 4	6	19	19	13	18	16	14	12	17	18	16	14	12	17	13	12	10	9	11	11	11	7.9	217.1	1905	1905;1937;1912;354;63;127	0	216.96	By MS/MS	By MS/MS	By MS/MS	By MS/MS	By MS/MS	10.9	9.3	8.2	6.5	9.2	770240000	126370000	143700000	183620000	119300000
A0A0C4DGK3;Q8WXH0;G3V5X4;A0A0A0MRE3;A0A1W2PRN9	A0A0C4DGK3;Q8WXH0	5;5;2;2;1	4;4;2;2;1	4;4;2;2;1	Nesprin-2	SYNE2	A0A0C4DGK3_HUMAN Nesprin-2 OS=Homo sapiens OX=9606 GN=SYNE2 PE=1 SV=1;SYNE2_HUMAN Nesprin-2 OS=Homo sapiens OX=9606 GN=SYNE2 PE=1 SV=3	5	5	4	4	4	4	5	3	4	4	4	4	3	3	4	4	4	3	3	1.4	1.2	1.2	408.72	3541	3541;6885;6818;6824;99	0	26.482	By MS/MS	By MS/MS	By MS/MS	By MS/MS	By MS/MS	1.2	1.2	1.4	0.9	1.4	76056000	12271000	9002600	12652000	5652100
A0A0C4DGQ6;Q96P16;K7EP82;K7EQR8	A0A0C4DGQ6;Q96P16	6;6;2;1	6;6;2;1	6;6;2;1	Regulation of nuclear pre-mRNA domain-containing protein 1A	RPRD1A	A0A0C4DGQ6_HUMAN Regulation of nuclear pre-mRNA domain-containing protein 1A OS=Homo sapiens OX=9606 GN=RPRD1A PE=1 SV=1;RPR1A_HUMAN Regulation of nuclear pre-mRNA domain-containing protein 1A OS=Homo sapiens OX=9606 GN=RPRD1A PE=1 SV=1	4	6	6	6	6	6	5	6	6	6	6	5	6	6	6	6	5	6	6	24.9	24.9	24.9	32.916	289	289;312;123;73	0	27.54	By MS/MS	By MS/MS	By MS/MS	By MS/MS	By MS/MS	24.9	24.9	21.1	24.9	24.9	63579000	8597300	11980000	15909000	8795900
A0A0C4DGR1;B4DHA8;M0QY66;Q9BZC1;K7EQ97;K7EJK3;K7EPX2;F6UBL3;A0A0A0MTT3;H0Y623;Q5SZQ8;Q96J87	A0A0C4DGR1;B4DHA8;M0QY66;Q9BZC1;K7EQ97;K7EJK3	3;3;3;3;2;2;1;1;1;1;1;1	2;2;2;2;1;1;1;1;1;1;1;1	2;2;2;2;1;1;1;1;1;1;1;1	CUGBP Elav-like family member 4	CELF4	A0A0C4DGR1_HUMAN CUGBP Elav-like family member 4 (Fragment) OS=Homo sapiens OX=9606 GN=CELF4 PE=1 SV=1;B4DHA8_HUMAN CUGBP Elav-like family member 4 OS=Homo sapiens OX=9606 GN=CELF4 PE=1 SV=1;M0QY66_HUMAN CUGBP Elav-like family member 4 OS=Homo sapiens OX=9	12	3	2	2	3	3	3	3	2	2	2	2	2	1	2	2	2	2	1	8.8	6.1	6.1	31.883	294	294;454;484;486;154;162;67;133;250;466;465;481	0.0068892	1.5674	By matching	By matching	By MS/MS	By matching	By MS/MS	8.8	8.8	8.8	8.8	5.8	9968000	1491800	896290	1325500	880680
R4GN43;A0A0C4DGS0;P56556	R4GN43;A0A0C4DGS0;P56556	1;1;1	1;1;1	1;1;1	NADH dehydrogenase [ubiquinone] 1 alpha subcomplex subunit 6	NDUFA6	R4GN43_HUMAN NADH dehydrogenase [ubiquinone] 1 alpha subcomplex subunit 6 OS=Homo sapiens OX=9606 GN=NDUFA6 PE=1 SV=1;A0A0C4DGS0_HUMAN NADH dehydrogenase [ubiquinone] 1 alpha subcomplex subunit 6 OS=Homo sapiens OX=9606 GN=NDUFA6 PE=1 SV=1;NDUA6_HUMAN NADH	3	1	1	1	0	0	1	1	1	0	0	1	1	1	0	0	1	1	1	15.5	15.5	15.5	8.5099	71	71;128;154	0	5.856			By MS/MS	By MS/MS	By MS/MS	0	0	15.5	15.5	15.5	59367000	0	0	25553000	11361000
P39656;A0A0C4DGS1;U3KQ84	P39656;A0A0C4DGS1;U3KQ84	3;3;2	3;3;2	3;3;2	Dolichyl-diphosphooligosaccharide--protein glycosyltransferase 48 kDa subunit	DDOST	OST48_HUMAN Dolichyl-diphosphooligosaccharide--protein glycosyltransferase 48 kDa subunit OS=Homo sapiens OX=9606 GN=DDOST PE=1 SV=4;A0A0C4DGS1_HUMAN Dolichyl-diphosphooligosaccharide--protein glycosyltransferase 48 kDa subunit OS=Homo sapiens OX=9606 GN=D	3	3	3	3	2	2	1	1	0	2	2	1	1	0	2	2	1	1	0	17.8	17.8	17.8	50.8	456	456;439;154	0	29.475	By MS/MS	By matching	By matching	By MS/MS		15.4	15.4	2.4	2.4	0	620210	283750	121500	28834	186130
A0A0C4DGT9;Q16206	A0A0C4DGT9;Q16206	1;1	1;1	1;1	Ecto-NOX disulfide-thiol exchanger 2;Hydroquinone [NADH] oxidase;Protein disulfide-thiol oxidoreductase	ENOX2	A0A0C4DGT9_HUMAN Ecto-NOX disulfide-thiol exchanger 2 OS=Homo sapiens OX=9606 GN=ENOX2 PE=1 SV=1;ENOX2_HUMAN Ecto-NOX disulfide-thiol exchanger 2 OS=Homo sapiens OX=9606 GN=ENOX2 PE=1 SV=2	2	1	1	1	1	1	1	1	1	1	1	1	1	1	1	1	1	1	1	5.3	5.3	5.3	30.53	263	263;610	0.00062696	2.5474	By matching	By MS/MS	By MS/MS	By matching	By MS/MS	5.3	5.3	5.3	5.3	5.3	17569000	2613000	2296300	3528900	1869200
A0A0C4DGU1;Q6ZU67	A0A0C4DGU1;Q6ZU67	1;1	1;1	1;1	BEN domain-containing protein 4	BEND4	A0A0C4DGU1_HUMAN BEN domain-containing protein 4 OS=Homo sapiens OX=9606 GN=BEND4 PE=4 SV=1;BEND4_HUMAN BEN domain-containing protein 4 OS=Homo sapiens OX=9606 GN=BEND4 PE=2 SV=3	2	1	1	1	0	1	0	0	0	0	1	0	0	0	0	1	0	0	0	2.7	2.7	2.7	45.574	405	405;534	0.0023028	2.0198		By MS/MS				0	2.7	0	0	0	0	0	0	0	0
A0A0C4DGY8;D6RA00;Q9UHY7	A0A0C4DGY8;D6RA00;Q9UHY7	3;3;3	3;3;3	3;3;3	Enolase-phosphatase E1	ENOPH1	A0A0C4DGY8_HUMAN Enolase-phosphatase E1 OS=Homo sapiens OX=9606 GN=ENOPH1 PE=1 SV=1;D6RA00_HUMAN Enolase-phosphatase E1 OS=Homo sapiens OX=9606 GN=ENOPH1 PE=1 SV=1;ENOPH_HUMAN Enolase-phosphatase E1 OS=Homo sapiens OX=9606 GN=ENOPH1 PE=1 SV=1	3	3	3	3	1	1	3	2	0	1	1	3	2	0	1	1	3	2	0	13.4	13.4	13.4	16.533	149	149;173;261	0	7.9567	By matching	By matching	By MS/MS	By MS/MS		7.4	7.4	13.4	8.1	0	58554000	2865500	7046900	25260000	23382000
A0A0C4DH22;Q9H4G0;X6RC15;H7C2K6;Q4VXN8;Q4VXN7;H0Y482;Q4VXN6;Q4VXN5	A0A0C4DH22;Q9H4G0	6;6;2;2;1;1;1;1;1	6;6;2;2;1;1;1;1;1	3;3;1;1;1;1;0;1;1	Band 4.1-like protein 1	EPB41L1	A0A0C4DH22_HUMAN Band 4.1-like protein 1 OS=Homo sapiens OX=9606 GN=EPB41L1 PE=1 SV=1;E41L1_HUMAN Band 4.1-like protein 1 OS=Homo sapiens OX=9606 GN=EPB41L1 PE=1 SV=2	9	6	6	3	3	2	3	5	4	3	2	3	5	4	2	1	2	3	2	7.2	7.2	3.5	98.374	880	880;881;197;268;59;114;119;168;188	0	38.806	By MS/MS	By MS/MS	By MS/MS	By MS/MS	By MS/MS	3.2	2.2	3.2	5.5	4.9	107970000	15375000	4926700	24369000	20431000
A0A0D9SEI3;A0A0D9SER5;A0A0D9SEN2;P21127;Q5QPR4;Q5QPR3;Q9UQ88	A0A0D9SEI3;A0A0D9SER5;A0A0D9SEN2;P21127;Q5QPR4;Q5QPR3;Q9UQ88	2;2;2;2;1;1;1	2;2;2;2;1;1;1	2;2;2;2;1;1;1	Cyclin-dependent kinase 11B;Cyclin-dependent kinase 11A	CDK11B;CDK11A	A0A0D9SEI3_HUMAN Cyclin-dependent kinase 11B OS=Homo sapiens OX=9606 GN=CDK11B PE=1 SV=1;A0A0D9SER5_HUMAN Cyclin-dependent kinase 11B OS=Homo sapiens OX=9606 GN=CDK11B PE=1 SV=1;A0A0D9SEN2_HUMAN Cyclin-dependent kinase 11B OS=Homo sapiens OX=9606 GN=CDK11B	7	2	2	2	2	2	0	1	1	2	2	0	1	1	2	2	0	1	1	2.3	2.3	2.3	89.437	772	772;783;785;795;746;779;783	0.001224	2.3757	By MS/MS	By MS/MS		By matching	By MS/MS	2.3	2.3	0	1.3	1.3	80690000	24929000	24967000	0	11024000
K4DIB6;K4DIB3;K4DIB8;K4DIA8;E9PS95;A0A0D9SEI9;A0A0D9SFE1;E9PJH7;Q9H1K4;Q9H936	K4DIB6;K4DIB3;K4DIB8;K4DIA8;E9PS95;A0A0D9SEI9;A0A0D9SFE1;E9PJH7;Q9H1K4;Q9H936	1;1;1;1;1;1;1;1;1;1	1;1;1;1;1;1;1;1;1;1	1;1;1;1;1;1;1;1;1;1	Mitochondrial glutamate carrier 2;Mitochondrial glutamate carrier 1	SLC25A22;SLC25A18	K4DIB6_HUMAN Mitochondrial glutamate carrier 1 (Fragment) OS=Homo sapiens OX=9606 GN=SLC25A22 PE=1 SV=5;K4DIB3_HUMAN Mitochondrial glutamate carrier 1 (Fragment) OS=Homo sapiens OX=9606 GN=SLC25A22 PE=1 SV=5;K4DIB8_HUMAN Mitochondrial glutamate carrier 1 (	10	1	1	1	1	1	0	1	1	1	1	0	1	1	1	1	0	1	1	5.1	5.1	5.1	16.696	156	156;161;177;190;196;197;247;313;315;323	0.0023215	2.0452	By MS/MS	By MS/MS		By MS/MS	By MS/MS	5.1	5.1	0	5.1	5.1	97609000	19892000	18761000	0	16594000
P15884;A0A0D9SEK1;H3BTP3;A0A1B0GVR6;H3BPJ7;A0A1B0GVB8;A0A1B0GWD5;A0A0D9SFU5;E9PH57;A0A0D9SEZ3;A0A075B723;A0A0D9SGE5;A0A1B0GXH5;A0A0D9SFX5;H3BTZ0;H3BT24;A0A1B0GW91;A0A0D9SG78;A0A0E3D6N2;H3BTC3;A0A0D9SEX8;H3BRF7;A0A1B0GU08;K7ESI6;H3BP59;H3BNZ2;A0A0D9SF18;H3BPG3;A0A0D9SF97;H3BUQ3;A0A0D9SGE4;H3BTM9;A0A0D9SGE7;G0LNT7;A0A0D9SG61	P15884;A0A0D9SEK1;H3BTP3;A0A1B0GVR6;H3BPJ7;A0A1B0GVB8;A0A1B0GWD5;A0A0D9SFU5;E9PH57;A0A0D9SEZ3;A0A075B723;A0A0D9SGE5;A0A1B0GXH5;A0A0D9SFX5;H3BTZ0;H3BT24;A0A1B0GW91;A0A0D9SG78;A0A0E3D6N2;H3BTC3;A0A0D9SEX8;H3BRF7;A0A1B0GU08;K7ESI6;H3BP59;H3BNZ2;A0A0D9SF18;H3BPG3;A0A0D9SF97;H3BUQ3;A0A0D9SGE4;H3BTM9;A0A0D9SGE7;G0LNT7;A0A0D9SG61	2;2;2;2;2;2;2;2;2;2;1;1;1;1;1;1;1;1;1;1;1;1;1;1;1;1;1;1;1;1;1;1;1;1;1	2;2;2;2;2;2;2;2;2;2;1;1;1;1;1;1;1;1;1;1;1;1;1;1;1;1;1;1;1;1;1;1;1;1;1	2;2;2;2;2;2;2;2;2;2;1;1;1;1;1;1;1;1;1;1;1;1;1;1;1;1;1;1;1;1;1;1;1;1;1	Transcription factor 4	TCF4	ITF2_HUMAN Transcription factor 4 OS=Homo sapiens OX=9606 GN=TCF4 PE=1 SV=3;A0A0D9SEK1_HUMAN Transcription factor 4 (Fragment) OS=Homo sapiens OX=9606 GN=TCF4 PE=1 SV=4;H3BTP3_HUMAN Transcription factor 4 OS=Homo sapiens OX=9606 GN=TCF4 PE=1 SV=1;A0A1B0GVR	35	2	2	2	0	0	0	1	1	0	0	0	1	1	0	0	0	1	1	4.5	4.5	4.5	71.307	667	667;224;677;670;642;631;541;207;773;236;209;221;118;228;280;287;455;315;65;158;179;179;178;166;165;163;202;162;155;146;135;134;128;119;204	0	14.922				By MS/MS	By MS/MS	0	0	0	2.4	2.1	3285800	0	0	0	0
A0A0D9SFB3;A0A0D9SG12;A0A0D9SF53;O00571;O15523;A0A087WVZ1;A0A0J9YVQ7;C9J081;C9J8G5;H0Y960;D6RCM4;Q9NQI0	A0A0D9SFB3;A0A0D9SG12;A0A0D9SF53;O00571;O15523	11;11;11;11;7;3;3;3;2;1;1;1	10;10;10;10;6;3;3;3;2;1;1;1	10;10;10;10;6;3;3;3;2;1;1;1	ATP-dependent RNA helicase DDX3X;ATP-dependent RNA helicase DDX3Y	DDX3X;DDX3Y	A0A0D9SFB3_HUMAN ATP-dependent RNA helicase DDX3X OS=Homo sapiens OX=9606 GN=DDX3X PE=1 SV=1;A0A0D9SG12_HUMAN ATP-dependent RNA helicase DDX3X OS=Homo sapiens OX=9606 GN=DDX3X PE=1 SV=1;A0A0D9SF53_HUMAN ATP-dependent RNA helicase DDX3X OS=Homo sapiens OX=9	12	11	10	10	8	6	11	9	5	8	5	10	8	5	8	5	10	8	5	20	18.3	18.3	70.839	640	640;647;733;662;660;138;164;250;224;305;518;724	0	92.459	By MS/MS	By MS/MS	By MS/MS	By MS/MS	By MS/MS	13.8	11.1	20	15	9.4	742640000	130350000	96119000	195590000	129330000
A0A0D9SF54;A0A0D9SGF6;Q13813;A0A1B0GUH3	A0A0D9SF54;A0A0D9SGF6;Q13813	14;14;14;1	14;14;14;1	14;14;14;1	Spectrin alpha chain, non-erythrocytic 1	SPTAN1	A0A0D9SF54_HUMAN Spectrin alpha chain, non-erythrocytic 1 OS=Homo sapiens OX=9606 GN=SPTAN1 PE=1 SV=1;A0A0D9SGF6_HUMAN Spectrin alpha chain, non-erythrocytic 1 OS=Homo sapiens OX=9606 GN=SPTAN1 PE=1 SV=1;SPTN1_HUMAN Spectrin alpha chain, non-erythrocytic 1	4	14	14	14	7	7	9	13	9	7	7	9	13	9	7	7	9	13	9	6.3	6.3	6.3	282.83	2457	2457;2498;2472;51	0	31.675	By MS/MS	By MS/MS	By MS/MS	By MS/MS	By MS/MS	3.5	3.4	4.5	5.9	4.3	309250000	46065000	35721000	63147000	107980000
A0A0D9SF63;Q9BZK7;Q9BQ87;O60907;A0A1B0GVH3	A0A0D9SF63;Q9BZK7;Q9BQ87;O60907	3;3;2;2;1	3;3;2;2;1	3;3;2;2;1	F-box-like/WD repeat-containing protein TBL1XR1;F-box-like/WD repeat-containing protein TBL1Y;F-box-like/WD repeat-containing protein TBL1X	TBL1XR1;TBL1Y;TBL1X	A0A0D9SF63_HUMAN F-box-like/WD repeat-containing protein TBL1XR1 OS=Homo sapiens OX=9606 GN=TBL1XR1 PE=1 SV=1;TBL1R_HUMAN F-box-like/WD repeat-containing protein TBL1XR1 OS=Homo sapiens OX=9606 GN=TBL1XR1 PE=1 SV=1;TBL1Y_HUMAN F-box-like/WD repeat-containi	5	3	3	3	3	2	3	3	2	3	2	3	3	2	3	2	3	3	2	7.4	7.4	7.4	51.556	474	474;514;522;577;271	0	9.9604	By MS/MS	By MS/MS	By MS/MS	By MS/MS	By MS/MS	7.4	4.6	7.4	7.4	4.6	105850000	21017000	7496900	39826000	23788000
A0A0D9SF88;A0A0D9SFW0;D6RD73;Q9HCE5	A0A0D9SF88;A0A0D9SFW0;D6RD73;Q9HCE5	1;1;1;1	1;1;1;1	1;1;1;1	N6-adenosine-methyltransferase subunit METTL14	METTL14	A0A0D9SF88_HUMAN N6-adenosine-methyltransferase non-catalytic subunit OS=Homo sapiens OX=9606 GN=METTL14 PE=1 SV=1;A0A0D9SFW0_HUMAN N6-adenosine-methyltransferase non-catalytic subunit OS=Homo sapiens OX=9606 GN=METTL14 PE=1 SV=1;D6RD73_HUMAN N6-adenosine-	4	1	1	1	0	0	1	0	0	0	0	1	0	0	0	0	1	0	0	17.2	17.2	17.2	7.29	64	64;89;121;456	0.0032877	1.7534			By MS/MS			0	0	17.2	0	0	4204500	0	0	4204500	0
A0A0D9SGB2;Q5JXI0;A0A0D9SFI6;A0A0D9SFB0;Q5JXH9;A0A0D9SFZ9;Q5JXH8;Q5JXH7;Q5JXI3;Q5JXI2;Q5JXI8;Q13642;A0A0D9SEY7;A0A0D9SGD1;A0A0D9SG53;A0A0D9SGC5	A0A0D9SGB2;Q5JXI0;A0A0D9SFI6;A0A0D9SFB0;Q5JXH9;A0A0D9SFZ9;Q5JXH8;Q5JXH7;Q5JXI3;Q5JXI2;Q5JXI8;Q13642;A0A0D9SEY7;A0A0D9SGD1;A0A0D9SG53	3;3;3;3;3;3;3;3;3;3;3;3;2;2;2;1	3;3;3;3;3;3;3;3;3;3;3;3;2;2;2;1	3;3;3;3;3;3;3;3;3;3;3;3;2;2;2;1	Four and a half LIM domains protein 1	FHL1	A0A0D9SGB2_HUMAN Four and a half LIM domains protein 1 (Fragment) OS=Homo sapiens OX=9606 GN=FHL1 PE=1 SV=1;Q5JXI0_HUMAN Four and a half LIM domains protein 1 (Fragment) OS=Homo sapiens OX=9606 GN=FHL1 PE=1 SV=1;A0A0D9SFI6_HUMAN Four and a half LIM domains	16	3	3	3	0	0	3	3	0	0	0	3	3	0	0	0	3	3	0	18.8	18.8	18.8	15.859	138	138;141;147;152;155;175;204;205;207;210;257;323;66;78;130;18	0	10.978			By MS/MS	By MS/MS		0	0	18.8	18.8	0	39827000	0	0	18258000	21569000
A0A0D9SFB1;A0A0U1RQP1;A0A0D9SFE4;Q05193;A0A1B0GU67;A0A1B0GUX5;H7C5U0;K7EPK9	A0A0D9SFB1;A0A0U1RQP1;A0A0D9SFE4;Q05193;A0A1B0GU67	17;16;16;16;13;8;2;1	17;16;16;16;13;8;2;1	11;10;10;10;7;5;1;0	Dynamin-1	DNM1	A0A0D9SFB1_HUMAN Dynamin-1 OS=Homo sapiens OX=9606 GN=DNM1 PE=1 SV=1;A0A0U1RQP1_HUMAN Dynamin-1 OS=Homo sapiens OX=9606 GN=DNM1 PE=1 SV=1;A0A0D9SFE4_HUMAN Dynamin-1 OS=Homo sapiens OX=9606 GN=DNM1 PE=1 SV=1;DYN1_HUMAN Dynamin-1 OS=Homo sapiens OX=9606 GN=D	8	17	17	11	15	14	14	15	14	15	14	14	15	14	9	10	9	9	8	19.8	19.8	12.6	94.016	835	835;856;864;864;356;320;131;50	0	110.07	By MS/MS	By MS/MS	By MS/MS	By MS/MS	By MS/MS	18.8	14.1	16.2	15.8	16.6	774180000	123060000	146850000	161840000	217730000
A0A0D9SGI5;Q06413;A0A1B0GV32;A0A0R4J2G5;A0A0D9SFD0;D8L7E9;H0YM62;D6RG14;D6RJG6;A0A0D9SGF3;D6RC63;D6R942;A0A0D9SET2;D6RJA7;Q05BX2;D6RCM6;D6RG21;A0A1B0GTW4;D6RB91;Q02078;Q14814	A0A0D9SGI5;Q06413;A0A1B0GV32;A0A0R4J2G5;A0A0D9SFD0;D8L7E9;H0YM62;D6RG14;D6RJG6;A0A0D9SGF3;D6RC63;D6R942;A0A0D9SET2;D6RJA7;Q05BX2;D6RCM6;D6RG21;A0A1B0GTW4;D6RB91;Q02078;Q14814	2;2;2;2;2;2;1;1;1;1;1;1;1;1;1;1;1;1;1;1;1	2;2;2;2;2;2;1;1;1;1;1;1;1;1;1;1;1;1;1;1;1	2;2;2;2;2;2;1;1;1;1;1;1;1;1;1;1;1;1;1;1;1	Myocyte-specific enhancer factor 2C;Myocyte-specific enhancer factor 2A;Myocyte-specific enhancer factor 2D	MEF2C;MEF2A;MEF2D	A0A0D9SGI5_HUMAN Myocyte-specific enhancer factor 2C OS=Homo sapiens OX=9606 GN=MEF2C PE=1 SV=1;MEF2C_HUMAN Myocyte-specific enhancer factor 2C OS=Homo sapiens OX=9606 GN=MEF2C PE=1 SV=1;A0A1B0GV32_HUMAN Myocyte-specific enhancer factor 2C OS=Homo sapiens	21	2	2	2	1	2	1	2	2	1	2	1	2	2	1	2	1	2	2	4.9	4.9	4.9	51.127	471	471;473;462;433;431;393;85;87;399;327;242;227;205;194;139;129;126;123;120;507;521	0	4.2595	By MS/MS	By MS/MS	By MS/MS	By MS/MS	By MS/MS	2.3	4.9	2.3	4.9	4.9	73094000	6557700	8065400	9206800	12085000
A0A0D9SFK2;Q92614	A0A0D9SFK2;Q92614	1;1	1;1	1;1	Unconventional myosin-XVIIIa	MYO18A	A0A0D9SFK2_HUMAN Unconventional myosin-XVIIIa OS=Homo sapiens OX=9606 GN=MYO18A PE=1 SV=1;MY18A_HUMAN Unconventional myosin-XVIIIa OS=Homo sapiens OX=9606 GN=MYO18A PE=1 SV=3	2	1	1	1	0	0	1	1	1	0	0	1	1	1	0	0	1	1	1	0.5	0.5	0.5	231.1	2038	2038;2054	0.0012323	2.4202			By MS/MS	By MS/MS	By matching	0	0	0.5	0.5	0.5	3114000	0	0	989000	1141000
A0A0D9SFL2;M0QYH2;Q96T60	A0A0D9SFL2;M0QYH2;Q96T60	1;1;1	1;1;1	1;1;1	Bifunctional polynucleotide phosphatase/kinase;Polynucleotide 3-phosphatase;Polynucleotide 5-hydroxyl-kinase	PNKP	A0A0D9SFL2_HUMAN Bifunctional polynucleotide phosphatase/kinase OS=Homo sapiens OX=9606 GN=PNKP PE=1 SV=1;M0QYH2_HUMAN Bifunctional polynucleotide phosphatase/kinase OS=Homo sapiens OX=9606 GN=PNKP PE=1 SV=1;PNKP_HUMAN Bifunctional polynucleotide phosphata	3	1	1	1	1	1	1	0	1	1	1	1	0	1	1	1	1	0	1	2.7	2.7	2.7	53.119	485	485;490;521	0	24.29	By MS/MS	By MS/MS	By MS/MS		By MS/MS	2.7	2.7	2.7	0	2.7	18291000	0	5921900	0	0
Q8IWS0;A0A0D9SGE8;Q5JRC6	Q8IWS0;A0A0D9SGE8;Q5JRC6	9;9;7	9;9;7	9;9;7	PHD finger protein 6	PHF6	PHF6_HUMAN PHD finger protein 6 OS=Homo sapiens OX=9606 GN=PHF6 PE=1 SV=1;A0A0D9SGE8_HUMAN PHD finger protein 6 OS=Homo sapiens OX=9606 GN=PHF6 PE=1 SV=1;Q5JRC6_HUMAN PHD finger protein 6 OS=Homo sapiens OX=9606 GN=PHF6 PE=1 SV=1	3	9	9	9	7	7	6	6	8	7	7	6	6	8	7	7	6	6	8	27.4	27.4	27.4	41.29	365	365;366;324	0	71.122	By MS/MS	By MS/MS	By MS/MS	By MS/MS	By MS/MS	23	18.6	16.7	21.1	27.4	836270000	179140000	155130000	114720000	81577000
C9JW66;J3KPK1;C9JFZ1;A0A0D9SGJ6;J3KQV8;O43426	C9JW66;J3KPK1;C9JFZ1;A0A0D9SGJ6;J3KQV8;O43426	1;1;1;1;1;1	1;1;1;1;1;1	1;1;1;1;1;1	Synaptojanin-1	SYNJ1	C9JW66_HUMAN Synaptojanin-1 (Fragment) OS=Homo sapiens OX=9606 GN=SYNJ1 PE=1 SV=1;J3KPK1_HUMAN Synaptojanin-1 OS=Homo sapiens OX=9606 GN=SYNJ1 PE=1 SV=2;C9JFZ1_HUMAN Synaptojanin-1 OS=Homo sapiens OX=9606 GN=SYNJ1 PE=1 SV=1;A0A0D9SGJ6_HUMAN Synaptojanin-1	6	1	1	1	1	0	1	1	0	1	0	1	1	0	1	0	1	1	0	1.6	1.6	1.6	77.594	695	695;1264;1350;1526;1612;1573	0.0022297	1.8564	By matching		By MS/MS	By MS/MS		1.6	0	1.6	1.6	0	6835300	1480200	0	2529100	2826100
A0A0D9SGJ8;J3KNX4;Q2TAK8	A0A0D9SGJ8;J3KNX4;Q2TAK8	1;1;1	1;1;1	1;1;1	PWWP domain-containing protein MUM1	MUM1	A0A0D9SGJ8_HUMAN PWWP domain-containing protein MUM1 OS=Homo sapiens OX=9606 GN=MUM1 PE=1 SV=1;J3KNX4_HUMAN PWWP domain-containing protein MUM1 OS=Homo sapiens OX=9606 GN=MUM1 PE=1 SV=1;MUM1_HUMAN PWWP domain-containing protein MUM1 OS=Homo sapiens OX=9606	3	1	1	1	1	1	0	0	1	1	1	0	0	1	1	1	0	0	1	1.1	1.1	1.1	80.83	732	732;711;710	0.0023256	2.0488	By matching	By MS/MS			By matching	1.1	1.1	0	0	1.1	38606000	9350500	14114000	0	0
H0Y8A0;A0A140T9L1;A0A0G2JJE4;A0A0G2JI49;C9JTE0;A0A0G2JIU9;A0A0G2JHA9;A0A0G2JKI0;Q5SSB8;A0A0G2JIQ0;A0A0G2JHM8;Q16653	H0Y8A0;A0A140T9L1;A0A0G2JJE4;A0A0G2JI49;C9JTE0;A0A0G2JIU9;A0A0G2JHA9;A0A0G2JKI0;Q5SSB8;A0A0G2JIQ0;A0A0G2JHM8;Q16653	3;3;3;3;3;3;3;3;3;3;3;3	3;3;3;3;3;3;3;3;3;3;3;3	3;3;3;3;3;3;3;3;3;3;3;3	Myelin-oligodendrocyte glycoprotein	MOG	H0Y8A0_HUMAN Myelin-oligodendrocyte glycoprotein (Fragment) OS=Homo sapiens OX=9606 GN=MOG PE=1 SV=1;A0A140T9L1_HUMAN Myelin-oligodendrocyte glycoprotein (Fragment) OS=Homo sapiens OX=9606 GN=MOG PE=1 SV=1;A0A0G2JJE4_HUMAN Myelin-oligodendrocyte glycoprote	12	3	3	3	2	2	2	0	2	2	2	2	0	2	2	2	2	0	2	26.8	26.8	26.8	16.194	142	142;179;179;204;209;213;224;229;252;252;295;247	0	18.733	By MS/MS	By MS/MS	By matching		By MS/MS	18.3	18.3	16.9	0	16.9	4021700	1595100	1669100	320680	0
H0YDJ7;U3KPW0;E9PIQ3;U3KQA6;A0A0G2JHL0;A0A140T9F7;A0A140T9V2;H0Y6K2;A0A140T9E9;A0A0G2JK44;P25440	H0YDJ7;U3KPW0;E9PIQ3;U3KQA6;A0A0G2JHL0;A0A140T9F7;A0A140T9V2;H0Y6K2;A0A140T9E9;A0A0G2JK44;P25440	1;1;1;1;1;1;1;1;1;1;1	1;1;1;1;1;1;1;1;1;1;1	1;1;1;1;1;1;1;1;1;1;1	Bromodomain-containing protein 2	BRD2	H0YDJ7_HUMAN Bromodomain-containing protein 2 (Fragment) OS=Homo sapiens OX=9606 GN=BRD2 PE=1 SV=1;U3KPW0_HUMAN Bromodomain-containing protein 2 (Fragment) OS=Homo sapiens OX=9606 GN=BRD2 PE=1 SV=1;E9PIQ3_HUMAN Bromodomain-containing protein 2 OS=Homo sapi	11	1	1	1	1	1	1	1	0	1	1	1	1	0	1	1	1	1	0	9.5	9.5	9.5	14.851	137	137;159;401;552;613;619;648;807;807;836;801	0	8.3436	By MS/MS	By MS/MS	By MS/MS	By MS/MS		9.5	9.5	9.5	9.5	0	3915800	1097000	593060	0	2225700
A0A0G2JRR0;A0A0G2JRN8;A0A0G2JIS2;A2ABF8;A0A0G2JIR1;A2ABF9;A0A0G2JK64;Q96KQ7	A0A0G2JRR0;A0A0G2JRN8;A0A0G2JIS2;A2ABF8;A0A0G2JIR1;A2ABF9;A0A0G2JK64;Q96KQ7	1;1;1;1;1;1;1;1	1;1;1;1;1;1;1;1	1;1;1;1;1;1;1;1	Histone-lysine N-methyltransferase EHMT2	EHMT2	A0A0G2JRR0_HUMAN Histone-lysine N-methyltransferase EHMT2 (Fragment) OS=Homo sapiens OX=9606 GN=EHMT2 PE=1 SV=1;A0A0G2JRN8_HUMAN Histone-lysine N-methyltransferase EHMT2 (Fragment) OS=Homo sapiens OX=9606 GN=EHMT2 PE=1 SV=1;A0A0G2JIS2_HUMAN Histone-lysine	8	1	1	1	1	1	1	0	1	1	1	1	0	1	1	1	1	0	1	1.1	1.1	1.1	99.541	888	888;922;1176;1233;1233;1267;1267;1210	0.0032841	1.7493	By matching	By MS/MS	By matching		By matching	1.1	1.1	1.1	0	1.1	27734000	3546100	8420300	5862600	0
A0A0G2JIW1;P0DMV9;P0DMV8;V9GZ37;E9PM13	A0A0G2JIW1;P0DMV9;P0DMV8;V9GZ37	14;14;14;9;3	10;10;10;6;0	4;4;4;2;0	Heat shock 70 kDa protein 1B;Heat shock 70 kDa protein 1A	HSPA1B;HSPA1A	A0A0G2JIW1_HUMAN Heat shock 70 kDa protein 1B OS=Homo sapiens OX=9606 GN=HSPA1B PE=1 SV=1;HS71B_HUMAN Heat shock 70 kDa protein 1B OS=Homo sapiens OX=9606 GN=HSPA1B PE=1 SV=1;HS71A_HUMAN Heat shock 70 kDa protein 1A OS=Homo sapiens OX=9606 GN=HSPA1A PE=1 S	5	14	10	4	8	8	14	13	9	7	6	10	9	7	2	3	4	3	2	20.7	17.3	7.2	70.108	642	642;641;641;476;150	0	35.022	By MS/MS	By MS/MS	By MS/MS	By MS/MS	By MS/MS	13.2	13.4	20.7	19.3	14.3	573240000	33458000	40222000	267960000	110560000
A2AB13;A2AB11;A0A0G2JJQ6;A2AB12;A2AB10;O75955	A2AB13;A2AB11;A0A0G2JJQ6;A2AB12;A2AB10;O75955	1;1;1;1;1;1	1;1;1;1;1;1	1;1;1;1;1;1	Flotillin-1	FLOT1	A2AB13_HUMAN Flotillin-1 (Fragment) OS=Homo sapiens OX=9606 GN=FLOT1 PE=1 SV=1;A2AB11_HUMAN Flotillin-1 (Fragment) OS=Homo sapiens OX=9606 GN=FLOT1 PE=1 SV=1;A0A0G2JJQ6_HUMAN Flotillin-1 (Fragment) OS=Homo sapiens OX=9606 GN=FLOT1 PE=1 SV=1;A2AB12_HUMAN Fl	6	1	1	1	0	0	0	1	0	0	0	0	1	0	0	0	0	1	0	5.4	5.4	5.4	20.482	185	185;192;210;235;252;427	0.0078947	1.5485				By MS/MS		0	0	0	5.4	0	0	0	0	0	0
A0A140TA42;A0A140T9S4;A0A0G2JKF9;Q9UBS5	A0A140TA42;A0A140T9S4;A0A0G2JKF9;Q9UBS5	1;1;1;1	1;1;1;1	1;1;1;1	Gamma-aminobutyric acid type B receptor subunit 1	GABBR1	A0A140TA42_HUMAN Gamma-aminobutyric acid type B receptor subunit 1 OS=Homo sapiens OX=9606 GN=GABBR1 PE=1 SV=1;A0A140T9S4_HUMAN Gamma-aminobutyric acid type B receptor subunit 1 OS=Homo sapiens OX=9606 GN=GABBR1 PE=1 SV=1;A0A0G2JKF9_HUMAN GABBR1 OS=Homo sa	4	1	1	1	1	1	0	0	1	1	1	0	0	1	1	1	0	0	1	2.1	2.1	2.1	65.109	578	578;899;961;961	0.00067659	3.0305	By MS/MS	By MS/MS			By MS/MS	2.1	2.1	0	0	2.1	48689000	9407700	9343600	0	0
C9K0U8;A0A0G2JLD8;E7EUY5;Q04837	C9K0U8;A0A0G2JLD8;E7EUY5;Q04837	2;2;2;2	2;2;2;2	2;2;2;2	Single-stranded DNA-binding protein, mitochondrial	SSBP1	C9K0U8_HUMAN Single-stranded DNA-binding protein, mitochondrial (Fragment) OS=Homo sapiens OX=9606 GN=SSBP1 PE=1 SV=1;A0A0G2JLD8_HUMAN Single-stranded DNA-binding protein, mitochondrial (Fragment) OS=Homo sapiens OX=9606 GN=SSBP1 PE=1 SV=1;E7EUY5_HUMAN Sin	4	2	2	2	1	1	0	2	1	1	1	0	2	1	1	1	0	2	1	19	19	19	14.131	121	121;134;135;148	0.00068306	3.109	By matching	By MS/MS		By MS/MS	By matching	6.6	6.6	0	19	6.6	24415000	6173000	8606400	0	5048700
I3L170;A0A0G2JQJ7;A0A0G2JPD5;A0A0G2JS76;A0A0G2JMX7;P10636	I3L170;A0A0G2JQJ7;A0A0G2JPD5;A0A0G2JS76;A0A0G2JMX7;P10636	2;2;2;2;2;2	2;2;2;2;2;2	2;2;2;2;2;2	Microtubule-associated protein;Microtubule-associated protein tau	MAPT	I3L170_HUMAN Microtubule-associated protein OS=Homo sapiens OX=9606 GN=MAPT PE=1 SV=1;A0A0G2JQJ7_HUMAN Microtubule-associated protein OS=Homo sapiens OX=9606 GN=MAPT PE=1 SV=1;A0A0G2JPD5_HUMAN Microtubule-associated protein OS=Homo sapiens OX=9606 GN=MAPT	6	2	2	2	1	0	1	0	2	1	0	1	0	2	1	0	1	0	2	7.6	7.6	7.6	35.671	341	341;758;758;776;776;758	0	10.082	By MS/MS		By matching		By MS/MS	4.4	0	4.4	0	7.6	14075000	1802000	0	802400	0
Q5SRN7;A0A1W2PPF8;A0A1W2PRT9;Q5SRN5;A0A140T8Y4;A0A140T913;A0A140T9X5;A0A140T8W8;B0UXQ0;A0A140T9I0;A0A140T9Z6;A0A140T955;A0A0G2JPD3;A0A1W2PS39;Q9GJ45;A0A140T933;A0A1W2PR61;A0A1W2PS24;A0A140T941;A0A1W2PQS8;A0A140T975;A0A1W2PPQ2;P18462;P16190;P10314;P10316;P13746;P16188;P16189;P05534;P30450;P01892;P30453;P30456;P30457;P30459;P30512;P04439;P01891;P30447	Q5SRN7;A0A1W2PPF8;A0A1W2PRT9;Q5SRN5;A0A140T8Y4;A0A140T913;A0A140T9X5;A0A140T8W8;B0UXQ0;A0A140T9I0;A0A140T9Z6;A0A140T955;A0A0G2JPD3;A0A1W2PS39;Q9GJ45;A0A140T933;A0A1W2PR61;A0A1W2PS24;A0A140T941;A0A1W2PQS8;A0A140T975;A0A1W2PPQ2;P18462;P16190;P10314;P10316;P13746;P16188;P16189;P05534;P30450;P01892;P30453;P30456;P30457;P30459;P30512;P04439;P01891;P30447	1;1;1;1;1;1;1;1;1;1;1;1;1;1;1;1;1;1;1;1;1;1;1;1;1;1;1;1;1;1;1;1;1;1;1;1;1;1;1;1	1;1;1;1;1;1;1;1;1;1;1;1;1;1;1;1;1;1;1;1;1;1;1;1;1;1;1;1;1;1;1;1;1;1;1;1;1;1;1;1	1;1;1;1;1;1;1;1;1;1;1;1;1;1;1;1;1;1;1;1;1;1;1;1;1;1;1;1;1;1;1;1;1;1;1;1;1;1;1;1	HLA class I histocompatibility antigen, A-25 alpha chain;HLA class I histocompatibility antigen, A-33 alpha chain;HLA class I histocompatibility antigen, A-32 alpha chain;HLA class I histocompatibility antigen, A-69 alpha chain;HLA class I histocompatibility antigen, A-11 alpha chain;HLA class I histocompatibility antigen, A-30 alpha chain;HLA class I histocompatibility antigen, A-31 alpha chain;…	HLA-A	Q5SRN7_HUMAN HLA class I histocompatibility antigen, A-3 alpha chain OS=Homo sapiens OX=9606 GN=HLA-A PE=1 SV=2;A0A1W2PPF8_HUMAN HLA class I histocompatibility antigen, A-3 alpha chain OS=Homo sapiens OX=9606 GN=HLA-A PE=1 SV=1;A0A1W2PRT9_HUMAN HLA class I	40	1	1	1	0	0	1	0	0	0	0	1	0	0	0	0	1	0	0	3	3	3	34.211	299	299;339;362;371;371;371;371;299;365;365;342;299;394;339;326;299;325;325;299;325;299;339;365;365;365;365;365;365;365;365;365;365;365;365;365;365;365;365;365;365	0	4.4418			By MS/MS			0	0	3	0	0	5532800	0	0	5532800	0
B7Z683;A0A0G2JQ41;A0A1C7CYZ0;Q12979	B7Z683;A0A0G2JQ41;A0A1C7CYZ0;Q12979	1;1;1;1	1;1;1;1	1;1;1;1	Active breakpoint cluster region-related protein	ABR	B7Z683_HUMAN Active breakpoint cluster region-related protein OS=Homo sapiens OX=9606 GN=ABR PE=1 SV=1;A0A0G2JQ41_HUMAN Active breakpoint cluster region-related protein (Fragment) OS=Homo sapiens OX=9606 GN=ABR PE=1 SV=1;A0A1C7CYZ0_HUMAN Active breakpoint	4	1	1	1	1	0	1	0	1	1	0	1	0	1	1	0	1	0	1	1.4	1.4	1.4	73.516	641	641;777;871;859	0	4.7051	By MS/MS		By MS/MS		By MS/MS	1.4	0	1.4	0	1.4	88763000	20958000	0	18860000	0
A0A0J9YYL3;A0A0J9YXJ8;A0A0J9YVP6;A0A0J9YXX5;Q9UHX1;A0A0J9YVR6;E9PQ56;A0A0J9YWM1;H0YEM1;E9PMU7;E9PN18;E9PL19;H0YCP8	A0A0J9YYL3;A0A0J9YXJ8;A0A0J9YVP6;A0A0J9YXX5;Q9UHX1;A0A0J9YVR6;E9PQ56;A0A0J9YWM1;H0YEM1	7;7;7;7;7;4;4;4;4;3;3;2;1	7;7;7;7;7;4;4;4;4;3;3;2;1	7;7;7;7;7;4;4;4;4;3;3;2;1	Poly(U)-binding-splicing factor PUF60	PUF60	A0A0J9YYL3_HUMAN Poly(U)-binding-splicing factor PUF60 (Fragment) OS=Homo sapiens OX=9606 GN=PUF60 PE=1 SV=1;A0A0J9YXJ8_HUMAN Poly(U)-binding-splicing factor PUF60 (Fragment) OS=Homo sapiens OX=9606 GN=PUF60 PE=1 SV=1;A0A0J9YVP6_HUMAN Poly(U)-binding-splic	13	7	7	7	4	3	6	7	0	4	3	6	7	0	4	3	6	7	0	15.4	15.4	15.4	54.626	505	505;522;534;551;559;314;322;329;336;247;263;228;273	0	13.598	By MS/MS	By MS/MS	By MS/MS	By MS/MS		9.7	5.9	13.5	15.4	0	153470000	10505000	13829000	79920000	49213000
A0A0J9YVU2;Q99523	A0A0J9YVU2;Q99523	1;1	1;1	1;1	Sortilin	SORT1	A0A0J9YVU2_HUMAN Sortilin (Fragment) OS=Homo sapiens OX=9606 GN=SORT1 PE=1 SV=1;SORT_HUMAN Sortilin OS=Homo sapiens OX=9606 GN=SORT1 PE=1 SV=3	2	1	1	1	1	1	1	1	1	1	1	1	1	1	1	1	1	1	1	10.6	10.6	10.6	11.138	104	104;831	0.0038106	1.72	By MS/MS	By MS/MS	By MS/MS	By MS/MS	By MS/MS	10.6	10.6	10.6	10.6	10.6	30326000	3353900	2411700	11650000	8308200
A0A0J9YVW2;H7C1D4;E9PGT1;Q15631	A0A0J9YVW2;H7C1D4;E9PGT1;Q15631	1;1;1;1	1;1;1;1	1;1;1;1	Translin	TSN	A0A0J9YVW2_HUMAN Translin OS=Homo sapiens OX=9606 GN=TSN PE=1 SV=1;H7C1D4_HUMAN Translin (Fragment) OS=Homo sapiens OX=9606 GN=TSN PE=1 SV=1;E9PGT1_HUMAN Translin OS=Homo sapiens OX=9606 GN=TSN PE=1 SV=1;TSN_HUMAN Translin OS=Homo sapiens OX=9606 GN=TSN PE	4	1	1	1	0	0	1	0	0	0	0	1	0	0	0	0	1	0	0	12	12	12	10.691	92	92;185;223;228	0.0022599	1.9061			By MS/MS			0	0	12	0	0	3086100	0	0	3086100	0
A0A0J9YYK8;A0A1B0GW43;A0A1B0GVR1;A0A0J9YX19;A0A1B0GTJ5;A0A1B0GUR8;A0A0J9YWD2;Q9UBY8	A0A0J9YYK8;A0A1B0GW43;A0A1B0GVR1;A0A0J9YX19;A0A1B0GTJ5;A0A1B0GUR8;A0A0J9YWD2;Q9UBY8	1;1;1;1;1;1;1;1	1;1;1;1;1;1;1;1	1;1;1;1;1;1;1;1	Protein CLN8	CLN8	A0A0J9YYK8_HUMAN Protein CLN8 (Fragment) OS=Homo sapiens OX=9606 GN=CLN8 PE=4 SV=1;A0A1B0GW43_HUMAN Uncharacterized protein (Fragment) OS=Homo sapiens OX=9606 GN=KBTBD11-OT1 PE=4 SV=1;A0A1B0GVR1_HUMAN Uncharacterized protein (Fragment) OS=Homo sapiens OX=9	8	1	1	1	1	0	0	0	1	1	0	0	0	1	1	0	0	0	1	18.5	18.5	18.5	14.98	135	135;146;169;171;212;216;216;286	0.0022949	2.0109	By MS/MS				By matching	18.5	0	0	0	18.5	406550	84473	0	0	0
A0A0J9YX62;O75190;C9J2C4;E9PH18;C9JDX6;F8WCZ4;C9J2P2;C9JN01;C9JB42;C9JDR7;Q8NHS0;Q8WWF6;Q7Z6W7	A0A0J9YX62;O75190;C9J2C4;E9PH18;C9JDX6;F8WCZ4;C9J2P2	6;6;5;4;3;3;3;2;2;2;2;1;1	5;5;4;4;3;3;3;2;2;2;1;1;1	5;5;4;4;3;3;3;2;2;2;1;1;1	DnaJ homolog subfamily B member 6	DNAJB6	A0A0J9YX62_HUMAN DnaJ homolog subfamily B member 6 OS=Homo sapiens OX=9606 GN=DNAJB6 PE=1 SV=1;DNJB6_HUMAN DnaJ homolog subfamily B member 6 OS=Homo sapiens OX=9606 GN=DNAJB6 PE=1 SV=2;C9J2C4_HUMAN DnaJ homolog subfamily B member 6 (Fragment) OS=Homo sapie	13	6	5	5	5	3	5	2	2	4	2	5	2	2	4	2	5	2	2	19.8	16.8	16.8	36.657	334	334;326;228;211;125;129;145;45;66;98;232;145;309	0	33.677	By MS/MS	By MS/MS	By MS/MS	By MS/MS	By matching	14.7	9.6	16.8	9.6	7.2	293140000	68095000	32922000	133690000	42430000
Q5VZZ6;A0A0J9YX66;A0A1B0GU44;E9PC62;A0A1B0GUN8;A0A0J9YXJ0;O95319;V9GYD9;V9GY47;A0A0J9YXK1;F5H4Y5;F5H0D8	Q5VZZ6;A0A0J9YX66;A0A1B0GU44;E9PC62;A0A1B0GUN8;A0A0J9YXJ0;O95319;V9GYD9	13;13;13;13;13;13;13;12;2;2;1;1	13;13;13;13;13;13;13;12;2;2;1;1	9;9;9;9;9;9;9;9;1;1;0;0	CUGBP Elav-like family member 2	CELF2	Q5VZZ6_HUMAN CUGBP Elav-like family member 2 OS=Homo sapiens OX=9606 GN=CELF2 PE=1 SV=2;A0A0J9YX66_HUMAN CUGBP Elav-like family member 2 OS=Homo sapiens OX=9606 GN=CELF2 PE=1 SV=1;A0A1B0GU44_HUMAN CUGBP Elav-like family member 2 OS=Homo sapiens OX=9606 GN=	12	13	13	9	9	8	8	6	13	9	8	8	6	13	6	5	5	4	9	26.7	26.7	20.9	53.657	502	502;514;520;521;526;533;508;440;70;94;78;103	0	91.336	By MS/MS	By MS/MS	By MS/MS	By MS/MS	By MS/MS	20.3	17.9	18.9	13.1	26.7	333750000	31673000	56155000	52803000	22465000
A0A0J9YYG4;A0A0J9YXF2;Q15165;A0A0J9YXU7;G3XAK4;J3QT77;A0A0J9YYF0;A0A0J9YYF3;A0A0J9YYJ1	A0A0J9YYG4;A0A0J9YXF2;Q15165;A0A0J9YXU7;G3XAK4;J3QT77	3;3;3;2;2;2;1;1;1	3;3;3;2;2;2;1;1;1	3;3;3;2;2;2;1;1;1	Serum paraoxonase/arylesterase 2	PON2	A0A0J9YYG4_HUMAN Serum paraoxonase/arylesterase 2 OS=Homo sapiens OX=9606 GN=PON2 PE=1 SV=1;A0A0J9YXF2_HUMAN Paraoxonase 2, isoform CRA_a OS=Homo sapiens OX=9606 GN=PON2 PE=1 SV=1;PON2_HUMAN Serum paraoxonase/arylesterase 2 OS=Homo sapiens OX=9606 GN=PON2	9	3	3	3	0	0	3	0	2	0	0	3	0	2	0	0	3	0	2	22.9	22.9	22.9	39.38	354	354;375;354;113;219;342;53;69;122	0	43.313			By MS/MS		By MS/MS	0	0	22.9	0	13.6	1172200	0	0	800420	0
A0A0J9YXM6;Q562E7	A0A0J9YXM6;Q562E7	1;1	1;1	1;1	WD repeat-containing protein 81	WDR81	A0A0J9YXM6_HUMAN WD repeat-containing protein 81 OS=Homo sapiens OX=9606 GN=WDR81 PE=1 SV=1;WDR81_HUMAN WD repeat-containing protein 81 OS=Homo sapiens OX=9606 GN=WDR81 PE=1 SV=2	2	1	1	1	0	0	1	1	1	0	0	1	1	1	0	0	1	1	1	0.7	0.7	0.7	211.57	1940	1940;1941	0.0012353	2.455			By MS/MS	By MS/MS	By matching	0	0	0.7	0.7	0.7	3795200	0	0	974060	755560
A0A0J9YY79	A0A0J9YY79	1	1	1			A0A0J9YY79_HUMAN Phosphatidylinositide phosphatase SAC2 (Fragment) OS=Homo sapiens OX=9606 GN=INPP5F PE=1 SV=1	1	1	1	1	0	0	1	1	1	0	0	1	1	1	0	0	1	1	1	5.5	5.5	5.5	20.636	183	183	0.0022422	1.8703			By matching	By matching	By MS/MS	0	0	5.5	5.5	5.5	2120400	0	0	342760	359650
B1APY9;B1APY8;A0A0R4J2E6;P26378	B1APY9;B1APY8;A0A0R4J2E6;P26378	13;13;13;13	13;13;13;13	3;3;3;3	ELAV-like protein;ELAV-like protein 4	ELAVL4	B1APY9_HUMAN ELAV-like protein OS=Homo sapiens OX=9606 GN=ELAVL4 PE=1 SV=1;B1APY8_HUMAN ELAV-like protein OS=Homo sapiens OX=9606 GN=ELAVL4 PE=1 SV=1;A0A0R4J2E6_HUMAN ELAV-like protein OS=Homo sapiens OX=9606 GN=ELAVL4 PE=1 SV=1;ELAV4_HUMAN ELAV-like prote	4	13	13	3	11	12	10	11	11	11	12	10	11	11	3	3	2	2	2	37.5	37.5	11.9	41.007	371	371;385;402;380	0	60.324	By MS/MS	By MS/MS	By MS/MS	By MS/MS	By MS/MS	33.7	34	29.1	29.9	32.3	862730000	112590000	128370000	222680000	154900000
P43243;A8MXP9;A0A0R4J2E8;D6REM6;D6R991;B3KM87;H0Y8T4;Q68E03;D6R8Z5;D6RE02;D6RIA2;D6RBK5;D6RBI2;D6REK4;D6RCM3;A0A1B0GX04;D6RBS2;D6RAY2;D6RAM9;D6R9F3;D6RB45	P43243;A8MXP9;A0A0R4J2E8;D6REM6;D6R991	49;49;49;46;34;19;19;7;5;4;4;4;4;4;4;3;3;3;3;3;2	49;49;49;46;34;19;19;7;5;4;4;4;4;4;4;3;3;3;3;3;2	49;49;49;46;34;19;19;7;5;4;4;4;4;4;4;3;3;3;3;3;2	Matrin-3	MATR3	MATR3_HUMAN Matrin-3 OS=Homo sapiens OX=9606 GN=MATR3 PE=1 SV=2;A8MXP9_HUMAN Matrin-3 OS=Homo sapiens OX=9606 GN=MATR3 PE=1 SV=1;A0A0R4J2E8_HUMAN Matrin-3 OS=Homo sapiens OX=9606 GN=MATR3 PE=1 SV=1;D6REM6_HUMAN Matrin-3 OS=Homo sapiens OX=9606 GN=MATR3 PE=	21	49	49	49	41	42	43	42	48	41	42	43	42	48	41	42	43	42	48	56	56	56	94.622	847	847;895;847;794;433;509;334;283;107;124;172;121;109;100;99;77;87;86;81;78;47	0	323.31	By MS/MS	By MS/MS	By MS/MS	By MS/MS	By MS/MS	53	50.5	52.2	52.5	56	7698900000	820200000	1008600000	1471800000	1239900000
A0A0U1RQF0;P49327	A0A0U1RQF0;P49327	10;10	10;10	10;10	Fatty acid synthase;[Acyl-carrier-protein] S-acetyltransferase;[Acyl-carrier-protein] S-malonyltransferase;3-oxoacyl-[acyl-carrier-protein] synthase;3-oxoacyl-[acyl-carrier-protein] reductase;3-hydroxyacyl-[acyl-carrier-protein] dehydratase;Enoyl-[acyl-carrier-protein] reductase;Oleoyl-[acyl-carrier-protein] hydrolase	FASN	A0A0U1RQF0_HUMAN Fatty acid synthase OS=Homo sapiens OX=9606 GN=FASN PE=1 SV=1;FAS_HUMAN Fatty acid synthase OS=Homo sapiens OX=9606 GN=FASN PE=1 SV=3	2	10	10	10	2	1	9	9	0	2	1	9	9	0	2	1	9	9	0	5.4	5.4	5.4	273.2	2509	2509;2511	0	36.697	By matching	By matching	By MS/MS	By MS/MS		1.1	0.8	5.1	5.1	0	50172000	1098400	113110	27940000	21020000
E3W994;J3KR49;A0A0U1RQI6;E7ERI8;E7EW49;O75122;H7C4X8;H7C5M8	E3W994;J3KR49;A0A0U1RQI6;E7ERI8;E7EW49;O75122;H7C4X8;H7C5M8	2;2;2;2;2;2;1;1	1;1;1;1;1;1;0;0	1;1;1;1;1;1;0;0	CLIP-associating protein 2	CLASP2	E3W994_HUMAN CLIP-associating protein 2 OS=Homo sapiens OX=9606 GN=CLASP2 PE=1 SV=2;J3KR49_HUMAN CLIP-associating protein 2 OS=Homo sapiens OX=9606 GN=CLASP2 PE=1 SV=1;A0A0U1RQI6_HUMAN CLIP-associating protein 2 OS=Homo sapiens OX=9606 GN=CLASP2 PE=1 SV=1;	8	2	1	1	2	2	2	2	2	1	1	1	1	1	1	1	1	1	1	2	1.1	1.1	138.86	1273	1273;1293;1304;1513;1514;1294;184;220	0	3.8826	By MS/MS	By MS/MS	By MS/MS	By MS/MS	By MS/MS	2	2	2	2	2	28716000	3315200	2375400	9489200	3371800
A0A0U1RQR2;H0Y5D5;Q9BTG3;Q5SYW2;F5H2X7;Q9ULV3	A0A0U1RQR2;H0Y5D5;Q9BTG3;Q5SYW2;F5H2X7;Q9ULV3	1;1;1;1;1;1	1;1;1;1;1;1	1;1;1;1;1;1	Cip1-interacting zinc finger protein	CIZ1	A0A0U1RQR2_HUMAN Cip1-interacting zinc finger protein (Fragment) OS=Homo sapiens OX=9606 GN=CIZ1 PE=1 SV=1;H0Y5D5_HUMAN Cip1-interacting zinc finger protein (Fragment) OS=Homo sapiens OX=9606 GN=CIZ1 PE=1 SV=1;Q9BTG3_HUMAN CIZ1 protein OS=Homo sapiens OX=9	6	1	1	1	1	0	1	1	1	1	0	1	1	1	1	0	1	1	1	3.5	3.5	3.5	35.613	310	310;820;837;870;954;898	0.0022472	1.8805	By MS/MS		By MS/MS	By MS/MS	By MS/MS	3.5	0	3.5	3.5	3.5	10670000	911830	0	2456100	2568900
P51531;A0A0U1RQZ9;F6VDE0;A0A0U1RRG6;A0A0U1RRD6;B1ALF6;B4DNT1;A0A0U1RR26;B1ALG2;F6T8Q0;A0A0U1RQX3;A0A0U1RRJ4;B1ALG1;A0A0U1RRN2;A0A0U1RQW7;F6XE55;A0A0U1RR09;A0A0U1RQU0;F6UH26;A0A0A0MSS5;A0A0U1RRF8;A0A0U1RR83	P51531;A0A0U1RQZ9;F6VDE0	14;14;13;3;1;1;1;1;1;1;1;1;1;1;1;1;1;1;1;1;1;1	14;14;13;3;1;1;1;1;1;1;1;1;1;1;1;1;1;1;1;1;1;1	6;6;6;2;1;1;1;1;1;1;1;1;1;1;1;1;1;1;1;1;1;1	Probable global transcription activator SNF2L2	SMARCA2	SMCA2_HUMAN Probable global transcription activator SNF2L2 OS=Homo sapiens OX=9606 GN=SMARCA2 PE=1 SV=2;A0A0U1RQZ9_HUMAN Probable global transcription activator SNF2L2 OS=Homo sapiens OX=9606 GN=SMARCA2 PE=1 SV=1;F6VDE0_HUMAN Probable global transcription	22	14	14	6	11	11	13	12	8	11	11	13	12	8	4	5	5	6	3	8.2	8.2	3.7	181.28	1590	1590;1428;1514;270;149;278;276;260;254;248;245;68;236;231;229;228;202;200;192;182;169;244	0	57.441	By MS/MS	By MS/MS	By MS/MS	By MS/MS	By MS/MS	6.7	6.4	7.5	7.1	5.3	495330000	78793000	121350000	113960000	91292000
A0A0U1RR11;A0A0U1RRI6	A0A0U1RR11;A0A0U1RRI6	1;1	1;1	1;1			A0A0U1RR11_HUMAN Centromere protein V-like 1 OS=Homo sapiens OX=9606 GN=CENPVL2 PE=4 SV=1;A0A0U1RRI6_HUMAN Centromere protein V-like 3 OS=Homo sapiens OX=9606 GN=CENPVL3 PE=1 SV=1	2	1	1	1	1	1	1	1	1	1	1	1	1	1	1	1	1	1	1	2.9	2.9	2.9	29.887	272	272;287	0.00065317	2.7872	By MS/MS	By MS/MS	By MS/MS	By MS/MS	By MS/MS	2.9	2.9	2.9	2.9	2.9	203690000	35791000	32993000	48268000	19469000
A0A0U1RRH7;A0A0U1RR32;P20671	A0A0U1RRH7;A0A0U1RR32;P20671	9;9;9	1;1;1	0;0;0	Histone H2A type 1-D	HIST1H2AD	A0A0U1RRH7_HUMAN Histone H2A OS=Homo sapiens OX=9606 PE=3 SV=1;A0A0U1RR32_HUMAN Histone H2A OS=Homo sapiens OX=9606 GN=hCG_2039566 PE=3 SV=1;H2A1D_HUMAN Histone H2A type 1-D OS=Homo sapiens OX=9606 GN=HIST1H2AD PE=1 SV=2	3	9	1	0	7	8	8	8	9	0	1	1	1	1	0	0	0	0	0	48.2	4.1	0	18.552	170	170;169;130	0	7.7068	By matching	By MS/MS	By matching	By MS/MS	By MS/MS	44.1	31.2	31.2	31.2	48.2	100400000	0	39526000	11104000	35598000
A0A0U1RRB2;A0A1B0GV38;P14867;P31644	A0A0U1RRB2;A0A1B0GV38;P14867;P31644	1;1;1;1	1;1;1;1	1;1;1;1	Gamma-aminobutyric acid receptor subunit alpha-1;Gamma-aminobutyric acid receptor subunit alpha-5	GABRA1;GABRA5	A0A0U1RRB2_HUMAN Gamma-aminobutyric acid receptor subunit alpha-1 (Fragment) OS=Homo sapiens OX=9606 GN=GABRA1 PE=1 SV=1;A0A1B0GV38_HUMAN Gamma-aminobutyric acid receptor subunit alpha-1 OS=Homo sapiens OX=9606 GN=GABRA1 PE=1 SV=1;GBRA1_HUMAN Gamma-aminobu	4	1	1	1	1	0	1	1	1	1	0	1	1	1	1	0	1	1	1	3.5	3.5	3.5	32.8	285	285;471;456;462	0.0022161	1.8249	By MS/MS		By matching	By MS/MS	By MS/MS	3.5	0	3.5	3.5	3.5	16088000	5299400	0	3708600	0
A0A0U1RRM1;Q8WXI9;A0A0U1RR30;A0A1B0GW07	A0A0U1RRM1;Q8WXI9;A0A0U1RR30	5;5;4;1	5;5;4;1	4;4;3;1	Transcriptional repressor p66-beta	GATAD2B	A0A0U1RRM1_HUMAN Transcriptional repressor p66-beta OS=Homo sapiens OX=9606 GN=GATAD2B PE=1 SV=1;P66B_HUMAN Transcriptional repressor p66-beta OS=Homo sapiens OX=9606 GN=GATAD2B PE=1 SV=1;A0A0U1RR30_HUMAN Transcriptional repressor p66-beta (Fragment) OS=Ho	4	5	5	4	4	3	4	4	4	4	3	4	4	4	3	2	3	3	3	7.8	7.8	5.9	63.461	577	577;593;263;190	0	31.455	By MS/MS	By MS/MS	By MS/MS	By MS/MS	By MS/MS	7.6	6.1	7.6	6.1	7.8	65404000	4798800	9894100	13463000	12136000
A0A0X1KG71;Q8WX92	A0A0X1KG71;Q8WX92	5;4	5;4	5;4	Negative elongation factor B	NELFB	A0A0X1KG71_HUMAN Negative elongation factor B OS=Homo sapiens OX=9606 GN=NELFB PE=1 SV=1;NELFB_HUMAN Negative elongation factor B OS=Homo sapiens OX=9606 GN=NELFB PE=1 SV=1	2	5	5	5	5	5	4	5	3	5	5	4	5	3	5	5	4	5	3	10.7	10.7	10.7	70.038	628	628;580	0	19.154	By MS/MS	By MS/MS	By MS/MS	By MS/MS	By MS/MS	10.7	10.7	8.6	10.7	5.3	145280000	19547000	21522000	32771000	24372000
K7ES72;A0A0X1KG78;K7EL21;Q13938	K7ES72;A0A0X1KG78;K7EL21;Q13938	1;1;1;1	1;1;1;1	1;1;1;1	Calcyphosin	CAPS	K7ES72_HUMAN Calcyphosin (Fragment) OS=Homo sapiens OX=9606 GN=CAPS PE=1 SV=2;A0A0X1KG78_HUMAN Calcyphosin OS=Homo sapiens OX=9606 GN=CAPS PE=1 SV=1;K7EL21_HUMAN Calcyphosin OS=Homo sapiens OX=9606 GN=CAPS PE=1 SV=1;CAYP1_HUMAN Calcyphosin OS=Homo sapiens	4	1	1	1	0	0	1	1	0	0	0	1	1	0	0	0	1	1	0	7.5	7.5	7.5	14.593	134	134;248;275;189	0.0083551	1.5038			By MS/MS	By MS/MS		0	0	7.5	7.5	0	8741800	0	0	7014000	1727800
E9PQZ5;A0A140TA01;E9PQT8;O43189;A2AB22;A2AB23	E9PQZ5;A0A140TA01;E9PQT8;O43189;A2AB22;A2AB23	3;3;3;3;2;2	3;3;3;3;2;2	3;3;3;3;2;2	PHD finger protein 1	PHF1	E9PQZ5_HUMAN PHD finger protein 1 OS=Homo sapiens OX=9606 GN=PHF1 PE=1 SV=1;A0A140TA01_HUMAN PHD finger protein 1 OS=Homo sapiens OX=9606 GN=PHF1 PE=1 SV=1;E9PQT8_HUMAN PHD finger protein 1 OS=Homo sapiens OX=9606 GN=PHF1 PE=1 SV=1;PHF1_HUMAN PHD finger pr	6	3	3	3	2	2	2	2	1	2	2	2	2	1	2	2	2	2	1	7.9	7.9	7.9	43.865	393	393;393;419;567;145;227	0	6.6116	By MS/MS	By MS/MS	By MS/MS	By MS/MS	By MS/MS	5.1	5.6	5.1	5.1	2.8	36517000	11062000	2467000	12871000	3558000
A0A1B0GWD6;A0A1B0GVI9;A0A1B0GVC7;A0A1B0GWJ8;H7C3E1;B7Z1I9;A0A1B0GU12;B7Z413;A0A1B0GTB0;A0A1B0GTU8;A0A1B0GVB9;A0A1B0GUT7;A0A1B0GVW0;A0A1C7CYW4;O75787	A0A1B0GWD6;A0A1B0GVI9;A0A1B0GVC7;A0A1B0GWJ8;H7C3E1;B7Z1I9;A0A1B0GU12;B7Z413;A0A1B0GTB0;A0A1B0GTU8;A0A1B0GVB9;A0A1B0GUT7;A0A1B0GVW0;A0A1C7CYW4;O75787	1;1;1;1;1;1;1;1;1;1;1;1;1;1;1	1;1;1;1;1;1;1;1;1;1;1;1;1;1;1	1;1;1;1;1;1;1;1;1;1;1;1;1;1;1	Renin receptor	ATP6AP2	A0A1B0GWD6_HUMAN Renin receptor (Fragment) OS=Homo sapiens OX=9606 GN=ATP6AP2 PE=1 SV=1;A0A1B0GVI9_HUMAN Renin receptor OS=Homo sapiens OX=9606 GN=ATP6AP2 PE=1 SV=1;A0A1B0GVC7_HUMAN Renin receptor OS=Homo sapiens OX=9606 GN=ATP6AP2 PE=1 SV=1;A0A1B0GWJ8_HUM	15	1	1	1	0	1	0	0	1	0	1	0	0	1	0	1	0	0	1	7	7	7	21.204	186	186;196;242;258;262;272;273;274;294;301;317;331;345;349;350	0	4.2114		By MS/MS			By MS/MS	0	7	0	0	7	9711000	0	0	0	0
A0A1B0GTU9;O14647	A0A1B0GTU9;O14647	1;1	1;1	1;1	Chromodomain-helicase-DNA-binding protein 2	CHD2	A0A1B0GTU9_HUMAN Chromodomain-helicase-DNA-binding protein 2 (Fragment) OS=Homo sapiens OX=9606 GN=CHD2 PE=1 SV=1;CHD2_HUMAN Chromodomain-helicase-DNA-binding protein 2 OS=Homo sapiens OX=9606 GN=CHD2 PE=1 SV=2	2	1	1	1	1	1	0	1	0	1	1	0	1	0	1	1	0	1	0	0.9	0.9	0.9	110.15	954	954;1828	0.0022485	1.8824	By MS/MS	By MS/MS		By matching		0.9	0.9	0	0.9	0	9390100	5385400	0	0	4004700
A0A1B0GUB2;Q6P1J9	A0A1B0GUB2;Q6P1J9	3;3	3;3	3;3	Parafibromin	CDC73	A0A1B0GUB2_HUMAN Parafibromin OS=Homo sapiens OX=9606 GN=CDC73 PE=1 SV=1;CDC73_HUMAN Parafibromin OS=Homo sapiens OX=9606 GN=CDC73 PE=1 SV=1	2	3	3	3	2	2	2	3	2	2	2	2	3	2	2	2	2	3	2	6	6	6	51.454	450	450;531	0	4.6939	By matching	By matching	By MS/MS	By MS/MS	By matching	3.8	3.8	3.8	6	3.8	81717000	13076000	13621000	18553000	17818000
A0A1B0GUE0	A0A1B0GUE0	1	1	1			A0A1B0GUE0_HUMAN Janus kinase and microtubule-interacting protein 1 OS=Homo sapiens OX=9606 GN=JAKMIP1 PE=1 SV=1	1	1	1	1	1	1	1	1	1	1	1	1	1	1	1	1	1	1	1	2.3	2.3	2.3	46.957	399	399	0.0038085	1.7169	By MS/MS	By MS/MS	By MS/MS	By MS/MS	By MS/MS	2.3	2.3	2.3	2.3	2.3	256980000	21956000	23302000	25068000	52708000
H7C1V0;A0A1B0GW44;A0A1B0GVP3;A0A1B0GV23;A0A1B0GVD5;A0A1B0GWE8;P07339;H7C469	H7C1V0;A0A1B0GW44;A0A1B0GVP3;A0A1B0GV23;A0A1B0GVD5;A0A1B0GWE8;P07339;H7C469	2;2;2;2;2;2;2;1	2;2;2;2;2;2;2;1	2;2;2;2;2;2;2;1	Cathepsin D;Cathepsin D light chain;Cathepsin D heavy chain	CTSD	H7C1V0_HUMAN Cathepsin D (Fragment) OS=Homo sapiens OX=9606 GN=CTSD PE=1 SV=1;A0A1B0GW44_HUMAN Cathepsin D OS=Homo sapiens OX=9606 GN=CTSD PE=1 SV=1;A0A1B0GVP3_HUMAN Cathepsin D OS=Homo sapiens OX=9606 GN=CTSD PE=1 SV=1;A0A1B0GV23_HUMAN Cathepsin D OS=Homo	8	2	2	2	2	1	2	2	1	2	1	2	2	1	2	1	2	2	1	10.1	10.1	10.1	20.371	189	189;405;405;406;409;410;412;336	0.0063762	1.5776	By matching	By matching	By MS/MS	By MS/MS	By matching	10.1	4.2	10.1	10.1	5.8	55896000	13517000	4837200	28555000	8634500
H0YIM7;A0A1B0GV47;Q7Z4S6;O75037	H0YIM7;A0A1B0GV47;Q7Z4S6;O75037	2;2;2;1	2;2;2;1	2;2;2;1	Kinesin-like protein;Kinesin-like protein KIF21A;Kinesin-like protein KIF21B	KIF21A;KIF21B	H0YIM7_HUMAN Kinesin-like protein (Fragment) OS=Homo sapiens OX=9606 GN=KIF21A PE=1 SV=1;A0A1B0GV47_HUMAN Kinesin-like protein KIF21A (Fragment) OS=Homo sapiens OX=9606 GN=KIF21A PE=1 SV=1;KI21A_HUMAN Kinesin-like protein KIF21A OS=Homo sapiens OX=9606 GN=	4	2	2	2	2	1	1	2	1	2	1	1	2	1	2	1	1	2	1	9.3	9.3	9.3	32.46	290	290;1653;1674;1637	0	12.421	By MS/MS	By MS/MS	By MS/MS	By MS/MS	By MS/MS	9.3	4.5	4.5	9.3	4.5	0	0	0	0	0
A0A1B0GVU9;P47897;B4DDN1;A0A0U1RR66;C9J165;A0A0U1RQT0;A0A0U1RR79;A0A0U1RQJ6;A0A1B0GTT3;A0A0U1RQM8;A0A0U1RQU2;A0A0U1RRI9;A0A0U1RQE9;A0A0U1RQL2;A0A0U1RQQ5;H7C0R3	A0A1B0GVU9;P47897;B4DDN1	7;6;5;3;3;3;1;1;1;1;1;1;1;1;1;1	7;6;5;3;3;3;1;1;1;1;1;1;1;1;1;1	7;6;5;3;3;3;1;1;1;1;1;1;1;1;1;1	Glutamine--tRNA ligase	QARS	A0A1B0GVU9_HUMAN Glutamine--tRNA ligase (Fragment) OS=Homo sapiens OX=9606 GN=QARS PE=1 SV=1;SYQ_HUMAN Glutamine--tRNA ligase OS=Homo sapiens OX=9606 GN=QARS PE=1 SV=1;B4DDN1_HUMAN Glutamine--tRNA ligase OS=Homo sapiens OX=9606 GN=QARS PE=1 SV=1	16	7	7	7	5	5	6	7	5	5	5	6	7	5	5	5	6	7	5	9.4	9.4	9.4	83.782	736	736;775;630;173;339;342;75;96;169;173;174;182;187;191;194;253	0	13.473	By MS/MS	By MS/MS	By MS/MS	By MS/MS	By MS/MS	6.9	6.9	8.2	9.4	6.5	244260000	24834000	29505000	53235000	44892000
A0A1B0GWI0;A0A1B0GVV8;A0A1B0GW50;A0JP08;O60315;E7EUW9;A0A1B0GV02;A0A1X7SC99;H0YMD3;H0YMN2;H0YND9;F6TDF5;U3KQ51;E7ESP8;P37275	A0A1B0GWI0;A0A1B0GVV8;A0A1B0GW50;A0JP08;O60315;E7EUW9;A0A1B0GV02;A0A1X7SC99	5;5;5;5;5;4;4;3;1;1;1;1;1;1;1	5;5;5;5;5;4;4;3;1;1;1;1;1;1;1	5;5;5;5;5;4;4;3;1;1;1;1;1;1;1	Zinc finger E-box-binding homeobox 2	ZEB2	A0A1B0GWI0_HUMAN Zinc finger E-box-binding homeobox 2 OS=Homo sapiens OX=9606 GN=ZEB2 PE=1 SV=1;A0A1B0GVV8_HUMAN Zinc finger E-box-binding homeobox 2 OS=Homo sapiens OX=9606 GN=ZEB2 PE=1 SV=1;A0A1B0GW50_HUMAN Zinc finger E-box-binding homeobox 2 OS=Homo sa	15	5	5	5	4	5	4	2	5	4	5	4	2	5	4	5	4	2	5	6.4	6.4	6.4	107	955	955;1102;1202;1213;1214;731;1239;612;274;277;288;289;423;467;1124	0	18.687	By MS/MS	By MS/MS	By MS/MS	By MS/MS	By MS/MS	5.1	6.4	5.1	2.4	6.4	98189000	20030000	24449000	12897000	4806000
E9PEN0;A0A1B0GW41;Q8WYH8	E9PEN0;A0A1B0GW41;Q8WYH8	2;2;2	2;2;2	2;2;2	Inhibitor of growth protein 5	ING5	E9PEN0_HUMAN Inhibitor of growth protein 5 OS=Homo sapiens OX=9606 GN=ING5 PE=1 SV=1;A0A1B0GW41_HUMAN Inhibitor of growth protein 5 OS=Homo sapiens OX=9606 GN=ING5 PE=1 SV=1;ING5_HUMAN Inhibitor of growth protein 5 OS=Homo sapiens OX=9606 GN=ING5 PE=1 SV=1	3	2	2	2	1	1	2	0	1	1	1	2	0	1	1	1	2	0	1	12.7	12.7	12.7	16.646	142	142;254;240	0.0079031	1.5508	By MS/MS	By MS/MS	By MS/MS		By matching	5.6	5.6	12.7	0	5.6	20222000	3473200	2681800	9474500	0
A0A1B0GW57;E9PKT1;E9PMZ8;Q13009;Q8IVF5	A0A1B0GW57;E9PKT1;E9PMZ8;Q13009;Q8IVF5	1;1;1;1;1	1;1;1;1;1	1;1;1;1;1	T-lymphoma invasion and metastasis-inducing protein 1;T-lymphoma invasion and metastasis-inducing protein 2	TIAM2;TIAM1	A0A1B0GW57_HUMAN T-lymphoma invasion and metastasis-inducing protein 1 OS=Homo sapiens OX=9606 GN=TIAM1 PE=1 SV=1;E9PKT1_HUMAN T-lymphoma invasion and metastasis-inducing protein 2 OS=Homo sapiens OX=9606 GN=TIAM2 PE=1 SV=1;E9PMZ8_HUMAN T-lymphoma invasion	5	1	1	1	1	1	1	1	1	1	1	1	1	1	1	1	1	1	1	1.6	1.6	1.6	71.014	624	624;1045;1367;1591;1701	0.0011876	2.1842	By matching	By matching	By MS/MS	By MS/MS	By MS/MS	1.6	1.6	1.6	1.6	1.6	44606000	7032000	5209600	9070600	11773000
A0A1C7CYX9;Q16555;E5RFU4;H0YBT4;Q14195	A0A1C7CYX9;Q16555	9;9;3;2;2	9;9;3;2;2	6;6;2;0;0	Dihydropyrimidinase-related protein 2	DPYSL2	A0A1C7CYX9_HUMAN Dihydropyrimidinase-related protein 2 OS=Homo sapiens OX=9606 GN=DPYSL2 PE=1 SV=1;DPYL2_HUMAN Dihydropyrimidinase-related protein 2 OS=Homo sapiens OX=9606 GN=DPYSL2 PE=1 SV=1	5	9	9	6	6	5	7	4	8	6	5	7	4	8	3	3	4	3	5	19.6	19.6	14.2	73.502	677	677;572;170;209;570	0	43.599	By MS/MS	By MS/MS	By MS/MS	By MS/MS	By MS/MS	10.5	8.9	14.6	6.5	16.8	269760000	25842000	26300000	69349000	66378000
D6RAU3;A0A286YFJ4;A0A286YEQ0;D6RJF9;A0A286YFI3;A0A286YEQ7;A0A286YEX7;A0A286YFC0;A0A1P0B7D2;A0A286YFJ6;A0A286YF19;A0A286YF35;A0A286YFD7;A0A286YES9;A0A286YEN5;A0A286YF85;A0A286YF97;A0A286YFA6;A0A286YF62;A0A286YF95;A8MWW6;A0A286YFM6;A6NF29;D6RCB1;A0A1W2PPW1;D6RAJ0;A0A286YFK3;C9J762;A8MPV1;D6R9C1;D7R525;D6RDG1;A0A286YFB6;E5RJ57;A0A286YF83;A0A286YEY0;J3KNK1;A0A286YEV3;A0A286YFN2;A0A286YEW9;P45984;P459…	D6RAU3;A0A286YFJ4;A0A286YEQ0;D6RJF9;A0A286YFI3;A0A286YEQ7;A0A286YEX7;A0A286YFC0;A0A1P0B7D2;A0A286YFJ6;A0A286YF19;A0A286YF35;A0A286YFD7;A0A286YES9;A0A286YEN5;A0A286YF85;A0A286YF97;A0A286YFA6;A0A286YF62;A0A286YF95;A8MWW6;A0A286YFM6;A6NF29;D6RCB1;A0A1W2PPW1;D6RAJ0;A0A286YFK3;C9J762;A8MPV1;D6R9C1;D7R525;D6RDG1;A0A286YFB6;E5RJ57;A0A286YF83;A0A286YEY0;J3KNK1;A0A286YEV3;A0A286YFN2;A0A286YEW9;P45984;P459…	1;1;1;1;1;1;1;1;1;1;1;1;1;1;1;1;1;1;1;1;1;1;1;1;1;1;1;1;1;1;1;1;1;1;1;1;1;1;1;1;1;1;1	1;1;1;1;1;1;1;1;1;1;1;1;1;1;1;1;1;1;1;1;1;1;1;1;1;1;1;1;1;1;1;1;1;1;1;1;1;1;1;1;1;1;1	1;1;1;1;1;1;1;1;1;1;1;1;1;1;1;1;1;1;1;1;1;1;1;1;1;1;1;1;1;1;1;1;1;1;1;1;1;1;1;1;1;1;1	Mitogen-activated protein kinase 9;Mitogen-activated protein kinase 8;Mitogen-activated protein kinase 10	MAPK10;MAPK8;MAPK9	D6RAU3_HUMAN Mitogen-activated protein kinase 10 (Fragment) OS=Homo sapiens OX=9606 GN=MAPK10 PE=1 SV=3;A0A286YFJ4_HUMAN Mitogen-activated protein kinase OS=Homo sapiens OX=9606 GN=MAPK10 PE=1 SV=1;A0A286YEQ0_HUMAN Mitogen-activated protein kinase OS=Homo	43	1	1	1	0	1	1	1	1	0	1	1	1	1	0	1	1	1	1	13	13	13	10.39	92	92;425;384;384;384;402;409;412;422;422;376;375;426;427;435;451;464;467;473;94;422;371;218;245;105;117;119;142;143;158;214;216;363;103;300;338;339;346;360;551;424;427;464	0	3.7404		By MS/MS	By MS/MS	By matching	By MS/MS	0	13	13	13	13	39471000	0	4323300	11574000	6541500
Q969N2;A0A1W2PQN1;A0A1W2PPS0;A0A1W2PPC3;A0A1W2PP57;A0A1W2PP53;A0A1W2PPQ7;F6W983;A0A1W2PNP0;A0A1W2PQ52;A0A1W2PRZ8;A0A1W2PQY1;A0A1W2PPR6;A0A1W2PP13;A0A1W2PPK4;A0A1W2PSC5;A0A1W2PRH2;A0A1W2PPI8;A0A1W2PR92;A0A1W2PQ29;H7C2Y2	Q969N2;A0A1W2PQN1;A0A1W2PPS0;A0A1W2PPC3;A0A1W2PP57;A0A1W2PP53;A0A1W2PPQ7;F6W983;A0A1W2PNP0;A0A1W2PQ52;A0A1W2PRZ8;A0A1W2PQY1;A0A1W2PPR6;A0A1W2PP13;A0A1W2PPK4;A0A1W2PSC5	4;4;4;4;4;4;4;4;4;3;3;3;3;2;2;2;1;1;1;1;1	4;4;4;4;4;4;4;4;4;3;3;3;3;2;2;2;1;1;1;1;1	4;4;4;4;4;4;4;4;4;3;3;3;3;2;2;2;1;1;1;1;1	GPI transamidase component PIG-T	PIGT	PIGT_HUMAN GPI transamidase component PIG-T OS=Homo sapiens OX=9606 GN=PIGT PE=1 SV=1;A0A1W2PQN1_HUMAN GPI transamidase component PIG-T (Fragment) OS=Homo sapiens OX=9606 GN=PIGT PE=1 SV=1;A0A1W2PPS0_HUMAN GPI transamidase component PIG-T OS=Homo sapiens O	21	4	4	4	4	3	1	2	3	4	3	1	2	3	4	3	1	2	3	9.3	9.3	9.3	65.699	578	578;329;505;499;495;441;393;384;580;318;429;213;532;354;144;128;316;314;432;300;275	0	23.49	By MS/MS	By MS/MS	By matching	By MS/MS	By MS/MS	9.3	6.7	2.9	3.8	6.7	63255000	13912000	18810000	9507200	2073500
C9JTB6;A0A1W2PQL2;A0A1W2PQ65;A0A1W2PS30;A0A1X7SBW1;A0A1W2PP71;Q96MP8	C9JTB6;A0A1W2PQL2;A0A1W2PQ65;A0A1W2PS30;A0A1X7SBW1;A0A1W2PP71;Q96MP8	1;1;1;1;1;1;1	1;1;1;1;1;1;1	1;1;1;1;1;1;1	BTB/POZ domain-containing protein KCTD7	KCTD7	C9JTB6_HUMAN BTB/POZ domain-containing protein KCTD7 (Fragment) OS=Homo sapiens OX=9606 GN=KCTD7 PE=1 SV=2;A0A1W2PQL2_HUMAN BTB/POZ domain-containing protein KCTD7 OS=Homo sapiens OX=9606 GN=KCTD7 PE=1 SV=1;A0A1W2PQ65_HUMAN BTB/POZ domain-containing protei	7	1	1	1	1	0	1	1	0	1	0	1	1	0	1	0	1	1	0	5.6	5.6	5.6	19.803	179	179;186;205;238;258;304;289	0.0053447	1.6275	By MS/MS		By MS/MS	By matching		5.6	0	5.6	5.6	0	20327000	5846900	0	13235000	1244800
A0A1W2PPS1;A0A1W2PQ74	A0A1W2PPS1;A0A1W2PQ74	55;40	1;0	0;0			A0A1W2PPS1_HUMAN Heterogeneous nuclear ribonucleoprotein U OS=Homo sapiens OX=9606 GN=HNRNPU PE=1 SV=1;A0A1W2PQ74_HUMAN Heterogeneous nuclear ribonucleoprotein U OS=Homo sapiens OX=9606 GN=HNRNPU PE=1 SV=1	2	55	1	0	53	51	51	47	49	1	1	1	1	1	0	0	0	0	0	58.1	1.9	0	88.317	804	804;372	0	19.804	By MS/MS	By MS/MS	By MS/MS	By MS/MS	By MS/MS	55.1	57	56.7	52.6	53.6	25246000	1397700	1223700	3524800	3373000
A0A1W2PPS8;H0Y621;H0Y5K5;Q9Y282;H0Y802;H0Y6Z0	A0A1W2PPS8;H0Y621;H0Y5K5;Q9Y282	4;4;4;4;1;1	4;4;4;4;1;1	4;4;4;4;1;1	Endoplasmic reticulum-Golgi intermediate compartment protein 3	ERGIC3	A0A1W2PPS8_HUMAN Endoplasmic reticulum-Golgi intermediate compartment protein 3 OS=Homo sapiens OX=9606 GN=ERGIC3 PE=1 SV=1;H0Y621_HUMAN Endoplasmic reticulum-Golgi intermediate compartment protein 3 (Fragment) OS=Homo sapiens OX=9606 GN=ERGIC3 PE=1 SV=1;H	6	4	4	4	4	2	3	3	4	4	2	3	3	4	4	2	3	3	4	17.2	17.2	17.2	22.378	198	198;326;397;383;130;157	0	8.2928	By MS/MS	By MS/MS	By MS/MS	By MS/MS	By MS/MS	17.2	8.1	12.6	13.1	17.2	82808000	14931000	11842000	16761000	8191000
C9J4M6;A0A1W2PPT5;C9J2Y9;P30876	C9J4M6;A0A1W2PPT5;C9J2Y9;P30876	10;10;10;10	10;10;10;10	10;10;10;10	DNA-directed RNA polymerase;DNA-directed RNA polymerase II subunit RPB2	POLR2B	C9J4M6_HUMAN DNA-directed RNA polymerase subunit beta OS=Homo sapiens OX=9606 GN=POLR2B PE=1 SV=3;A0A1W2PPT5_HUMAN DNA-directed RNA polymerase subunit beta OS=Homo sapiens OX=9606 GN=POLR2B PE=1 SV=1;C9J2Y9_HUMAN DNA-directed RNA polymerase subunit beta OS	4	10	10	10	8	9	7	8	7	8	9	7	8	7	8	9	7	8	7	8	8	8	121.37	1067	1067;1099;1167;1174	0	136.66	By MS/MS	By MS/MS	By MS/MS	By MS/MS	By MS/MS	6.7	7.1	4.9	6.2	6.1	320680000	73190000	57698000	63881000	43174000
A0A1W2PQ51;A0A1X7SBZ2;Q92841	A0A1W2PQ51;A0A1X7SBZ2;Q92841	20;20;20	11;11;11	11;11;11	Probable ATP-dependent RNA helicase DDX17	DDX17	A0A1W2PQ51_HUMAN Probable ATP-dependent RNA helicase DDX17 OS=Homo sapiens OX=9606 GN=DDX17 PE=1 SV=1;A0A1X7SBZ2_HUMAN Probable ATP-dependent RNA helicase DDX17 OS=Homo sapiens OX=9606 GN=DDX17 PE=1 SV=1;DDX17_HUMAN Probable ATP-dependent RNA helicase DDX1	3	20	11	11	11	13	20	18	15	5	5	11	10	7	5	5	11	10	7	32.8	21.1	21.1	80.457	731	731;729;729	0	35.787	By MS/MS	By MS/MS	By MS/MS	By MS/MS	By MS/MS	16.8	18.2	32.8	29.8	24.2	145950000	8236900	19863000	58175000	48962000
K7EMP8;A0A1X7SBR3;A0A1W2PR46;P14136;A0A1X7SCE1;A0A1W2PRT3;K7EKH9;K7EJU1;K7ELP4;B4DIR1;K7EKD1;A0A1W2PS58;A0A1W2PPA3;K7EPT8;K7EPI4;A0A1W2PQU7	K7EMP8;A0A1X7SBR3;A0A1W2PR46;P14136;A0A1X7SCE1;A0A1W2PRT3;K7EKH9;K7EJU1	28;28;28;28;22;21;16;15;9;7;5;3;3;3;3;2	26;26;26;26;21;20;15;14;8;6;5;3;3;3;3;2	26;26;26;26;21;20;15;14;8;6;5;3;3;3;3;2	Glial fibrillary acidic protein	GFAP	K7EMP8_HUMAN Glial fibrillary acidic protein OS=Homo sapiens OX=9606 GN=GFAP PE=1 SV=2;A0A1X7SBR3_HUMAN Glial fibrillary acidic protein OS=Homo sapiens OX=9606 GN=GFAP PE=1 SV=1;A0A1W2PR46_HUMAN Glial fibrillary acidic protein OS=Homo sapiens OX=9606 GN=GF	16	28	26	26	15	8	21	25	26	13	7	19	23	25	13	7	19	23	25	50.5	47	47	49.88	432	432;472;505;432;334;326;261;248;189;179;57;67;69;75;124;29	0	116.33	By MS/MS	By MS/MS	By MS/MS	By MS/MS	By MS/MS	30.1	14.4	40.7	49.1	48.4	875460000	32961000	16367000	183350000	307440000
A0A286YF22;O43175;A0A2C9F2M7;A0A286YFL2;A0A286YFA2;A0A286YFM8;A0A286YF34;A0A286YFE1;A0A286YER3;A0A286YFC8;A0A286YFB2;A0A286YF78	A0A286YF22;O43175;A0A2C9F2M7;A0A286YFL2;A0A286YFA2;A0A286YFM8	7;7;6;5;5;4;2;2;2;2;2;2	7;7;6;5;5;4;2;2;2;2;2;2	7;7;6;5;5;4;2;2;2;2;2;2	D-3-phosphoglycerate dehydrogenase	PHGDH	A0A286YF22_HUMAN D-3-phosphoglycerate dehydrogenase OS=Homo sapiens OX=9606 GN=PHGDH PE=1 SV=1;SERA_HUMAN D-3-phosphoglycerate dehydrogenase OS=Homo sapiens OX=9606 GN=PHGDH PE=1 SV=4;A0A2C9F2M7_HUMAN D-3-phosphoglycerate dehydrogenase OS=Homo sapiens OX=9	12	7	7	7	5	4	7	5	1	5	4	7	5	1	5	4	7	5	1	23	23	23	55.938	526	526;533;532;429;445;239;72;89;97;123;165;276	0	323.31	By MS/MS	By MS/MS	By MS/MS	By MS/MS	By matching	12.4	11.2	23	12.5	3	175150000	16758000	7333100	95182000	55837000
R4GNH2;A0A286YF37;Q9UK22	R4GNH2;A0A286YF37;Q9UK22	2;2;2	2;2;2	2;2;2	F-box only protein 2	FBXO2	R4GNH2_HUMAN F-box only protein 2 (Fragment) OS=Homo sapiens OX=9606 GN=FBXO2 PE=1 SV=1;A0A286YF37_HUMAN F-box only protein 2 (Fragment) OS=Homo sapiens OX=9606 GN=FBXO2 PE=1 SV=1;FBX2_HUMAN F-box only protein 2 OS=Homo sapiens OX=9606 GN=FBXO2 PE=1 SV=2	3	2	2	2	2	2	2	1	1	2	2	2	1	1	2	2	2	1	1	24.2	24.2	24.2	12.814	120	120;268;296	0	55.724	By MS/MS	By MS/MS	By MS/MS	By matching	By MS/MS	24.2	24.2	24.2	12.5	12.5	1845800	543570	311560	398390	401550
Q5T0S4;A0A286YFE3;A0A2C9F2P4;A0A286YFL8;A0A286YFF7;P50897;A0A286YFL6	Q5T0S4;A0A286YFE3;A0A2C9F2P4;A0A286YFL8;A0A286YFF7;P50897;A0A286YFL6	2;2;2;2;2;2;1	2;2;2;2;2;2;1	2;2;2;2;2;2;1	Palmitoyl-protein thioesterase 1	PPT1	Q5T0S4_HUMAN Palmitoyl-protein thioesterase 1 OS=Homo sapiens OX=9606 GN=PPT1 PE=1 SV=2;A0A286YFE3_HUMAN Palmitoyl-protein thioesterase 1 OS=Homo sapiens OX=9606 GN=PPT1 PE=1 SV=1;A0A2C9F2P4_HUMAN Palmitoyl-protein thioesterase 1 OS=Homo sapiens OX=9606 GN	7	2	2	2	1	0	2	2	0	1	0	2	2	0	1	0	2	2	0	11.7	11.7	11.7	31.36	282	282;301;305;323;335;306;78	0	19.113	By MS/MS		By MS/MS	By MS/MS		3.2	0	11.7	11.7	0	38221000	10010000	0	19390000	8822300
H7C148;H7C3F5;A0A2H2FJL5;O75175	H7C148;H7C3F5;A0A2H2FJL5;O75175	1;1;1;1	1;1;1;1	1;1;1;1	CCR4-NOT transcription complex subunit 3	CNOT3	H7C148_HUMAN CCR4-NOT transcription complex subunit 3 (Fragment) OS=Homo sapiens OX=9606 GN=CNOT3 PE=1 SV=1;H7C3F5_HUMAN CCR4-NOT transcription complex subunit 3 OS=Homo sapiens OX=9606 GN=CNOT3 PE=1 SV=2;A0A2H2FJL5_HUMAN CCR4-NOT transcription complex sub	4	1	1	1	0	0	0	1	0	0	0	0	1	0	0	0	0	1	0	3.2	3.2	3.2	39.365	375	375;571;571;753	0.00062383	2.5157				By MS/MS		0	0	0	3.2	0	438750	0	0	0	438750
A0AVT1	A0AVT1	2	2	2	Ubiquitin-like modifier-activating enzyme 6	UBA6	UBA6_HUMAN Ubiquitin-like modifier-activating enzyme 6 OS=Homo sapiens OX=9606 GN=UBA6 PE=1 SV=1	1	2	2	2	1	1	2	1	0	1	1	2	1	0	1	1	2	1	0	2.2	2.2	2.2	117.97	1052	1052	0	3.3302	By matching	By MS/MS	By MS/MS	By MS/MS		1	1.2	2.2	1.2	0	20864000	592560	1920900	10111000	8238900
A0MZ66	A0MZ66	2	2	2	Shootin-1	KIAA1598	SHOT1_HUMAN Shootin-1 OS=Homo sapiens OX=9606 GN=SHTN1 PE=1 SV=4	1	2	2	2	0	0	1	2	0	0	0	1	2	0	0	0	1	2	0	2.7	2.7	2.7	71.639	631	631	0.00065147	2.7693			By MS/MS	By MS/MS		0	0	1.4	2.7	0	15193000	0	0	7001100	8191500
M0QZX5;M0R026;A1L0T0	M0QZX5;M0R026;A1L0T0	1;1;1	1;1;1	1;1;1	Acetolactate synthase-like protein	ILVBL	M0QZX5_HUMAN Acetolactate synthase-like protein (Fragment) OS=Homo sapiens OX=9606 GN=ILVBL PE=1 SV=8;M0R026_HUMAN Acetolactate synthase-like protein OS=Homo sapiens OX=9606 GN=ILVBL PE=1 SV=1;ILVBL_HUMAN Acetolactate synthase-like protein OS=Homo sapiens	3	1	1	1	0	0	0	0	1	0	0	0	0	1	0	0	0	0	1	7.4	7.4	7.4	25.463	229	229;525;632	0.0012376	2.463					By MS/MS	0	0	0	0	7.4	0	0	0	0	0
X6RKS3;A2A2V1;P04156	X6RKS3;A2A2V1;P04156	1;1;1	1;1;1	1;1;1	Major prion protein	PRNP	X6RKS3_HUMAN Major prion protein (Fragment) OS=Homo sapiens OX=9606 GN=PRNP PE=1 SV=1;A2A2V1_HUMAN Major prion protein (Fragment) OS=Homo sapiens OX=9606 GN=PRNP PE=1 SV=1;PRIO_HUMAN Major prion protein OS=Homo sapiens OX=9606 GN=PRNP PE=1 SV=1	3	1	1	1	1	1	1	0	0	1	1	1	0	0	1	1	1	0	0	5.1	5.1	5.1	23.554	217	217;249;253	0	5.9446	By MS/MS	By MS/MS	By MS/MS			5.1	5.1	5.1	0	0	14318000	4004700	0	10314000	0
A2A2Y8;Q9UMD9	A2A2Y8;Q9UMD9	1;1	1;1	1;1	Collagen alpha-1(XVII) chain;120 kDa linear IgA disease antigen;97 kDa linear IgA disease antigen	COL17A1	A2A2Y8_HUMAN Collagen alpha-1(XVII) chain OS=Homo sapiens OX=9606 GN=COL17A1 PE=1 SV=1;COHA1_HUMAN Collagen alpha-1(XVII) chain OS=Homo sapiens OX=9606 GN=COL17A1 PE=1 SV=3	2	1	1	1	1	1	1	1	1	1	1	1	1	1	1	1	1	1	1	2.2	2.2	2.2	44.075	417	417;1497	0.0022334	1.8611	By MS/MS	By MS/MS	By matching	By MS/MS	By MS/MS	2.2	2.2	2.2	2.2	2.2	749550000	163160000	169160000	84149000	78395000
A2AB05;Q14676	A2AB05;Q14676	2;2	2;2	2;2	Mediator of DNA damage checkpoint protein 1	MDC1	A2AB05_HUMAN Mediator of DNA damage checkpoint protein 1 (Fragment) OS=Homo sapiens OX=9606 GN=MDC1 PE=1 SV=1;MDC1_HUMAN Mediator of DNA damage checkpoint protein 1 OS=Homo sapiens OX=9606 GN=MDC1 PE=1 SV=3	2	2	2	2	1	2	1	1	0	1	2	1	1	0	1	2	1	1	0	11.7	11.7	11.7	18.182	162	162;2089	0.00067797	3.0667	By MS/MS	By MS/MS	By MS/MS	By MS/MS		6.2	11.7	5.6	6.2	0	2228900	0	1834100	394840	0
A2RTX5;B7ZLP8;H0YKB9	A2RTX5;B7ZLP8	3;3;1	3;3;1	3;3;1	Probable threonine--tRNA ligase 2, cytoplasmic	TARSL2	SYTC2_HUMAN Probable threonine--tRNA ligase 2, cytoplasmic OS=Homo sapiens OX=9606 GN=TARSL2 PE=1 SV=1;B7ZLP8_HUMAN Probable threonine--tRNA ligase 2, cytoplasmic OS=Homo sapiens OX=9606 GN=TARSL2 PE=1 SV=1	3	3	3	3	2	2	2	1	2	2	2	2	1	2	2	2	2	1	2	4.2	4.2	4.2	92.644	802	802;766;148	0	8.2744	By MS/MS	By MS/MS	By MS/MS	By MS/MS	By MS/MS	2.6	2.6	2.6	1.4	2.9	26031000	5041600	5213900	7964200	1477600
Q69YM1;A2RU67	Q69YM1;A2RU67	1;1	1;1	1;1	Uncharacterized protein KIAA1467	DKFZp762C0813;KIAA1467	Q69YM1_HUMAN Protein FAM234B (Fragment) OS=Homo sapiens OX=9606 GN=FAM234B PE=1 SV=1;F234B_HUMAN Protein FAM234B OS=Homo sapiens OX=9606 GN=FAM234B PE=1 SV=1	2	1	1	1	1	1	1	1	1	1	1	1	1	1	1	1	1	1	1	4	4	4	35.153	324	324;622	0	4.331	By MS/MS	By matching	By MS/MS	By matching	By MS/MS	4	4	4	4	4	16992000	2534500	2217600	0	4488700
K7ES28;Q9Y2G9;A3KN83	K7ES28;Q9Y2G9;A3KN83	1;1;1	1;1;1	1;1;1	Protein strawberry notch homolog 2;Protein strawberry notch homolog 1	SBNO2;SBNO1	K7ES28_HUMAN Protein strawberry notch homolog 2 OS=Homo sapiens OX=9606 GN=SBNO2 PE=1 SV=1;SBNO2_HUMAN Protein strawberry notch homolog 2 OS=Homo sapiens OX=9606 GN=SBNO2 PE=2 SV=3;SBNO1_HUMAN Protein strawberry notch homolog 1 OS=Homo sapiens OX=9606 GN=S	3	1	1	1	0	1	1	0	0	0	1	1	0	0	0	1	1	0	0	1	1	1	149.09	1356	1356;1366;1393	0	4.0642		By MS/MS	By MS/MS			0	1	1	0	0	0	0	0	0	0
A6NEM2;P51610	A6NEM2;P51610	3;3	3;3	3;3	Host cell factor 1;HCF N-terminal chain 1;HCF N-terminal chain 2;HCF N-terminal chain 3;HCF N-terminal chain 4;HCF N-terminal chain 5;HCF N-terminal chain 6;HCF C-terminal chain 1;HCF C-terminal chain 2;HCF C-terminal chain 3;HCF C-terminal chain 4;HCF C-terminal chain 5;HCF C-terminal chain 6	HCFC1	A6NEM2_HUMAN Host cell factor 1 OS=Homo sapiens OX=9606 GN=HCFC1 PE=1 SV=2;HCFC1_HUMAN Host cell factor 1 OS=Homo sapiens OX=9606 GN=HCFC1 PE=1 SV=2	2	3	3	3	0	0	2	3	0	0	0	2	3	0	0	0	2	3	0	1.6	1.6	1.6	213.47	2080	2080;2035	0	5.8141			By MS/MS	By MS/MS		0	0	1.1	1.6	0	10098000	0	0	2128800	7969000
A6NEM5;Q92643	A6NEM5;Q92643	3;3	3;3	3;3	GPI-anchor transamidase	PIGK	A6NEM5_HUMAN GPI-anchor transamidase OS=Homo sapiens OX=9606 GN=PIGK PE=1 SV=1;GPI8_HUMAN GPI-anchor transamidase OS=Homo sapiens OX=9606 GN=PIGK PE=1 SV=2	2	3	3	3	3	3	1	0	2	3	3	1	0	2	3	3	1	0	2	9.6	9.6	9.6	37.785	332	332;395	0	4.7385	By MS/MS	By MS/MS	By matching		By MS/MS	9.6	9.6	3	0	6.3	99689000	21958000	27494000	2277400	0
A6NFI3	A6NFI3	2	2	2	Zinc finger protein 316	ZNF316	ZN316_HUMAN Zinc finger protein 316 OS=Homo sapiens OX=9606 GN=ZNF316 PE=1 SV=1	1	2	2	2	1	1	1	1	2	1	1	1	1	2	1	1	1	1	2	2.5	2.5	2.5	108.44	1004	1004	0.0006734	2.9721	By matching	By MS/MS	By matching	By matching	By MS/MS	1	1	1	1	2.5	12534000	1101300	1893000	2274500	979110
J3QRF4;A6NFN3;J3QQZ2;K7EJX6;K7ESF7	J3QRF4;A6NFN3;J3QQZ2	6;6;4;1;1	2;2;1;1;1	2;2;1;1;1	RNA binding protein fox-1 homolog;RNA binding protein fox-1 homolog 3	RBFOX3	J3QRF4_HUMAN RNA binding protein fox-1 homolog OS=Homo sapiens OX=9606 GN=RBFOX3 PE=1 SV=1;RFOX3_HUMAN RNA binding protein fox-1 homolog 3 OS=Homo sapiens OX=9606 GN=RBFOX3 PE=2 SV=4;J3QQZ2_HUMAN RNA binding protein fox-1 homolog OS=Homo sapiens OX=9606 GN	5	6	2	2	4	6	2	4	5	2	2	0	1	2	2	2	0	1	2	18.4	8.9	8.9	38.727	358	358;312;328;75;131	0	5.0826	By matching	By matching	By matching	By matching	By MS/MS	13.7	18.4	5.3	11.7	16.5	908150	268910	223310	0	48523
A6NHB5;Q14202;A6NHN7;A6NL54	A6NHB5;Q14202;A6NHN7	5;5;4;1	5;5;4;1	5;5;4;1	Zinc finger MYM-type protein 3	ZMYM3	A6NHB5_HUMAN Zinc finger MYM-type protein 3 OS=Homo sapiens OX=9606 GN=ZMYM3 PE=1 SV=1;ZMYM3_HUMAN Zinc finger MYM-type protein 3 OS=Homo sapiens OX=9606 GN=ZMYM3 PE=1 SV=2;A6NHN7_HUMAN Zinc finger MYM-type protein 3 OS=Homo sapiens OX=9606 GN=ZMYM3 PE=1 S	4	5	5	5	4	5	2	2	3	4	5	2	2	3	4	5	2	2	3	3.1	3.1	3.1	152.6	1372	1372;1370;1280;497	0	11.253	By MS/MS	By MS/MS	By matching	By MS/MS	By MS/MS	2.2	3.1	0.9	1.6	1.6	81100000	19762000	19121000	4142100	3484000
A6NHQ2	A6NHQ2	6	6	5	rRNA/tRNA 2-O-methyltransferase fibrillarin-like protein 1	FBLL1	FBLL1_HUMAN rRNA/tRNA 2-O-methyltransferase fibrillarin-like protein 1 OS=Homo sapiens OX=9606 GN=FBLL1 PE=3 SV=2	1	6	6	5	3	6	3	3	5	3	6	3	3	5	3	5	3	2	4	13.8	13.8	10.5	34.803	334	334	0	15.259	By MS/MS	By MS/MS	By matching	By matching	By MS/MS	4.2	13.8	4.2	7.2	10.5	231530000	32973000	54406000	37513000	15280000
A6NHR9;J3KTL8	A6NHR9	3;1	3;1	3;1	Structural maintenance of chromosomes flexible hinge domain-containing protein 1	SMCHD1	SMHD1_HUMAN Structural maintenance of chromosomes flexible hinge domain-containing protein 1 OS=Homo sapiens OX=9606 GN=SMCHD1 PE=1 SV=2	2	3	3	3	2	3	3	2	0	2	3	3	2	0	2	3	3	2	0	1.3	1.3	1.3	226.37	2005	2005;1388	0	4.4875	By MS/MS	By MS/MS	By MS/MS	By MS/MS		1.2	1.3	1.3	1.2	0	41441000	7357400	12985000	15077000	6021200
F5H823;B7ZB78;F5GZG1;F5GX62;E7ESV4;F5H7Y6;P62834;P61224;A6NIZ1	F5H823;B7ZB78;F5GZG1;F5GX62;E7ESV4;F5H7Y6;P62834;P61224;A6NIZ1	1;1;1;1;1;1;1;1;1	1;1;1;1;1;1;1;1;1	1;1;1;1;1;1;1;1;1	Ras-related protein Rap-1A;Ras-related protein Rap-1b;Ras-related protein Rap-1b-like protein	RAP1B;RAP1A	F5H823_HUMAN Ras-related protein Rap-1b (Fragment) OS=Homo sapiens OX=9606 GN=RAP1B PE=1 SV=1;B7ZB78_HUMAN Ras-related protein Rap-1b OS=Homo sapiens OX=9606 GN=RAP1B PE=1 SV=1;F5GZG1_HUMAN Ras-related protein Rap-1b (Fragment) OS=Homo sapiens OX=9606 GN=R	9	1	1	1	1	1	1	1	1	1	1	1	1	1	1	1	1	1	1	11.7	11.7	11.7	11.916	103	103;118;121;139;157;179;184;184;184	0.00063131	2.5683	By matching	By MS/MS	By MS/MS	By matching	By matching	11.7	11.7	11.7	11.7	11.7	19014000	3082100	2901400	5312400	1934200
A6NJA2;P54578	A6NJA2;P54578	5;5	5;5	4;4	Ubiquitin carboxyl-terminal hydrolase;Ubiquitin carboxyl-terminal hydrolase 14	USP14	A6NJA2_HUMAN Ubiquitin carboxyl-terminal hydrolase 14 OS=Homo sapiens OX=9606 GN=USP14 PE=1 SV=2;UBP14_HUMAN Ubiquitin carboxyl-terminal hydrolase 14 OS=Homo sapiens OX=9606 GN=USP14 PE=1 SV=3	2	5	5	4	1	0	4	4	1	1	0	4	4	1	1	0	3	3	0	10.3	10.3	8.7	51.086	448	448;494	0	53.492	By MS/MS		By MS/MS	By MS/MS	By matching	3.1	0	9.8	10.3	1.6	96912000	465160	0	50289000	25109000
A6NJH9;P47813;O14602;X6RAC9	A6NJH9;P47813;O14602;X6RAC9	2;2;2;1	2;2;2;1	2;2;2;1	Eukaryotic translation initiation factor 1A, X-chromosomal;Eukaryotic translation initiation factor 1A, Y-chromosomal	EIF1AY;EIF1AX	A6NJH9_HUMAN Eukaryotic translation initiation factor 1A, Y-chromosomal OS=Homo sapiens OX=9606 GN=EIF1AY PE=1 SV=1;IF1AX_HUMAN Eukaryotic translation initiation factor 1A, X-chromosomal OS=Homo sapiens OX=9606 GN=EIF1AX PE=1 SV=2;IF1AY_HUMAN Eukaryotic tr	4	2	2	2	2	1	2	2	1	2	1	2	2	1	2	1	2	2	1	13.4	13.4	13.4	14.455	127	127;144;144;116	0.0032949	1.7619	By matching	By matching	By MS/MS	By MS/MS	By matching	13.4	5.5	13.4	13.4	7.9	7819700	1262400	685070	2735000	2200300
A6NKB8;Q9H4A4	A6NKB8;Q9H4A4	1;1	1;1	1;1	Aminopeptidase B	RNPEP	A6NKB8_HUMAN Aminopeptidase B OS=Homo sapiens OX=9606 GN=RNPEP PE=1 SV=1;AMPB_HUMAN Aminopeptidase B OS=Homo sapiens OX=9606 GN=RNPEP PE=1 SV=2	2	1	1	1	0	0	1	1	0	0	0	1	1	0	0	0	1	1	0	2.1	2.1	2.1	68.168	611	611;650	0	3.4079			By MS/MS	By MS/MS		0	0	2.1	2.1	0	0	0	0	0	0
J3KNE0;Q7Z3J3;A6NKT7	J3KNE0;Q7Z3J3;A6NKT7	16;16;16	1;1;1	1;1;1	RanBP2-like and GRIP domain-containing protein 4;RanBP2-like and GRIP domain-containing protein 3	RGPD3;RGPD4	J3KNE0_HUMAN RanBP2-like and GRIP domain-containing protein 3 OS=Homo sapiens OX=9606 GN=RGPD3 PE=4 SV=2;RGPD4_HUMAN RanBP2-like and GRIP domain-containing protein 4 OS=Homo sapiens OX=9606 GN=RGPD4 PE=2 SV=3;RGPD3_HUMAN RanBP2-like and GRIP domain-contain	3	16	1	1	12	13	12	11	11	1	1	0	1	1	1	1	0	1	1	9.5	0.7	0.7	197.62	1760	1760;1758;1758	0	4.1303	By matching	By matching	By matching	By matching	By MS/MS	6.6	8.1	6.7	6.6	7	12559000	1990600	4851000	0	2211100
A6NLN1;P26599;A0A0U1RRM4;A0A087WU68;K7EK45;A0A087WUW5;A0A0D9SF20;K7ES59;K7EKJ7;O95758;K7ELW5	A6NLN1;P26599;A0A0U1RRM4;A0A087WU68;K7EK45	9;9;7;6;5;3;3;2;2;2;1	9;9;7;6;5;3;3;2;2;2;1	9;9;7;6;5;3;3;2;2;2;1	Polypyrimidine tract-binding protein 1	PTBP1	A6NLN1_HUMAN Polypyrimidine tract binding protein 1, isoform CRA_b OS=Homo sapiens OX=9606 GN=PTBP1 PE=1 SV=4;PTBP1_HUMAN Polypyrimidine tract-binding protein 1 OS=Homo sapiens OX=9606 GN=PTBP1 PE=1 SV=1;A0A0U1RRM4_HUMAN Polypyrimidine tract-binding protei	11	9	9	9	2	0	7	8	0	2	0	7	8	0	2	0	7	8	0	19.5	19.5	19.5	56.51	527	527;531;588;227;256;81;197;149;237;552;105	0	23.79	By matching		By MS/MS	By MS/MS		3	0	12.7	15.6	0	187160000	8599500	0	108580000	69980000
A6NMU3;Q92783	A6NMU3;Q92783	1;1	1;1	1;1	Signal transducing adapter molecule 1	STAM	A6NMU3_HUMAN Signal transducing adapter molecule 1 (Fragment) OS=Homo sapiens OX=9606 GN=STAM PE=1 SV=2;STAM1_HUMAN Signal transducing adapter molecule 1 OS=Homo sapiens OX=9606 GN=STAM PE=1 SV=3	2	1	1	1	0	0	1	1	0	0	0	1	1	0	0	0	1	1	0	9.2	9.2	9.2	19.196	173	173;540	0	3.6544			By MS/MS	By matching		0	0	9.2	9.2	0	8561900	0	0	5355300	3206600
A6NMY6;P07355;H0YN42;H0YM50;H0YMU9;H0YMD0;H0YKS4;H0YNP5;H0YMM1;H0YN52;H0YLE2;H0YL33;H0YN28;H0YKX9;H0YMT9;H0YLV6;H0YKZ7;H0YNA0;H0YMW4	A6NMY6;P07355;H0YN42;H0YM50;H0YMU9;H0YMD0;H0YKS4;H0YNP5;H0YMM1;H0YN52;H0YLE2;H0YL33;H0YN28;H0YKX9;H0YMT9;H0YLV6;H0YKZ7;H0YNA0;H0YMW4	2;2;2;2;2;2;2;2;2;1;1;1;1;1;1;1;1;1;1	2;2;2;2;2;2;2;2;2;1;1;1;1;1;1;1;1;1;1	2;2;2;2;2;2;2;2;2;1;1;1;1;1;1;1;1;1;1	Putative annexin A2-like protein;Annexin A2;Annexin	ANXA2P2;ANXA2	AXA2L_HUMAN Putative annexin A2-like protein OS=Homo sapiens OX=9606 GN=ANXA2P2 PE=5 SV=2;ANXA2_HUMAN Annexin A2 OS=Homo sapiens OX=9606 GN=ANXA2 PE=1 SV=2;H0YN42_HUMAN Annexin (Fragment) OS=Homo sapiens OX=9606 GN=ANXA2 PE=1 SV=1;H0YM50_HUMAN Annexin (Fra	19	2	2	2	2	0	0	1	1	2	0	0	1	1	2	0	0	1	1	6.2	6.2	6.2	38.659	339	339;339;256;248;230;227;176;175;149;59;45;142;139;134;133;132;119;79;146	0	7.7277	By MS/MS			By matching	By MS/MS	6.2	0	0	2.9	2.9	6847900	1246600	0	0	1571400
A6NNK5;Q12888;H7BZY0;H7C3N7;C9JXV0;H7C495	A6NNK5;Q12888	13;13;2;2;2;1	13;13;2;2;2;1	13;13;2;2;2;1	Tumor suppressor p53-binding protein 1	TP53BP1	A6NNK5_HUMAN TP53-binding protein 1 OS=Homo sapiens OX=9606 GN=TP53BP1 PE=1 SV=2;TP53B_HUMAN TP53-binding protein 1 OS=Homo sapiens OX=9606 GN=TP53BP1 PE=1 SV=2	6	13	13	13	5	7	7	6	8	5	7	7	6	8	5	7	7	6	8	8.3	8.3	8.3	209.02	1927	1927;1972;163;192;1033;149	0	147.53	By MS/MS	By MS/MS	By MS/MS	By MS/MS	By MS/MS	3.4	5.2	4	3.7	5.9	218410000	32684000	37525000	27618000	17619000
A6NP52;O60831	A6NP52;O60831	1;1	1;1	1;1	PRA1 family protein 2	PRAF2	A6NP52_HUMAN PRA1 family protein OS=Homo sapiens OX=9606 GN=PRAF2 PE=1 SV=1;PRAF2_HUMAN PRA1 family protein 2 OS=Homo sapiens OX=9606 GN=PRAF2 PE=1 SV=1	2	1	1	1	1	1	1	0	1	1	1	1	0	1	1	1	1	0	1	6.9	6.9	6.9	17.188	160	160;178	0.0012085	2.2849	By MS/MS	By MS/MS	By matching		By MS/MS	6.9	6.9	6.9	0	6.9	9474700	1144200	2578700	1903400	0
A6PVC9;Q9UGP8	A6PVC9;Q9UGP8	1;1	1;1	1;1	Translocation protein SEC63 homolog	SEC63	A6PVC9_HUMAN Translocation protein SEC63 homolog (Fragment) OS=Homo sapiens OX=9606 GN=SEC63 PE=1 SV=1;SEC63_HUMAN Translocation protein SEC63 homolog OS=Homo sapiens OX=9606 GN=SEC63 PE=1 SV=2	2	1	1	1	0	0	1	1	0	0	0	1	1	0	0	0	1	1	0	6.8	6.8	6.8	18.6	161	161;760	0.0023447	2.0879			By MS/MS	By MS/MS		0	0	6.8	6.8	0	0	0	0	0	0
Q68CR8;A6PVN5;Q15257;B7ZBP9;B7ZBQ0;B7ZBP7;B4DDQ6;H0Y6E5;A6PVN9;F6WIT2;A6PVN6;Q5T949;Q5T948	Q68CR8;A6PVN5;Q15257;B7ZBP9;B7ZBQ0;B7ZBP7;B4DDQ6;H0Y6E5;A6PVN9;F6WIT2	3;3;3;2;2;2;2;2;2;2;1;1;1	3;3;3;2;2;2;2;2;2;2;1;1;1	3;3;3;2;2;2;2;2;2;2;1;1;1	Serine/threonine-protein phosphatase 2A activator	DKFZp781M17165;PPP2R4	Q68CR8_HUMAN Serine/threonine-protein phosphatase 2A activator OS=Homo sapiens OX=9606 GN=PTPA PE=1 SV=1;A6PVN5_HUMAN Serine/threonine-protein phosphatase 2A activator OS=Homo sapiens OX=9606 GN=PTPA PE=1 SV=1;PTPA_HUMAN Serine/threonine-protein phosphatas	13	3	3	3	1	2	3	3	1	1	2	3	3	1	1	2	3	3	1	38.5	38.5	38.5	11.738	104	104;329;358;41;61;77;151;218;263;288;176;250;253	0	8.4708	By matching	By matching	By MS/MS	By MS/MS	By matching	6.7	17.3	38.5	38.5	6.7	98990000	3928500	6640600	49283000	36130000
M0QYV0;A8MT37;P49840;P49841	M0QYV0;A8MT37;P49840;P49841	2;2;2;1	2;2;2;1	2;2;2;1	Glycogen synthase kinase-3 alpha;Glycogen synthase kinase-3 beta	GSK3A;GSK3B	M0QYV0_HUMAN Uncharacterized protein (Fragment) OS=Homo sapiens OX=9606 PE=3 SV=1;A8MT37_HUMAN Glycogen synthase kinase-3 alpha OS=Homo sapiens OX=9606 GN=GSK3A PE=1 SV=2;GSK3A_HUMAN Glycogen synthase kinase-3 alpha OS=Homo sapiens OX=9606 GN=GSK3A PE=1 SV	4	2	2	2	1	1	2	1	1	1	1	2	1	1	1	1	2	1	1	11.4	11.4	11.4	19.274	167	167;401;483;420	0.00066845	2.9365	By matching	By MS/MS	By matching	By matching	By MS/MS	6	6	11.4	6	5.4	39795000	867770	1724800	20411000	1183100
A8MUA9;A8MU27;P55854;Q6EEV6	A8MUA9;A8MU27;P55854	5;5;5;1	3;3;3;0	3;3;3;0	Small ubiquitin-related modifier 3	SUMO3	A8MUA9_HUMAN SMT3 suppressor of mif two 3 homolog 3 (Yeast), isoform CRA_d OS=Homo sapiens OX=9606 GN=SUMO3 PE=1 SV=1;A8MU27_HUMAN Small ubiquitin-related modifier 3 OS=Homo sapiens OX=9606 GN=SUMO3 PE=1 SV=1;SUMO3_HUMAN Small ubiquitin-related modifier 3	4	5	3	3	2	1	5	4	1	0	0	3	3	0	0	0	3	3	0	28.1	14.1	14.1	15.317	135	135;147;103;95	0	54.374	By matching	By matching	By MS/MS	By MS/MS	By matching	14.1	8.9	28.1	23	8.9	136170000	0	0	109280000	26895000
A8MU58;F8W950;Q13155	A8MU58;F8W950;Q13155	1;1;1	1;1;1	1;1;1	Aminoacyl tRNA synthase complex-interacting multifunctional protein 2	AIMP2	A8MU58_HUMAN Aminoacyl tRNA synthase complex-interacting multifunctional protein 2 OS=Homo sapiens OX=9606 GN=AIMP2 PE=1 SV=2;F8W950_HUMAN Aminoacyl tRNA synthase complex-interacting multifunctional protein 2 OS=Homo sapiens OX=9606 GN=AIMP2 PE=1 SV=1;AIMP	3	1	1	1	1	1	1	1	1	1	1	1	1	1	1	1	1	1	1	5	5	5	26.76	242	242;251;320	0	20.926	By MS/MS	By MS/MS	By MS/MS	By MS/MS	By MS/MS	5	5	5	5	5	101450000	13309000	16751000	17269000	19266000
K7EIT8;A8MX75;P18074;K7ENL1;E7EVE9	K7EIT8;A8MX75;P18074;K7ENL1;E7EVE9	2;2;2;1;1	2;2;2;1;1	2;2;2;1;1	TFIIH basal transcription factor complex helicase XPD subunit	ERCC2	K7EIT8_HUMAN General transcription and DNA repair factor IIH helicase subunit XPD (Fragment) OS=Homo sapiens OX=9606 GN=ERCC2 PE=1 SV=1;A8MX75_HUMAN General transcription and DNA repair factor IIH helicase subunit XPD (Fragment) OS=Homo sapiens OX=9606 GN=	5	2	2	2	2	2	1	1	2	2	2	1	1	2	2	2	1	1	2	6.8	6.8	6.8	33.44	292	292;706;760;109;682	0	31.055	By MS/MS	By MS/MS	By matching	By MS/MS	By MS/MS	6.8	6.8	3.4	3.4	6.8	54459000	12600000	9680000	5273900	4038500
A8MXH2;E9PKT8;C9J6D1;H0YCI4;C9JZI7;Q99733	A8MXH2;E9PKT8;C9J6D1;H0YCI4;C9JZI7;Q99733	1;1;1;1;1;1	1;1;1;1;1;1	1;1;1;1;1;1	Nucleosome assembly protein 1-like 4	NAP1L4	A8MXH2_HUMAN Nucleosome assembly protein 1-like 4 (Fragment) OS=Homo sapiens OX=9606 GN=NAP1L4 PE=1 SV=2;E9PKT8_HUMAN Nucleosome assembly protein 1-like 4 (Fragment) OS=Homo sapiens OX=9606 GN=NAP1L4 PE=1 SV=1;C9J6D1_HUMAN Nucleosome assembly protein 1-lik	6	1	1	1	1	1	1	1	0	1	1	1	1	0	1	1	1	1	0	7.1	7.1	7.1	18.152	156	156;169;178;204;278;375	0	5.936	By MS/MS	By MS/MS	By MS/MS	By MS/MS		7.1	7.1	7.1	7.1	0	54535000	9006600	11837000	13360000	20331000
P02686;A8MZH3;J3QL64;E9PJ72;J3QQK6;H0YF02;J3QKL5;E9PNZ1;E9PMR5;C9J6H1;H0YEA2;E9PKX9;F8WEU6;F5H7N4;J3KT34;E9PLQ9;E9PQE7;J3KS94;J3KT01;E9PSE2;E9PLU9	P02686;A8MZH3;J3QL64;E9PJ72;J3QQK6;H0YF02;J3QKL5;E9PNZ1;E9PMR5;C9J6H1;H0YEA2	13;13;12;12;9;7;7;7;7;7;7;6;5;4;4;1;1;1;1;1;1	1;1;1;1;0;0;0;0;0;1;0;0;0;0;0;0;0;0;0;0;0	1;1;1;1;0;0;0;0;0;1;0;0;0;0;0;0;0;0;0;0;0	Myelin basic protein	MBP	MBP_HUMAN Myelin basic protein OS=Homo sapiens OX=9606 GN=MBP PE=1 SV=3;A8MZH3_HUMAN Myelin basic protein OS=Homo sapiens OX=9606 GN=MBP PE=1 SV=1;J3QL64_HUMAN Myelin basic protein OS=Homo sapiens OX=9606 GN=MBP PE=1 SV=1;E9PJ72_HUMAN Myelin basic protein	21	13	1	1	10	10	11	9	12	1	1	1	1	1	1	1	1	1	1	34.5	5.6	5.6	33.117	304	304;181;157;149;253;108;171;86;98;101;119;108;73;66;60;59;68;159;180;64;32	0.0073957	1.5572	By matching	By matching	By MS/MS	By matching	By MS/MS	28.9	29.3	29.3	28.3	34.5	21829000	1821600	3431300	5380600	1191200
E9PCT1;A9Z1X7;Q8IYB3;M0R1E7;M0R088	E9PCT1;A9Z1X7;Q8IYB3;M0R1E7;M0R088	2;2;2;1;1	2;2;2;1;1	2;2;2;1;1	Serine/arginine repetitive matrix protein 1	SRRM1	E9PCT1_HUMAN Serine/arginine repetitive matrix protein 1 OS=Homo sapiens OX=9606 GN=SRRM1 PE=1 SV=3;A9Z1X7_HUMAN Serine/arginine repetitive matrix protein 1 OS=Homo sapiens OX=9606 GN=SRRM1 PE=1 SV=1;SRRM1_HUMAN Serine/arginine repetitive matrix protein 1	5	2	2	2	1	2	1	1	1	1	2	1	1	1	1	2	1	1	1	2.1	2.1	2.1	93.435	820	820;913;904;79;681	0.0042988	1.6559	By matching	By MS/MS	By matching	By MS/MS	By matching	0.9	2.1	0.9	0.9	0.9	15483000	2433400	2424100	3993300	4951400
B0QY90;B0QY89;Q9Y262;C9JHP4;C9K0Q7	B0QY90;B0QY89;Q9Y262;C9JHP4;C9K0Q7	2;2;2;1;1	2;2;2;1;1	2;2;2;1;1	Eukaryotic translation initiation factor 3 subunit L	EIF3L	B0QY90_HUMAN Eukaryotic translation initiation factor 3 subunit L OS=Homo sapiens OX=9606 GN=EIF3L PE=1 SV=1;B0QY89_HUMAN Eukaryotic translation initiation factor 3 subunit L OS=Homo sapiens OX=9606 GN=EIF3L PE=1 SV=1;EIF3L_HUMAN Eukaryotic translation ini	5	2	2	2	1	1	2	1	1	1	1	2	1	1	1	1	2	1	1	4.9	4.9	4.9	55.161	466	466;607;564;150;183	0	3.8916	By matching	By matching	By MS/MS	By MS/MS	By matching	2.1	2.1	4.9	2.1	2.1	27548000	2749400	3640900	8461200	7500200
B0QYP2;O95931	B0QYP2;O95931	1;1	1;1	1;1	Chromobox protein homolog 7	CBX7	B0QYP2_HUMAN Chromobox protein homolog 7 OS=Homo sapiens OX=9606 GN=CBX7 PE=1 SV=1;CBX7_HUMAN Chromobox protein homolog 7 OS=Homo sapiens OX=9606 GN=CBX7 PE=1 SV=1	2	1	1	1	0	1	0	1	1	0	1	0	1	1	0	1	0	1	1	7	7	7	17.887	158	158;251	0.0093168	1.4711		By matching		By matching	By MS/MS	0	7	0	7	7	14129000	0	4838100	0	2543600
B0QZ43;O75477	B0QZ43;O75477	10;10	4;4	4;4	Erlin-1	ERLIN1	B0QZ43_HUMAN Erlin-1 (Fragment) OS=Homo sapiens OX=9606 GN=ERLIN1 PE=1 SV=1;ERLN1_HUMAN Erlin-1 OS=Homo sapiens OX=9606 GN=ERLIN1 PE=1 SV=1	2	10	4	4	8	10	10	9	10	3	4	4	4	4	3	4	4	4	4	29.1	13.1	13.1	31.077	275	275;346	0	10.731	By MS/MS	By MS/MS	By MS/MS	By MS/MS	By MS/MS	23.3	29.1	29.1	24.7	29.1	228490000	43713000	41687000	31177000	28476000
P48444;B0YIW6;Q6P1Q5	P48444;B0YIW6;Q6P1Q5	10;10;5	10;10;5	10;10;5	Coatomer subunit delta	ARCN1	COPD_HUMAN Coatomer subunit delta OS=Homo sapiens OX=9606 GN=ARCN1 PE=1 SV=1;B0YIW6_HUMAN Archain 1, isoform CRA_a OS=Homo sapiens OX=9606 GN=ARCN1 PE=1 SV=1;Q6P1Q5_HUMAN Coatomer subunit delta OS=Homo sapiens OX=9606 GN=ARCN1 PE=1 SV=1	3	10	10	10	9	8	8	9	7	9	8	8	9	7	9	8	8	9	7	26.4	26.4	26.4	57.21	511	511;552;189	0	34.553	By MS/MS	By MS/MS	By MS/MS	By MS/MS	By MS/MS	20	21.3	22.1	23.5	18.8	365430000	64656000	66138000	104110000	65190000
B1AHR2;B1AHR1;Q9UH03	B1AHR2;B1AHR1;Q9UH03	1;1;1	1;1;1	1;1;1	Neuronal-specific septin-3	3-Sep	B1AHR2_HUMAN Neuronal-specific septin-3 (Fragment) OS=Homo sapiens OX=9606 GN=SEPT3 PE=1 SV=1;B1AHR1_HUMAN Neuronal-specific septin-3 OS=Homo sapiens OX=9606 GN=SEPT3 PE=1 SV=1;SEPT3_HUMAN Neuronal-specific septin-3 OS=Homo sapiens OX=9606 GN=SEPT3 PE=1 SV	3	1	1	1	1	1	0	1	1	1	1	0	1	1	1	1	0	1	1	4.5	4.5	4.5	20.234	178	178;294;358	0.008342	1.5029	By MS/MS	By matching		By matching	By MS/MS	4.5	4.5	0	4.5	4.5	16448000	4785500	3255500	0	3083600
B1AJQ6;Q86Y82	B1AJQ6;Q86Y82	1;1	1;1	1;1	Syntaxin-12	STX12	B1AJQ6_HUMAN Syntaxin-12 (Fragment) OS=Homo sapiens OX=9606 GN=STX12 PE=1 SV=2;STX12_HUMAN Syntaxin-12 OS=Homo sapiens OX=9606 GN=STX12 PE=1 SV=1	2	1	1	1	0	0	1	1	1	0	0	1	1	1	0	0	1	1	1	5.1	5.1	5.1	24.576	215	215;276	0.0023015	2.019			By matching	By matching	By MS/MS	0	0	5.1	5.1	5.1	5253900	0	0	923360	490230
B1AKY9;P50993;H0Y7C1;Q13733;E9PRA5	B1AKY9;P50993;H0Y7C1	12;12;9;5;3	2;2;1;1;1	1;1;1;0;0	Sodium/potassium-transporting ATPase subunit alpha-2	ATP1A2	B1AKY9_HUMAN Sodium/potassium-transporting ATPase subunit alpha OS=Homo sapiens OX=9606 GN=ATP1A2 PE=1 SV=1;AT1A2_HUMAN Sodium/potassium-transporting ATPase subunit alpha-2 OS=Homo sapiens OX=9606 GN=ATP1A2 PE=1 SV=1;H0Y7C1_HUMAN Sodium/potassium-transport	5	12	2	1	12	10	11	8	8	2	2	2	1	2	1	1	1	0	1	14	2.1	1.1	110.86	1009	1009;1020;714;1029;517	0	7.5616	By MS/MS	By MS/MS	By MS/MS	By MS/MS	By MS/MS	14	12.1	12.2	9.2	9.5	164700000	25635000	19841000	40661000	13553000
B1AKZ5;Q15121	B1AKZ5;Q15121	2;2	2;2	2;2	Astrocytic phosphoprotein PEA-15	PEA15	B1AKZ5_HUMAN Astrocytic phosphoprotein PEA-15 OS=Homo sapiens OX=9606 GN=PEA15 PE=1 SV=1;PEA15_HUMAN Astrocytic phosphoprotein PEA-15 OS=Homo sapiens OX=9606 GN=PEA15 PE=1 SV=2	2	2	2	2	0	0	2	2	0	0	0	2	2	0	0	0	2	2	0	19.4	19.4	19.4	12.53	108	108;130	0	6.7938			By MS/MS	By MS/MS		0	0	19.4	19.4	0	4811000	0	0	0	4811000
E7EUY6;E9PDQ5;B1ALK7;Q14155	E7EUY6;E9PDQ5;B1ALK7;Q14155	1;1;1;1	1;1;1;1	1;1;1;1	Rho guanine nucleotide exchange factor 7	ARHGEF7	E7EUY6_HUMAN Rho guanine nucleotide exchange factor 7 (Fragment) OS=Homo sapiens OX=9606 GN=ARHGEF7 PE=1 SV=1;E9PDQ5_HUMAN Rho guanine nucleotide exchange factor 7 OS=Homo sapiens OX=9606 GN=ARHGEF7 PE=1 SV=1;B1ALK7_HUMAN Rho guanine nucleotide exchange fa	4	1	1	1	1	1	1	1	1	1	1	1	1	1	1	1	1	1	1	2.2	2.2	2.2	50.493	447	447;547;705;803	0.00067385	2.978	By MS/MS	By MS/MS	By MS/MS	By MS/MS	By MS/MS	2.2	2.2	2.2	2.2	2.2	10710000	0	2482400	4110000	4117100
B1AM21;P50148	B1AM21;P50148	2;2	2;2	2;2	Guanine nucleotide-binding protein G(q) subunit alpha	GNAQ	B1AM21_HUMAN Guanine nucleotide-binding protein G(q) subunit alpha (Fragment) OS=Homo sapiens OX=9606 GN=GNAQ PE=1 SV=1;GNAQ_HUMAN Guanine nucleotide-binding protein G(q) subunit alpha OS=Homo sapiens OX=9606 GN=GNAQ PE=1 SV=4	2	2	2	2	2	2	2	1	1	2	2	2	1	1	2	2	2	1	1	12.9	12.9	12.9	19.681	170	170;359	0	11.365	By MS/MS	By MS/MS	By MS/MS	By MS/MS	By MS/MS	12.9	12.9	12.9	5.3	5.3	70028000	18308000	20692000	17854000	5551900
B1ANH5;B1ANH0;B1ANG9;B1ANH6;B1ANH2;Q16774;B1ANH3	B1ANH5;B1ANH0;B1ANG9;B1ANH6;B1ANH2;Q16774;B1ANH3	4;4;4;4;4;4;3	4;4;4;4;4;4;3	4;4;4;4;4;4;3	Guanylate kinase	GUK1	B1ANH5_HUMAN Guanylate kinase OS=Homo sapiens OX=9606 GN=GUK1 PE=1 SV=1;B1ANH0_HUMAN Guanylate kinase (Fragment) OS=Homo sapiens OX=9606 GN=GUK1 PE=1 SV=1;B1ANG9_HUMAN Guanylate kinase OS=Homo sapiens OX=9606 GN=GUK1 PE=1 SV=2;B1ANH6_HUMAN Guanylate kinase	7	4	4	4	4	2	4	3	3	4	2	4	3	3	4	2	4	3	3	23.1	23.1	23.1	21.999	199	199;217;235;242;253;197;272	0	29.354	By MS/MS	By MS/MS	By MS/MS	By MS/MS	By MS/MS	23.1	11.6	23.1	17.6	17.1	38786000	7738500	433380	25208000	2122800
B1ANM7;Q9UNN5	B1ANM7;Q9UNN5	1;1	1;1	1;1	FAS-associated factor 1	FAF1	B1ANM7_HUMAN FAS-associated factor 1 OS=Homo sapiens OX=9606 GN=FAF1 PE=1 SV=1;FAF1_HUMAN FAS-associated factor 1 OS=Homo sapiens OX=9606 GN=FAF1 PE=1 SV=2	2	1	1	1	1	1	1	1	0	1	1	1	1	0	1	1	1	1	0	2.2	2.2	2.2	55.998	490	490;650	0.0074035	1.5595	By matching	By MS/MS	By MS/MS	By MS/MS		2.2	2.2	2.2	2.2	0	13530000	1327800	1651100	7515600	3035000
E9PME6;B1AQP1;P22415	E9PME6;B1AQP1;P22415	1;1;1	1;1;1	1;1;1	Upstream stimulatory factor 1	USF1	E9PME6_HUMAN Upstream stimulatory factor 1 (Fragment) OS=Homo sapiens OX=9606 GN=USF1 PE=1 SV=8;B1AQP1_HUMAN Upstream stimulatory factor 1 OS=Homo sapiens OX=9606 GN=USF1 PE=1 SV=1;USF1_HUMAN Upstream stimulatory factor 1 OS=Homo sapiens OX=9606 GN=USF1 PE	3	1	1	1	1	1	0	1	1	1	1	0	1	1	1	1	0	1	1	4.6	4.6	4.6	23.969	217	217;282;310	0.001218	2.3467	By MS/MS	By matching		By MS/MS	By MS/MS	4.6	4.6	0	4.6	4.6	17385000	2744600	3875200	0	2156200
B2RXF0	B2RXF0	1	1	1	Transmembrane protein 229A	TMEM229A	T229A_HUMAN Transmembrane protein 229A OS=Homo sapiens OX=9606 GN=TMEM229A PE=2 SV=2	1	1	1	1	0	1	0	0	1	0	1	0	0	1	0	1	0	0	1	3.2	3.2	3.2	42.369	380	380	0	3.1815		By MS/MS			By MS/MS	0	3.2	0	0	3.2	0	0	0	0	0
B2WTI3;B2WTI4;K7EJU9;Q6NYC1	B2WTI3;B2WTI4;K7EJU9;Q6NYC1	1;1;1;1	1;1;1;1	1;1;1;1	Bifunctional arginine demethylase and lysyl-hydroxylase JMJD6	JMJD6	B2WTI3_HUMAN Bifunctional arginine demethylase and lysyl-hydroxylase JMJD6 OS=Homo sapiens OX=9606 GN=JMJD6 PE=1 SV=1;B2WTI4_HUMAN Bifunctional arginine demethylase and lysyl-hydroxylase JMJD6 OS=Homo sapiens OX=9606 GN=JMJD6 PE=1 SV=1;K7EJU9_HUMAN Bifunct	4	1	1	1	1	1	1	1	0	1	1	1	1	0	1	1	1	1	0	3.3	3.3	3.3	39.241	335	335;361;395;403	0	29.235	By MS/MS	By MS/MS	By MS/MS	By MS/MS		3.3	3.3	3.3	3.3	0	18777000	5534800	4505400	4882200	3854400
B3KRD8;H7C417;O76054	B3KRD8;H7C417;O76054	2;2;2	2;2;2	2;2;2	SEC14-like protein 2	SEC14L2	B3KRD8_HUMAN SEC14-like 2 (S. cerevisiae), isoform CRA_c OS=Homo sapiens OX=9606 GN=SEC14L2 PE=1 SV=1;H7C417_HUMAN Uncharacterized protein (Fragment) OS=Homo sapiens OX=9606 PE=4 SV=1;S14L2_HUMAN SEC14-like protein 2 OS=Homo sapiens OX=9606 GN=SEC14L2 PE=1	3	2	2	2	0	0	2	0	0	0	0	2	0	0	0	0	2	0	0	7	7	7	37.455	329	329;338;403	0.00065402	2.7912			By MS/MS			0	0	7	0	0	38472000	0	0	38472000	0
B3KT61;Q86SE5;E5RJ39;E5RG71;E5RIX9	B3KT61;Q86SE5;E5RJ39	6;6;3;2;1	6;6;3;2;1	6;6;3;2;1	RNA-binding Raly-like protein	RALYL	B3KT61_HUMAN RNA-binding Raly-like protein OS=Homo sapiens OX=9606 GN=RALYL PE=1 SV=1;RALYL_HUMAN RNA-binding Raly-like protein OS=Homo sapiens OX=9606 GN=RALYL PE=1 SV=2;E5RJ39_HUMAN RNA-binding Raly-like protein OS=Homo sapiens OX=9606 GN=RALYL PE=1 SV=1	5	6	6	6	6	6	5	5	6	6	6	5	5	6	6	6	5	5	6	17.5	17.5	17.5	31.074	280	280;291;146;85;47	0	23.196	By MS/MS	By MS/MS	By MS/MS	By MS/MS	By MS/MS	17.5	17.5	15	12.9	17.5	525870000	83841000	91701000	56923000	45843000
B3KVN2;P49354	B3KVN2;P49354	1;1	1;1	1;1	Protein farnesyltransferase/geranylgeranyltransferase type-1 subunit alpha	FNTA	B3KVN2_HUMAN Farnesyltransferase, CAAX box, alpha, isoform CRA_c OS=Homo sapiens OX=9606 GN=FNTA PE=1 SV=1;FNTA_HUMAN Protein farnesyltransferase/geranylgeranyltransferase type-1 subunit alpha OS=Homo sapiens OX=9606 GN=FNTA PE=1 SV=1	2	1	1	1	0	0	1	0	0	0	0	1	0	0	0	0	1	0	0	5.7	5.7	5.7	27.443	228	228;379	0	23.415			By MS/MS			0	0	5.7	0	0	1775800	0	0	1775800	0
B3KY94;O14735	B3KY94;O14735	1;1	1;1	1;1	CDP-diacylglycerol--inositol 3-phosphatidyltransferase	CDIPT	B3KY94_HUMAN CDP-diacylglycerol--inositol 3-phosphatidyltransferase OS=Homo sapiens OX=9606 GN=CDIPT PE=1 SV=1;CDIPT_HUMAN CDP-diacylglycerol--inositol 3-phosphatidyltransferase OS=Homo sapiens OX=9606 GN=CDIPT PE=1 SV=1	2	1	1	1	1	1	0	0	1	1	1	0	0	1	1	1	0	0	1	4.2	4.2	4.2	25.946	237	237;213	0.0017741	2.1389	By MS/MS	By MS/MS			By MS/MS	4.2	4.2	0	0	4.2	0	0	0	0	0
B4DE93;G3V0I5;P49821;E9PPD6;E9PJL9;E9PLC6;E9PPR0;E9PQP1;E9PMX3	B4DE93;G3V0I5;P49821	3;3;3;1;1;1;1;1;1	3;3;3;1;1;1;1;1;1	3;3;3;1;1;1;1;1;1	NADH dehydrogenase [ubiquinone] flavoprotein 1, mitochondrial	NDUFV1	B4DE93_HUMAN NADH dehydrogenase [ubiquinone] flavoprotein 1, mitochondrial OS=Homo sapiens OX=9606 GN=NDUFV1 PE=1 SV=1;G3V0I5_HUMAN NADH dehydrogenase [ubiquinone] flavoprotein 1, mitochondrial OS=Homo sapiens OX=9606 GN=NDUFV1 PE=1 SV=1;NDUV1_HUMAN NADH d	9	3	3	3	0	0	1	2	3	0	0	1	2	3	0	0	1	2	3	8.8	8.8	8.8	39.462	363	363;457;464;52;95;136;144;178;178	0	3.1843			By matching	By MS/MS	By MS/MS	0	0	2.2	4.7	8.8	190680000	0	0	105850	62049000
B4DFI3;K7ES14;Q8N6W0	B4DFI3;K7ES14;Q8N6W0	4;3;3	4;3;3	3;2;2	CUGBP Elav-like family member 5	CELF5	B4DFI3_HUMAN CUGBP Elav-like family member 5 OS=Homo sapiens OX=9606 GN=CELF5 PE=2 SV=1;K7ES14_HUMAN CUGBP Elav-like family member 5 OS=Homo sapiens OX=9606 GN=CELF5 PE=4 SV=1;CELF5_HUMAN CUGBP Elav-like family member 5 OS=Homo sapiens OX=9606 GN=CELF5 PE=	3	4	4	3	2	3	2	1	4	2	3	2	1	4	1	2	1	0	3	14.4	14.4	11.9	34.192	320	320;295;485	0	7.6649	By MS/MS	By MS/MS	By matching	By matching	By MS/MS	5.3	9.7	5.3	2.5	14.4	52993000	9077200	9866100	6003600	381580
H3BSB7;B4DFZ0;Q96S06	H3BSB7;B4DFZ0;Q96S06	1;1;1	1;1;1	1;1;1	Lipase maturation factor 1	LMF1	H3BSB7_HUMAN Lipase maturation factor 1 (Fragment) OS=Homo sapiens OX=9606 GN=LMF1 PE=1 SV=1;B4DFZ0_HUMAN Lipase maturation factor 1 OS=Homo sapiens OX=9606 GN=LMF1 PE=1 SV=1;LMF1_HUMAN Lipase maturation factor 1 OS=Homo sapiens OX=9606 GN=LMF1 PE=1 SV=1	3	1	1	1	0	0	0	0	1	0	0	0	0	1	0	0	0	0	1	9.5	9.5	9.5	18.777	168	168;184;567	0.00067613	3.0252					By MS/MS	0	0	0	0	9.5	496890	0	0	0	0
J3QKS7;B4DGM3;Q969G3;K7EMQ8;J3KT85;J3QR61;H7C048	J3QKS7;B4DGM3;Q969G3;K7EMQ8	3;3;3;2;1;1;1	3;3;3;2;1;1;1	3;3;3;2;1;1;1	SWI/SNF-related matrix-associated actin-dependent regulator of chromatin subfamily E member 1	SMARCE1	J3QKS7_HUMAN SWI/SNF-related matrix-associated actin-dependent regulator of chromatin subfamily E member 1 (Fragment) OS=Homo sapiens OX=9606 GN=SMARCE1 PE=1 SV=1;B4DGM3_HUMAN SWI/SNF-related matrix-associated actin-dependent regulator of chromatin subfami	7	3	3	3	2	2	2	2	2	2	2	2	2	2	2	2	2	2	2	12.8	12.8	12.8	33.433	288	288;393;411;177;101;153;157	0	4.8347	By matching	By MS/MS	By MS/MS	By MS/MS	By MS/MS	8.7	8.7	7.6	8.7	7.6	84709000	11812000	22447000	29166000	4583900
B4DGU4;P35222	B4DGU4;P35222	2;2	2;2	2;2	Catenin beta-1	CTNNB1	B4DGU4_HUMAN Catenin beta-1 OS=Homo sapiens OX=9606 GN=CTNNB1 PE=1 SV=1;CTNB1_HUMAN Catenin beta-1 OS=Homo sapiens OX=9606 GN=CTNNB1 PE=1 SV=1	2	2	2	2	2	0	1	0	2	2	0	1	0	2	2	0	1	0	2	3.1	3.1	3.1	84.765	774	774;781	0	17.217	By MS/MS		By MS/MS		By MS/MS	3.1	0	1.6	0	3.1	12685000	3399000	0	0	0
J3QKT5;J3KTC1;B4DHE8;Q96DH6	J3QKT5;J3KTC1;B4DHE8;Q96DH6	1;1;1;1	1;1;1;1	1;1;1;1	RNA-binding protein Musashi homolog 2	MSI2	J3QKT5_HUMAN RNA-binding protein Musashi homolog 2 OS=Homo sapiens OX=9606 GN=MSI2 PE=1 SV=1;J3KTC1_HUMAN RNA-binding protein Musashi homolog 2 (Fragment) OS=Homo sapiens OX=9606 GN=MSI2 PE=1 SV=8;B4DHE8_HUMAN RNA-binding protein Musashi homolog 2 OS=Homo	4	1	1	1	0	0	0	0	1	0	0	0	0	1	0	0	0	0	1	12.1	12.1	12.1	11.073	99	99;140;324;328	0.0032733	1.7293					By MS/MS	0	0	0	0	12.1	0	0	0	0	0
B4DI03;K7EJQ7;Q9BY50	B4DI03;K7EJQ7;Q9BY50	1;1;1	1;1;1	1;1;1	Signal peptidase complex catalytic subunit SEC11;Signal peptidase complex catalytic subunit SEC11C	SEC11L3;SEC11C	B4DI03_HUMAN Signal peptidase complex catalytic subunit SEC11 OS=Homo sapiens OX=9606 GN=SEC11C PE=1 SV=1;K7EJQ7_HUMAN Signal peptidase complex catalytic subunit SEC11 OS=Homo sapiens OX=9606 GN=SEC11C PE=1 SV=1;SC11C_HUMAN Signal peptidase complex catalyt	3	1	1	1	0	1	0	1	1	0	1	0	1	1	0	1	0	1	1	8.3	8.3	8.3	17.404	156	156;161;192	0.00064516	2.7085		By MS/MS		By matching	By MS/MS	0	8.3	0	8.3	8.3	22896000	0	6551100	0	2203000
B4DIZ1;Q8TAM6;C9JN04;C9J6B4	B4DIZ1;Q8TAM6;C9JN04;C9J6B4	2;2;1;1	2;2;1;1	2;2;1;1	Ermin	ERMN	B4DIZ1_HUMAN Ermin OS=Homo sapiens OX=9606 GN=ERMN PE=1 SV=1;ERMIN_HUMAN Ermin OS=Homo sapiens OX=9606 GN=ERMN PE=2 SV=1;C9JN04_HUMAN Ermin (Fragment) OS=Homo sapiens OX=9606 GN=ERMN PE=1 SV=1;C9J6B4_HUMAN Ermin (Fragment) OS=Homo sapiens OX=9606 GN=ERMN P	4	2	2	2	0	0	1	1	0	0	0	1	1	0	0	0	1	1	0	6.8	6.8	6.8	30.476	264	264;284;152;160	0.00062461	2.5185			By MS/MS	By MS/MS		0	0	4.2	2.7	0	1163100	0	0	1163100	0
C9JM82;B4DJ62;G3XAH0;Q99719	C9JM82;B4DJ62;G3XAH0;Q99719	1;1;1;1	1;1;1;1	1;1;1;1	Septin-5	5-Sep	C9JM82_HUMAN Septin-5 (Fragment) OS=Homo sapiens OX=9606 GN=SEPT5 PE=1 SV=1;B4DJ62_HUMAN HCG2002594, isoform CRA_a OS=Homo sapiens OX=9606 GN=SEPT5 PE=1 SV=1;G3XAH0_HUMAN HCG2002594, isoform CRA_c OS=Homo sapiens OX=9606 GN=SEPT5 PE=1 SV=1;SEPT5_HUMAN Sept	4	1	1	1	1	0	0	0	0	1	0	0	0	0	1	0	0	0	0	3.3	3.3	3.3	34.672	301	301;322;378;369	0	8.3854	By MS/MS					3.3	0	0	0	0	4715100	4715100	0	0	0
B4DK72;Q01064	B4DK72;Q01064	1;1	1;1	1;1	Calcium/calmodulin-dependent 3,5-cyclic nucleotide phosphodiesterase 1B	PDE1B	B4DK72_HUMAN Phosphodiesterase OS=Homo sapiens OX=9606 GN=PDE1B PE=1 SV=1;PDE1B_HUMAN Calcium/calmodulin-dependent 3,5-cyclic nucleotide phosphodiesterase 1B OS=Homo sapiens OX=9606 GN=PDE1B PE=1 SV=2	2	1	1	1	1	1	1	1	0	1	1	1	1	0	1	1	1	1	0	2	2	2	56.623	495	495;536	0.0022173	1.8249	By MS/MS	By MS/MS	By MS/MS	By MS/MS		2	2	2	2	0	850760	0	0	0	850760
B4DKF8;A0A087X1Z0;A0A087WXD8;E5RJ29;Q9NYI0	B4DKF8;A0A087X1Z0;A0A087WXD8;E5RJ29;Q9NYI0	3;2;2;2;2	3;2;2;2;2	3;2;2;2;2	PH and SEC7 domain-containing protein 3	PSD3	B4DKF8_HUMAN PH and SEC7 domain-containing protein 3 OS=Homo sapiens OX=9606 GN=PSD3 PE=1 SV=1;A0A087X1Z0_HUMAN PH and SEC7 domain-containing protein 3 OS=Homo sapiens OX=9606 GN=PSD3 PE=1 SV=1;A0A087WXD8_HUMAN PH and SEC7 domain-containing protein 3 OS=Ho	5	3	3	3	3	2	2	3	3	3	2	2	3	3	3	2	2	3	3	8.5	8.5	8.5	42.465	376	376;269;269;982;1048	0	11.473	By MS/MS	By MS/MS	By MS/MS	By MS/MS	By MS/MS	8.5	5.9	5.3	8.5	8.5	195560000	36177000	28424000	19384000	19030000
M0QYU7;M0QXT0;B4DLJ1;Q15853	M0QYU7;M0QXT0;B4DLJ1;Q15853	1;1;1;1	1;1;1;1	1;1;1;1	Upstream stimulatory factor 2	USF2	M0QYU7_HUMAN Upstream stimulatory factor 2 (Fragment) OS=Homo sapiens OX=9606 GN=USF2 PE=1 SV=1;M0QXT0_HUMAN Upstream stimulatory factor 2 (Fragment) OS=Homo sapiens OX=9606 GN=USF2 PE=1 SV=2;B4DLJ1_HUMAN Upstream stimulatory factor 2 OS=Homo sapiens OX=96	4	1	1	1	1	1	0	0	1	1	1	0	0	1	1	1	0	0	1	7.4	7.4	7.4	17.216	149	149;253;349;346	0.0022975	2.0124	By matching	By MS/MS			By MS/MS	7.4	7.4	0	0	7.4	26467000	4353800	9795300	0	0
B4DMI0;E9PBM2;Q8WUF8	B4DMI0;E9PBM2;Q8WUF8	1;1;1	1;1;1	1;1;1	Protein FAM172A	FAM172A	B4DMI0_HUMAN Protein FAM172A OS=Homo sapiens OX=9606 GN=FAM172A PE=1 SV=1;E9PBM2_HUMAN Protein FAM172A OS=Homo sapiens OX=9606 GN=FAM172A PE=1 SV=1;F172A_HUMAN Protein FAM172A OS=Homo sapiens OX=9606 GN=FAM172A PE=2 SV=1	3	1	1	1	1	1	1	1	1	1	1	1	1	1	1	1	1	1	1	6.3	6.3	6.3	31.371	269	269;305;416	0	42.077	By MS/MS	By MS/MS	By MS/MS	By MS/MS	By MS/MS	6.3	6.3	6.3	6.3	6.3	19994000	3431400	3721000	7841400	0
F6RU00;B4DQA8;K7EJC8;E9PCW1;G5E9T8;O95249	F6RU00;B4DQA8;K7EJC8;E9PCW1;G5E9T8;O95249	1;1;1;1;1;1	1;1;1;1;1;1	1;1;1;1;1;1	Golgi SNAP receptor complex member 1	GOSR1	F6RU00_HUMAN Golgi SNAP receptor complex member 1 OS=Homo sapiens OX=9606 GN=GOSR1 PE=1 SV=1;B4DQA8_HUMAN Golgi SNAP receptor complex member 1 OS=Homo sapiens OX=9606 GN=GOSR1 PE=1 SV=1;K7EJC8_HUMAN Golgi SNAP receptor complex member 1 OS=Homo sapiens OX=9	6	1	1	1	0	0	1	0	1	0	0	1	0	1	0	0	1	0	1	13.6	13.6	13.6	9.4134	81	81;174;236;248;255;250	0.0011969	2.2265			By matching		By MS/MS	0	0	13.6	0	13.6	10083000	0	0	3515100	0
B4DR61;P61619;H7C1Q9;C9JXC6;H7C069;A6NK38;F2Z2C7;A6NIF9;C9JJV4	B4DR61;P61619	6;6;2;2;2;2;2;2;2	6;6;2;2;2;2;2;2;2	2;2;0;0;0;0;0;0;0	Protein transport protein Sec61 subunit alpha isoform 1	SEC61A1	B4DR61_HUMAN Protein transport protein Sec61 subunit alpha isoform 1 OS=Homo sapiens OX=9606 GN=SEC61A1 PE=1 SV=1;S61A1_HUMAN Protein transport protein Sec61 subunit alpha isoform 1 OS=Homo sapiens OX=9606 GN=SEC61A1 PE=1 SV=2	9	6	6	2	3	5	3	2	5	3	5	3	2	5	1	1	2	1	1	11	11	4.4	52.949	482	482;476;94;101;145;159;162;168;189	0	15.685	By MS/MS	By MS/MS	By MS/MS	By MS/MS	By MS/MS	4.6	8.9	6.6	4.6	8.9	172950000	20945000	31092000	41330000	18390000
H0YDD7;B4DV59;Q9P2K3	H0YDD7;B4DV59;Q9P2K3	1;1;1	1;1;1	1;1;1	REST corepressor 3	RCOR3	H0YDD7_HUMAN REST corepressor 3 (Fragment) OS=Homo sapiens OX=9606 GN=RCOR3 PE=1 SV=1;B4DV59_HUMAN REST corepressor 3 OS=Homo sapiens OX=9606 GN=RCOR3 PE=1 SV=1;RCOR3_HUMAN REST corepressor 3 OS=Homo sapiens OX=9606 GN=RCOR3 PE=1 SV=2	3	1	1	1	1	1	1	1	1	1	1	1	1	1	1	1	1	1	1	8.4	8.4	8.4	15.857	143	143;374;495	0	4.1242	By matching	By MS/MS	By MS/MS	By MS/MS	By MS/MS	8.4	8.4	8.4	8.4	8.4	8494900	973710	592200	2426100	1824600
E7EU85;E9PFF5;B4DXZ6;P51114	E7EU85;E9PFF5;B4DXZ6;P51114	3;3;3;3	3;3;3;3	2;2;2;2	Fragile X mental retardation syndrome-related protein 1	FXR1	E7EU85_HUMAN Fragile X mental retardation syndrome-related protein 1 OS=Homo sapiens OX=9606 GN=FXR1 PE=1 SV=1;E9PFF5_HUMAN Fragile X mental retardation syndrome-related protein 1 OS=Homo sapiens OX=9606 GN=FXR1 PE=1 SV=1;B4DXZ6_HUMAN Fragile X mental reta	4	3	3	2	2	2	2	2	3	2	2	2	2	3	1	1	1	1	2	7	7	5.3	50.99	454	454;490;608;621	0	5.3695	By MS/MS	By MS/MS	By MS/MS	By MS/MS	By MS/MS	4.2	4.2	4.2	4.2	7	66277000	9917900	9047600	18056000	14892000
B4DY09;Q12905;X6R6Z1;A0A0A0MRL0	B4DY09;Q12905;X6R6Z1	4;4;2;1	4;4;2;1	4;4;2;1	Interleukin enhancer-binding factor 2	ILF2	B4DY09_HUMAN Interleukin enhancer-binding factor 2 OS=Homo sapiens OX=9606 GN=ILF2 PE=1 SV=1;ILF2_HUMAN Interleukin enhancer-binding factor 2 OS=Homo sapiens OX=9606 GN=ILF2 PE=1 SV=2;X6R6Z1_HUMAN Interleukin enhancer-binding factor 2 (Fragment) OS=Homo sa	4	4	4	4	4	3	3	4	4	4	3	3	4	4	4	3	3	4	4	15.6	15.6	15.6	38.91	352	352;390;115;150	0	32.819	By MS/MS	By matching	By MS/MS	By MS/MS	By MS/MS	15.6	9.9	9.9	15.6	15.6	20224000	3370500	3509500	5076400	4430500
F8W1Z8;B4DZG7;P40616	F8W1Z8;B4DZG7;P40616	1;1;1	1;1;1	1;1;1	ADP-ribosylation factor-like protein 1	ARL1	F8W1Z8_HUMAN ADP-ribosylation factor-like protein 1 OS=Homo sapiens OX=9606 GN=ARL1 PE=1 SV=1;B4DZG7_HUMAN ADP-ribosylation factor-like protein 1 OS=Homo sapiens OX=9606 GN=ARL1 PE=1 SV=1;ARL1_HUMAN ADP-ribosylation factor-like protein 1 OS=Homo sapiens OX	3	1	1	1	1	0	0	0	0	1	0	0	0	0	1	0	0	0	0	30.8	30.8	30.8	5.8457	52	52;135;181	0	13.935	By MS/MS					30.8	0	0	0	0	0	0	0	0	0
B4E227;E9PIN3;Q9UBU9	B4E227;E9PIN3;Q9UBU9	1;1;1	1;1;1	1;1;1	Nuclear RNA export factor 1	NXF1	B4E227_HUMAN Nuclear RNA export factor 1 OS=Homo sapiens OX=9606 GN=NXF1 PE=1 SV=1;E9PIN3_HUMAN Nuclear RNA export factor 1 (Fragment) OS=Homo sapiens OX=9606 GN=NXF1 PE=1 SV=1;NXF1_HUMAN Nuclear RNA export factor 1 OS=Homo sapiens OX=9606 GN=NXF1 PE=1 SV=	3	1	1	1	1	1	1	1	1	1	1	1	1	1	1	1	1	1	1	4.6	4.6	4.6	24.693	219	219;603;619	0.0017668	2.1118	By MS/MS	By MS/MS	By MS/MS	By MS/MS	By MS/MS	4.6	4.6	4.6	4.6	4.6	109860000	14607000	13734000	28755000	17767000
H0Y8X9;H0Y9S7;H0Y9V7;B4E2Q0;P98194	H0Y8X9;H0Y9S7;H0Y9V7;B4E2Q0;P98194	1;1;1;1;1	1;1;1;1;1	1;1;1;1;1	Calcium-transporting ATPase;Calcium-transporting ATPase type 2C member 1	ATP2C1	H0Y8X9_HUMAN Calcium-transporting ATPase type 2C member 1 (Fragment) OS=Homo sapiens OX=9606 GN=ATP2C1 PE=1 SV=1;H0Y9S7_HUMAN Calcium-transporting ATPase type 2C member 1 (Fragment) OS=Homo sapiens OX=9606 GN=ATP2C1 PE=1 SV=1;H0Y9V7_HUMAN Calcium-transport	5	1	1	1	1	0	1	0	0	1	0	1	0	0	1	0	1	0	0	5.1	5.1	5.1	23.902	215	215;314;903;953;919	0.00064809	2.7337	By MS/MS		By MS/MS			5.1	0	5.1	0	0	0	0	0	0	0
H0YHL7;B4E3S0;Q9ULV4	H0YHL7;B4E3S0;Q9ULV4	1;1;1	1;1;1	1;1;1	Coronin;Coronin-1C	CORO1C	H0YHL7_HUMAN Coronin-1C (Fragment) OS=Homo sapiens OX=9606 GN=CORO1C PE=1 SV=1;B4E3S0_HUMAN Coronin OS=Homo sapiens OX=9606 GN=CORO1C PE=1 SV=1;COR1C_HUMAN Coronin-1C OS=Homo sapiens OX=9606 GN=CORO1C PE=1 SV=1	3	1	1	1	0	0	1	1	0	0	0	1	1	0	0	0	1	1	0	7.9	7.9	7.9	18.698	165	165;369;474	0	4.8464			By MS/MS	By MS/MS		0	0	7.9	7.9	0	6063800	0	0	3555000	2508800
C9JDC5;B5MCF4;P05230	C9JDC5;B5MCF4;P05230	1;1;1	1;1;1	1;1;1	Fibroblast growth factor 1	FGF1	C9JDC5_HUMAN Fibroblast growth factor 1 (Fragment) OS=Homo sapiens OX=9606 GN=FGF1 PE=1 SV=1;B5MCF4_HUMAN Fibroblast growth factor 1 OS=Homo sapiens OX=9606 GN=FGF1 PE=1 SV=1;FGF1_HUMAN Fibroblast growth factor 1 OS=Homo sapiens OX=9606 GN=FGF1 PE=1 SV=1	3	1	1	1	0	0	1	0	0	0	0	1	0	0	0	0	1	0	0	19	19	19	6.4933	58	58;93;155	0.0022844	1.976			By MS/MS			0	0	19	0	0	3529700	0	0	3529700	0
B5MCF9;O00541;B3KXD6;H7C267;H7BYY8	B5MCF9;O00541;B3KXD6	7;7;6;2;1	7;7;6;2;1	7;7;6;2;1	Pescadillo homolog	PES1	B5MCF9_HUMAN Pescadillo homolog OS=Homo sapiens OX=9606 GN=PES1 PE=1 SV=1;PESC_HUMAN Pescadillo homolog OS=Homo sapiens OX=9606 GN=PES1 PE=1 SV=1;B3KXD6_HUMAN Pescadillo homolog OS=Homo sapiens OX=9606 GN=PES1 PE=1 SV=1	5	7	7	7	7	7	5	6	5	7	7	5	6	5	7	7	5	6	5	11.4	11.4	11.4	66.077	571	571;588;449;194;135	0	45.108	By MS/MS	By MS/MS	By MS/MS	By MS/MS	By MS/MS	11.4	11.4	8.6	10.2	10.2	237210000	43348000	41803000	40904000	28511000
B5MCP9;P62081	B5MCP9;P62081	4;4	4;4	4;4	40S ribosomal protein S7	RPS7	B5MCP9_HUMAN 40S ribosomal protein S7 OS=Homo sapiens OX=9606 GN=RPS7 PE=1 SV=1;RS7_HUMAN 40S ribosomal protein S7 OS=Homo sapiens OX=9606 GN=RPS7 PE=1 SV=1	2	4	4	4	3	2	2	3	1	3	2	2	3	1	3	2	2	3	1	16	16	16	21.312	187	187;194	0	15.407	By MS/MS	By MS/MS	By MS/MS	By MS/MS	By matching	11.8	7.5	7.5	11.8	7.5	96572000	36854000	12038000	12794000	24718000
H0YAH7;H7C128;H7C179;B5MCW3;H7C127;Q9H0E9	H0YAH7;H7C128;H7C179;B5MCW3;H7C127;Q9H0E9	1;1;1;1;1;1	1;1;1;1;1;1	1;1;1;1;1;1	Bromodomain-containing protein 8	BRD8	H0YAH7_HUMAN Bromodomain-containing protein 8 (Fragment) OS=Homo sapiens OX=9606 GN=BRD8 PE=1 SV=1;H7C128_HUMAN Bromodomain-containing protein 8 (Fragment) OS=Homo sapiens OX=9606 GN=BRD8 PE=1 SV=1;H7C179_HUMAN Bromodomain-containing protein 8 (Fragment) O	6	1	1	1	0	1	0	1	0	0	1	0	1	0	0	1	0	1	0	3.8	3.8	3.8	31.611	292	292;857;861;878;892;1235	0.0093023	1.465		By MS/MS		By matching		0	3.8	0	3.8	0	10725000	0	5802800	0	4922500
C9J2Q4;B5MCX3;Q15019;C9IY94;C9IZU3;C9JQJ4;C9J938;H7C310;C9JB25;H7C2Y0	C9J2Q4;B5MCX3;Q15019;C9IY94;C9IZU3;C9JQJ4;C9J938;H7C310;C9JB25;H7C2Y0	2;2;2;1;1;1;1;1;1;1	2;2;2;1;1;1;1;1;1;1	2;2;2;1;1;1;1;1;1;1	Septin-2	2-Sep	C9J2Q4_HUMAN Septin-2 (Fragment) OS=Homo sapiens OX=9606 GN=SEPT2 PE=1 SV=1;B5MCX3_HUMAN Septin-2 OS=Homo sapiens OX=9606 GN=SEPT2 PE=1 SV=1;SEPT2_HUMAN Septin-2 OS=Homo sapiens OX=9606 GN=SEPT2 PE=1 SV=1;C9IY94_HUMAN Septin-2 (Fragment) OS=Homo sapiens OX	10	2	2	2	2	1	1	0	1	2	1	1	0	1	2	1	1	0	1	10.3	10.3	10.3	21.087	184	184;321;361;121;131;147;148;161;173;188	0.0023108	2.0343	By MS/MS	By matching	By MS/MS		By matching	10.3	6.5	6.5	0	3.8	11517000	5499600	77523	99996	0
B5MD17;J3KS05;P83916;K7ELA4;C9JWS9	B5MD17;J3KS05;P83916;K7ELA4;C9JWS9	4;4;4;3;2	3;3;3;2;2	3;3;3;2;2	Chromobox protein homolog 1	CBX1	B5MD17_HUMAN Chromobox protein homolog 1 (Fragment) OS=Homo sapiens OX=9606 GN=CBX1 PE=1 SV=1;J3KS05_HUMAN Chromobox protein homolog 1 (Fragment) OS=Homo sapiens OX=9606 GN=CBX1 PE=1 SV=8;CBX1_HUMAN Chromobox protein homolog 1 OS=Homo sapiens OX=9606 GN=CB	5	4	3	3	3	3	3	4	3	3	3	3	3	3	3	3	3	3	3	28.6	19	19	19.325	168	168;173;185;138;110	0	7.4281	By matching	By MS/MS	By matching	By MS/MS	By MS/MS	19	19	19	28.6	19	76053000	6262400	22491000	11337000	24507000
C9K0M0;C9JEY0;C9JE81;B5MD38;F5GZQ3;P55084	C9K0M0;C9JEY0;C9JE81;B5MD38;F5GZQ3;P55084	1;1;1;1;1;1	1;1;1;1;1;1	1;1;1;1;1;1	Trifunctional enzyme subunit beta, mitochondrial;3-ketoacyl-CoA thiolase	HADHB	C9K0M0_HUMAN Trifunctional enzyme subunit beta, mitochondrial (Fragment) OS=Homo sapiens OX=9606 GN=HADHB PE=1 SV=8;C9JEY0_HUMAN Trifunctional enzyme subunit beta, mitochondrial (Fragment) OS=Homo sapiens OX=9606 GN=HADHB PE=1 SV=8;C9JE81_HUMAN Trifunction	6	1	1	1	1	1	1	1	1	1	1	1	1	1	1	1	1	1	1	10.7	10.7	10.7	9.2839	84	84;149;175;351;459;474	0.0022624	1.9172	By matching	By matching	By MS/MS	By MS/MS	By MS/MS	10.7	10.7	10.7	10.7	10.7	20629000	2817600	5585000	5073000	4680400
B5MDF5;J3KQE5;P62826;H0YFC6;F5H018;B4DV51	B5MDF5;J3KQE5;P62826;H0YFC6;F5H018	4;4;4;3;3;1	4;4;4;3;3;1	4;4;4;3;3;1	GTP-binding nuclear protein Ran	RAN	B5MDF5_HUMAN GTP-binding nuclear protein Ran OS=Homo sapiens OX=9606 GN=RAN PE=1 SV=1;J3KQE5_HUMAN GTP-binding nuclear protein Ran (Fragment) OS=Homo sapiens OX=9606 GN=RAN PE=1 SV=1;RAN_HUMAN GTP-binding nuclear protein Ran OS=Homo sapiens OX=9606 GN=RAN	6	4	4	4	4	3	3	3	1	4	3	3	3	1	4	3	3	3	1	11.6	11.6	11.6	26.224	233	233;234;216;103;198;128	0	15.906	By MS/MS	By MS/MS	By MS/MS	By MS/MS	By MS/MS	11.6	11.2	6.9	6.9	3.4	212070000	30056000	31423000	49498000	90700000
Q99613;B5ME19;H3BTY8;H3BPE3;H3BPE4	Q99613;B5ME19	6;6;1;1;1	6;6;1;1;1	6;6;1;1;1	Eukaryotic translation initiation factor 3 subunit C;Eukaryotic translation initiation factor 3 subunit C-like protein	EIF3C;EIF3CL	EIF3C_HUMAN Eukaryotic translation initiation factor 3 subunit C OS=Homo sapiens OX=9606 GN=EIF3C PE=1 SV=1;EIFCL_HUMAN Eukaryotic translation initiation factor 3 subunit C-like protein OS=Homo sapiens OX=9606 GN=EIF3CL PE=3 SV=1	5	6	6	6	2	1	5	3	1	2	1	5	3	1	2	1	5	3	1	6.1	6.1	6.1	105.34	913	913;914;79;132;148	0	7.6146	By matching	By matching	By MS/MS	By MS/MS	By matching	2	0.9	5.3	2.8	1.1	55596000	4831300	6365600	32499000	11452000
C9JKR2;H0YA55;D6RHD5;B7WNR0;P02768;A0A087WWT3;A0A0C4DGB6	C9JKR2;H0YA55;D6RHD5;B7WNR0;P02768;A0A087WWT3;A0A0C4DGB6	3;3;3;3;3;2;2	2;2;2;2;2;1;1	2;2;2;2;2;1;1	Serum albumin	ALB	C9JKR2_HUMAN Albumin, isoform CRA_k OS=Homo sapiens OX=9606 GN=ALB PE=1 SV=1;H0YA55_HUMAN Serum albumin (Fragment) OS=Homo sapiens OX=9606 GN=ALB PE=1 SV=1;D6RHD5_HUMAN Serum albumin OS=Homo sapiens OX=9606 GN=ALB PE=1 SV=1;B7WNR0_HUMAN Serum albumin OS=Ho	7	3	2	2	3	1	1	0	3	2	1	0	0	2	2	1	0	0	2	7.4	5.3	5.3	47.287	417	417;454;459;494;609;396;604	0	4.328	By MS/MS	By matching	By matching		By matching	7.4	3.4	2.2	0	7.4	35915000	15838000	824850	0	0
B7WP74;Q9HCG8	B7WP74;Q9HCG8	4;4	4;4	4;4	Pre-mRNA-splicing factor CWC22 homolog	CWC22	B7WP74_HUMAN Pre-mRNA-splicing factor CWC22 homolog (Fragment) OS=Homo sapiens OX=9606 GN=CWC22 PE=1 SV=1;CWC22_HUMAN Pre-mRNA-splicing factor CWC22 homolog OS=Homo sapiens OX=9606 GN=CWC22 PE=1 SV=3	2	4	4	4	3	3	3	2	3	3	3	3	2	3	3	3	3	2	3	6.2	6.2	6.2	85.576	745	745;908	0	15.132	By MS/MS	By MS/MS	By matching	By MS/MS	By MS/MS	4.2	4.2	5	3.5	5	112130000	17347000	15901000	23824000	7558000
B7WPG3;C9IYN3;D6W592;Q8WVV9;H7C464;C9JJZ7;H7BXH8	B7WPG3;C9IYN3;D6W592;Q8WVV9	13;13;13;13;5;4;4	12;12;12;12;4;4;4	12;12;12;12;4;4;4	Heterogeneous nuclear ribonucleoprotein L-like	HNRNPLL;HNRPLL	B7WPG3_HUMAN Heterogeneous nuclear ribonucleoprotein L-like OS=Homo sapiens OX=9606 GN=HNRNPLL PE=1 SV=1;C9IYN3_HUMAN Heterogeneous nuclear ribonucleoprotein L-like OS=Homo sapiens OX=9606 GN=HNRNPLL PE=1 SV=2;D6W592_HUMAN Heterogeneous nuclear ribonucleop	7	13	12	12	10	12	11	12	7	9	11	10	11	7	9	11	10	11	7	34.8	33.5	33.5	56.45	508	508;537;542;542;133;149;217	0	63.337	By MS/MS	By MS/MS	By MS/MS	By MS/MS	By MS/MS	23.8	31.5	27.2	34.6	18.5	521620000	104850000	106740000	107440000	84685000
B7Z225;Q6PCB7	B7Z225;Q6PCB7	1;1	1;1	1;1	Long-chain fatty acid transport protein 1	SLC27A1	B7Z225_HUMAN Long-chain fatty acid transport protein 1 OS=Homo sapiens OX=9606 GN=SLC27A1 PE=1 SV=1;S27A1_HUMAN Long-chain fatty acid transport protein 1 OS=Homo sapiens OX=9606 GN=SLC27A1 PE=2 SV=1	2	1	1	1	1	1	1	1	1	1	1	1	1	1	1	1	1	1	1	3.6	3.6	3.6	23.993	224	224;646	0.0022962	2.0122	By MS/MS	By matching	By matching	By matching	By MS/MS	3.6	3.6	3.6	3.6	3.6	16512000	3456200	3697500	3729600	2202500
F5H1T6;B7Z641;B7Z2A9;Q93050	F5H1T6;B7Z641;B7Z2A9;Q93050	1;1;1;1	1;1;1;1	1;1;1;1	V-type proton ATPase subunit a;V-type proton ATPase 116 kDa subunit a isoform 1	ATP6V0A1	F5H1T6_HUMAN V-type proton ATPase subunit a OS=Homo sapiens OX=9606 GN=ATP6V0A1 PE=1 SV=1;B7Z641_HUMAN V-type proton ATPase subunit a OS=Homo sapiens OX=9606 GN=ATP6V0A1 PE=1 SV=1;B7Z2A9_HUMAN V-type proton ATPase subunit a OS=Homo sapiens OX=9606 GN=ATP6V	4	1	1	1	1	0	0	0	1	1	0	0	0	1	1	0	0	0	1	2.5	2.5	2.5	55.233	483	483;788;794;837	0	4.1773	By MS/MS				By MS/MS	2.5	0	0	0	2.5	0	0	0	0	0
B7Z2R7;Q5T8D3;X6RDD7;Q5T8E0	B7Z2R7;Q5T8D3;X6RDD7;Q5T8E0	2;2;1;1	2;2;1;1	2;2;1;1	Acyl-CoA-binding domain-containing protein 5	ACBD5	B7Z2R7_HUMAN Acyl-CoA-binding domain-containing protein 5 OS=Homo sapiens OX=9606 GN=ACBD5 PE=1 SV=1;ACBD5_HUMAN Acyl-CoA-binding domain-containing protein 5 OS=Homo sapiens OX=9606 GN=ACBD5 PE=1 SV=1;X6RDD7_HUMAN Acyl-CoA-binding domain-containing protein	4	2	2	2	1	1	1	1	2	1	1	1	1	2	1	1	1	1	2	5.4	5.4	5.4	58.792	523	523;534;251;252	0.00063816	2.6279	By matching	By matching	By matching	By matching	By MS/MS	3.3	3.3	3.3	3.3	5.4	8263200	967890	1638900	1510300	1473800
B7Z2Y2;Q14746	B7Z2Y2;Q14746	1;1	1;1	1;1	Conserved oligomeric Golgi complex subunit 2	COG2	B7Z2Y2_HUMAN Conserved oligomeric Golgi complex subunit 2 OS=Homo sapiens OX=9606 GN=COG2 PE=1 SV=1;COG2_HUMAN Conserved oligomeric Golgi complex subunit 2 OS=Homo sapiens OX=9606 GN=COG2 PE=1 SV=1	2	1	1	1	0	0	0	1	0	0	0	0	1	0	0	0	0	1	0	1.6	1.6	1.6	76.078	679	679;738	0.0027624	1.8031				By MS/MS		0	0	0	1.6	0	0	0	0	0	0
B7Z3B5;F2Z2J1;Q15349	B7Z3B5;F2Z2J1;Q15349	3;3;3	3;3;3	3;3;3	Ribosomal protein S6 kinase;Ribosomal protein S6 kinase alpha-2	RPS6KA2	B7Z3B5_HUMAN Non-specific serine/threonine protein kinase OS=Homo sapiens OX=9606 GN=RPS6KA2 PE=1 SV=1;F2Z2J1_HUMAN Ribosomal protein S6 kinase OS=Homo sapiens OX=9606 GN=RPS6KA2 PE=1 SV=1;KS6A2_HUMAN Ribosomal protein S6 kinase alpha-2 OS=Homo sapiens OX=	3	3	3	3	2	0	3	1	0	2	0	3	1	0	2	0	3	1	0	4.5	4.5	4.5	73.114	644	644;758;733	0	3.1877	By MS/MS		By MS/MS	By matching		3	0	4.5	1.4	0	19819000	6309200	0	10597000	2913000
H7C2W9;C9JU56;B7Z4E3;B7Z4C8;P62899;B8ZZK4	H7C2W9;C9JU56;B7Z4E3;B7Z4C8;P62899;B8ZZK4	3;3;3;3;3;2	3;3;3;3;3;2	3;3;3;3;3;2	60S ribosomal protein L31	RPL31	H7C2W9_HUMAN 60S ribosomal protein L31 (Fragment) OS=Homo sapiens OX=9606 GN=RPL31 PE=1 SV=1;C9JU56_HUMAN 60S ribosomal protein L31 (Fragment) OS=Homo sapiens OX=9606 GN=RPL31 PE=1 SV=1;B7Z4E3_HUMAN 60S ribosomal protein L31 OS=Homo sapiens OX=9606 GN=RPL3	6	3	3	3	3	3	3	3	3	3	3	3	3	3	3	3	3	3	3	29.6	29.6	29.6	12.701	108	108;115;120;130;125;79	0	9.2627	By MS/MS	By MS/MS	By MS/MS	By MS/MS	By MS/MS	29.6	29.6	29.6	29.6	29.6	151270000	49706000	45743000	18335000	19685000
E7EPW5;G3XAH9;E9PCV1;B7Z4U3;B7Z4L1;E7ENZ9;C9JU30;E7EPD9;H7BXS2;Q9NRC1	E7EPW5;G3XAH9;E9PCV1;B7Z4U3;B7Z4L1;E7ENZ9;C9JU30;E7EPD9;H7BXS2;Q9NRC1	2;2;2;2;2;2;2;2;2;2	2;2;2;2;2;2;2;2;2;2	2;2;2;2;2;2;2;2;2;2	Suppressor of tumorigenicity 7 protein	ST7	E7EPW5_HUMAN Suppressor of tumorigenicity 7 protein OS=Homo sapiens OX=9606 GN=ST7 PE=1 SV=1;G3XAH9_HUMAN Suppression of tumorigenicity 7, isoform CRA_b OS=Homo sapiens OX=9606 GN=ST7 PE=1 SV=1;E9PCV1_HUMAN Suppressor of tumorigenicity 7 protein OS=Homo sa	10	2	2	2	2	2	0	1	2	2	2	0	1	2	2	2	0	1	2	3.3	3.3	3.3	58.067	508	508;511;523;531;534;558;561;572;577;585	0	6.2699	By MS/MS	By MS/MS		By matching	By MS/MS	3.3	3.3	0	3.1	3.3	28574000	4229500	3917100	0	3978900
B7Z6D5;Q96GQ7	B7Z6D5;Q96GQ7	1;1	1;1	1;1	Probable ATP-dependent RNA helicase DDX27	DDX27	B7Z6D5_HUMAN Probable ATP-dependent RNA helicase DDX27 OS=Homo sapiens OX=9606 GN=DDX27 PE=1 SV=1;DDX27_HUMAN Probable ATP-dependent RNA helicase DDX27 OS=Homo sapiens OX=9606 GN=DDX27 PE=1 SV=2	2	1	1	1	0	0	1	0	1	0	0	1	0	1	0	0	1	0	1	1.8	1.8	1.8	86.604	765	765;796	0.0023175	2.0424			By matching		By MS/MS	0	0	1.8	0	1.8	269870	0	0	75055	0
E9PS63;F5H8L0;B7ZAP0	E9PS63;F5H8L0;B7ZAP0	1;1;1	1;1;1	1;1;1	Rab GTPase-activating protein 1-like, isoform 10	RABGAP1L	E9PS63_HUMAN Rab GTPase-activating protein 1-like (Fragment) OS=Homo sapiens OX=9606 GN=RABGAP1L PE=1 SV=1;F5H8L0_HUMAN Rab GTPase-activating protein 1-like OS=Homo sapiens OX=9606 GN=RABGAP1L PE=1 SV=1;RBG10_HUMAN Rab GTPase-activating protein 1-like, iso	3	1	1	1	0	0	0	0	1	0	0	0	0	1	0	0	0	0	1	5.3	5.3	5.3	22.512	190	190;308;253	0.0074074	1.5611					By MS/MS	0	0	0	0	5.3	7849500	0	0	0	0
E7ENZ3;B7ZAR1;E9PCA1;P48643	E7ENZ3;B7ZAR1;E9PCA1;P48643	6;6;6;6	6;6;6;6	6;6;6;6	T-complex protein 1 subunit epsilon	CCT5	E7ENZ3_HUMAN T-complex protein 1 subunit epsilon OS=Homo sapiens OX=9606 GN=CCT5 PE=1 SV=1;B7ZAR1_HUMAN T-complex protein 1 subunit epsilon OS=Homo sapiens OX=9606 GN=CCT5 PE=1 SV=1;E9PCA1_HUMAN T-complex protein 1 subunit epsilon OS=Homo sapiens OX=9606 G	4	6	6	6	5	5	3	6	6	5	5	3	6	6	5	5	3	6	6	11.7	11.7	11.7	53.848	486	486;503;520;541	0	12.008	By MS/MS	By MS/MS	By MS/MS	By MS/MS	By MS/MS	9.7	9.3	6.6	11.7	11.7	191260000	20888000	24165000	25693000	70874000
B7ZBB8	B7ZBB8	1	1	1	Protein phosphatase 1 regulatory subunit 3G	PPP1R3G	PP13G_HUMAN Protein phosphatase 1 regulatory subunit 3G OS=Homo sapiens OX=9606 GN=PPP1R3G PE=1 SV=1	1	1	1	1	0	0	1	0	0	0	0	1	0	0	0	0	1	0	0	3.4	3.4	3.4	38.018	358	358	0.0032931	1.7614			By MS/MS			0	0	3.4	0	0	1152200	0	0	1152200	0
E5RFP2;E5RJM0;B7ZLQ8;Q17RY0	E5RFP2;E5RJM0;B7ZLQ8;Q17RY0	1;1;1;1	1;1;1;1	1;1;1;1	Cytoplasmic polyadenylation element-binding protein 4	CPEB4	E5RFP2_HUMAN Cytoplasmic polyadenylation element-binding protein 4 OS=Homo sapiens OX=9606 GN=CPEB4 PE=1 SV=1;E5RJM0_HUMAN Cytoplasmic polyadenylation element-binding protein 4 OS=Homo sapiens OX=9606 GN=CPEB4 PE=1 SV=1;B7ZLQ8_HUMAN CPEB4 protein OS=Homo s	4	1	1	1	1	1	1	0	1	1	1	1	0	1	1	1	1	0	1	3.5	3.5	3.5	38.05	339	339;639;704;729	0.0022259	1.8451	By matching	By matching	By matching		By MS/MS	3.5	3.5	3.5	0	3.5	10273000	1332500	2354600	2719000	0
B9A008;E7ENR5;B8ZZ47;H0Y714;Q96G21	B9A008;E7ENR5;B8ZZ47;H0Y714;Q96G21	1;1;1;1;1	1;1;1;1;1	1;1;1;1;1	U3 small nucleolar ribonucleoprotein protein IMP4	IMP4	B9A008_HUMAN U3 small nucleolar ribonucleoprotein protein IMP4 (Fragment) OS=Homo sapiens OX=9606 GN=IMP4 PE=1 SV=1;E7ENR5_HUMAN U3 small nucleolar ribonucleoprotein protein IMP4 (Fragment) OS=Homo sapiens OX=9606 GN=IMP4 PE=1 SV=1;B8ZZ47_HUMAN U3 small nu	5	1	1	1	1	1	1	0	1	1	1	1	0	1	1	1	1	0	1	5.8	5.8	5.8	19.619	172	172;236;248;280;291	0	3.8112	By MS/MS	By MS/MS	By MS/MS		By MS/MS	5.8	5.8	5.8	0	5.8	72877000	15519000	13943000	15045000	0
B8ZZN6;P63165;B8ZZJ0;B9A032;B8ZZ67	B8ZZN6;P63165;B8ZZJ0;B9A032;B8ZZ67	4;4;3;3;2	4;4;3;3;2	4;4;3;3;2	Small ubiquitin-related modifier 1	SUMO1	B8ZZN6_HUMAN Small ubiquitin-related modifier 1 OS=Homo sapiens OX=9606 GN=SUMO1 PE=1 SV=1;SUMO1_HUMAN Small ubiquitin-related modifier 1 OS=Homo sapiens OX=9606 GN=SUMO1 PE=1 SV=1;B8ZZJ0_HUMAN Small ubiquitin-related modifier 1 OS=Homo sapiens OX=9606 GN=	5	4	4	4	4	1	4	2	3	4	1	4	2	3	4	1	4	2	3	30.8	30.8	30.8	16.645	146	146;101;58;77;62	0	91.97	By MS/MS	By matching	By MS/MS	By MS/MS	By MS/MS	30.8	11	30.8	17.1	25.3	53105000	6051500	0	39931000	6904000
B8ZZU8;Q15370;A0A0B4J296;I3L0M9	B8ZZU8;Q15370;A0A0B4J296;I3L0M9	3;3;2;2	3;3;2;2	3;3;2;2	Transcription elongation factor B polypeptide 2	TCEB2	B8ZZU8_HUMAN Elongin-B OS=Homo sapiens OX=9606 GN=ELOB PE=1 SV=1;ELOB_HUMAN Elongin-B OS=Homo sapiens OX=9606 GN=ELOB PE=1 SV=1;A0A0B4J296_HUMAN Elongin-B OS=Homo sapiens OX=9606 GN=ELOB PE=1 SV=1;I3L0M9_HUMAN Elongin-B (Fragment) OS=Homo sapiens OX=9606 G	4	3	3	3	1	1	2	3	0	1	1	2	3	0	1	1	2	3	0	26.5	26.5	26.5	12.527	113	113;118;66;140	0	4.5411	By matching	By matching	By MS/MS	By MS/MS		10.6	8.8	15.9	26.5	0	60262000	3901300	6531600	15265000	34564000
P52594;B8ZZY2;C9J2I0	P52594;B8ZZY2;C9J2I0	2;2;1	2;2;1	2;2;1	Arf-GAP domain and FG repeat-containing protein 1	AGFG1	AGFG1_HUMAN Arf-GAP domain and FG repeat-containing protein 1 OS=Homo sapiens OX=9606 GN=AGFG1 PE=1 SV=2;B8ZZY2_HUMAN Arf-GAP domain and FG repeat-containing protein 1 OS=Homo sapiens OX=9606 GN=AGFG1 PE=1 SV=1;C9J2I0_HUMAN Arf-GAP domain and FG repeat-con	3	2	2	2	0	0	1	2	0	0	0	1	2	0	0	0	1	2	0	3.2	3.2	3.2	58.259	562	562;541;237	0.002221	1.8348			By matching	By MS/MS		0	0	1.2	3.2	0	8058700	0	0	2964800	5093900
B8ZZZ7;Q9NUQ6	B8ZZZ7;Q9NUQ6	2;2	2;2	2;2	SPATS2-like protein	SPATS2L	B8ZZZ7_HUMAN DNA polymerase-transactivated protein 6, isoform CRA_b OS=Homo sapiens OX=9606 GN=SPATS2L PE=1 SV=1;SPS2L_HUMAN SPATS2-like protein OS=Homo sapiens OX=9606 GN=SPATS2L PE=1 SV=2	2	2	2	2	1	0	2	2	1	1	0	2	2	1	1	0	2	2	1	5	5	5	54.945	498	498;558	0	4.8288	By matching		By MS/MS	By MS/MS	By MS/MS	2.4	0	5	5	2.4	23543000	997920	0	11879000	7860100
B9A067;Q16891;C9J406;H7C463;A0A087WYS0;D6RAW4	B9A067;Q16891;C9J406;H7C463	15;15;14;12;5;2	15;15;14;12;5;2	15;15;14;12;5;2	MICOS complex subunit MIC60	IMMT	B9A067_HUMAN MICOS complex subunit MIC60 OS=Homo sapiens OX=9606 GN=IMMT PE=1 SV=2;MIC60_HUMAN MICOS complex subunit MIC60 OS=Homo sapiens OX=9606 GN=IMMT PE=1 SV=1;C9J406_HUMAN MICOS complex subunit MIC60 OS=Homo sapiens OX=9606 GN=IMMT PE=1 SV=1;H7C463_H	6	15	15	15	14	11	13	12	12	14	11	13	12	12	14	11	13	12	12	22.1	22.1	22.1	78.973	711	711;758;659;613;372;147	0	43.372	By MS/MS	By MS/MS	By MS/MS	By MS/MS	By MS/MS	21.9	16.7	19.1	16.5	19.4	557500000	107790000	63395000	107170000	103670000
B9ZVT1;Q8IXT5;E5RJW8;E5RHG1;E5RJ83;E5RJV8	B9ZVT1;Q8IXT5	7;7;1;1;1;1	7;7;1;1;1;1	7;7;1;1;1;1	RNA-binding protein 12B	RBM12B	B9ZVT1_HUMAN RNA-binding protein 12B OS=Homo sapiens OX=9606 GN=RBM12B PE=1 SV=2;RB12B_HUMAN RNA-binding protein 12B OS=Homo sapiens OX=9606 GN=RBM12B PE=1 SV=2	6	7	7	7	5	6	6	4	6	5	6	6	4	6	5	6	6	4	6	7.9	7.9	7.9	102.7	881	881;1001;82;122;143;149	0	20.245	By MS/MS	By MS/MS	By MS/MS	By MS/MS	By MS/MS	5.8	6.1	7.6	4.7	7.9	124360000	30382000	33188000	18067000	6492100
C9IZ80;Q7L1Q6;C9JV57;H0Y503;C9J188;C9JWF5;C9JFN4	C9IZ80;Q7L1Q6;C9JV57;H0Y503;C9J188;C9JWF5;C9JFN4	2;2;1;1;1;1;1	2;2;1;1;1;1;1	2;2;1;1;1;1;1	Basic leucine zipper and W2 domain-containing protein 1	BZW1	C9IZ80_HUMAN Basic leucine zipper and W2 domain-containing protein 1 (Fragment) OS=Homo sapiens OX=9606 GN=BZW1 PE=1 SV=1;BZW1_HUMAN Basic leucine zipper and W2 domain-containing protein 1 OS=Homo sapiens OX=9606 GN=BZW1 PE=1 SV=1;C9JV57_HUMAN Basic leucin	7	2	2	2	1	1	2	2	0	1	1	2	2	0	1	1	2	2	0	5.4	5.4	5.4	33.454	294	294;419;116;135;154;161;216	0.0012315	2.4096	By MS/MS	By MS/MS	By MS/MS	By MS/MS		2.7	2.7	5.4	5.4	0	13220000	2020800	2086600	4847500	4265000
C9J050;C9JEJ2;P49585;C9JPY0;C9J2E1;C9JVS0;F8WAZ5;H7C1T3;F8WBU2;H7BZN1	C9J050;C9JEJ2;P49585;C9JPY0;C9J2E1;C9JVS0;F8WAZ5;H7C1T3	6;6;6;5;5;4;4;3;2;1	6;6;6;5;5;4;4;3;2;1	6;6;6;5;5;4;4;3;2;1	Choline-phosphate cytidylyltransferase A	PCYT1A	C9J050_HUMAN Choline-phosphate cytidylyltransferase A (Fragment) OS=Homo sapiens OX=9606 GN=PCYT1A PE=1 SV=1;C9JEJ2_HUMAN Choline-phosphate cytidylyltransferase A OS=Homo sapiens OX=9606 GN=PCYT1A PE=1 SV=1;PCY1A_HUMAN Choline-phosphate cytidylyltransferas	10	6	6	6	4	5	5	4	4	4	5	5	4	4	4	5	5	4	4	19.5	19.5	19.5	33.711	293	293;380;367;133;212;115;134;201;90;137	0	10.567	By MS/MS	By MS/MS	By MS/MS	By MS/MS	By MS/MS	12.6	19.5	18.4	12.6	16	143010000	30410000	24246000	42238000	18430000
C9J060;C9JIU5;C9JWC5;Q8IYM9	C9J060;C9JIU5;C9JWC5;Q8IYM9	1;1;1;1	1;1;1;1	1;1;1;1	E3 ubiquitin-protein ligase TRIM22	TRIM22	C9J060_HUMAN E3 ubiquitin-protein ligase TRIM22 (Fragment) OS=Homo sapiens OX=9606 GN=TRIM22 PE=1 SV=1;C9JIU5_HUMAN E3 ubiquitin-protein ligase TRIM22 (Fragment) OS=Homo sapiens OX=9606 GN=TRIM22 PE=1 SV=1;C9JWC5_HUMAN E3 ubiquitin-protein ligase TRIM22 (F	4	1	1	1	0	0	1	0	0	0	0	1	0	0	0	0	1	0	0	5.4	5.4	5.4	23.69	203	203;227;305;498	0.0012136	2.3202			By MS/MS			0	0	5.4	0	0	3268300	0	0	3268300	0
C9J0A4;P57723;C9IZV9;C9J7A9;C9JSA6;C9J5V4;C9JTY5;C9JZY3	C9J0A4;P57723;C9IZV9;C9J7A9;C9JSA6;C9J5V4;C9JTY5;C9JZY3	2;2;1;1;1;1;1;1	2;2;1;1;1;1;1;1	2;2;1;1;1;1;1;1	Poly(rC)-binding protein 4	PCBP4	C9J0A4_HUMAN Poly(rC)-binding protein 4 OS=Homo sapiens OX=9606 GN=PCBP4 PE=1 SV=1;PCBP4_HUMAN Poly(rC)-binding protein 4 OS=Homo sapiens OX=9606 GN=PCBP4 PE=2 SV=1;C9IZV9_HUMAN Poly(rC)-binding protein 4 (Fragment) OS=Homo sapiens OX=9606 GN=PCBP4 PE=1 SV	8	2	2	2	2	2	2	2	2	2	2	2	2	2	2	2	2	2	2	6.8	6.8	6.8	33.406	323	323;403;74;86;91;106;124;168	0	14.546	By MS/MS	By MS/MS	By MS/MS	By MS/MS	By MS/MS	6.8	6.8	6.8	6.8	6.8	83538000	13251000	20534000	17117000	16804000
C9J0K6;P30626	C9J0K6;P30626	1;1	1;1	1;1	Sorcin	SRI	C9J0K6_HUMAN Sorcin OS=Homo sapiens OX=9606 GN=SRI PE=1 SV=1;SORCN_HUMAN Sorcin OS=Homo sapiens OX=9606 GN=SRI PE=1 SV=1	2	1	1	1	0	0	1	1	0	0	0	1	1	0	0	0	1	1	0	7.1	7.1	7.1	17.605	155	155;198	0	5.1752			By MS/MS	By MS/MS		0	0	7.1	7.1	0	4434900	0	0	4434900	0
C9JMD7;C9JSP1;C9JQ75;C9J0M4;P51572	C9JMD7;C9JSP1;C9JQ75;C9J0M4;P51572	2;2;2;2;2	2;2;2;2;2	2;2;2;2;2	B-cell receptor-associated protein 31	BCAP31	C9JMD7_HUMAN B-cell receptor-associated protein 31 (Fragment) OS=Homo sapiens OX=9606 GN=BCAP31 PE=1 SV=1;C9JSP1_HUMAN B-cell receptor-associated protein 31 (Fragment) OS=Homo sapiens OX=9606 GN=BCAP31 PE=1 SV=1;C9JQ75_HUMAN B-cell receptor-associated prot	5	2	2	2	2	2	2	2	2	2	2	2	2	2	2	2	2	2	2	11.2	11.2	11.2	20.184	178	178;182;187;188;246	0	7.8187	By MS/MS	By MS/MS	By matching	By MS/MS	By MS/MS	11.2	11.2	11.2	11.2	11.2	3512200	373630	313850	364280	261160
C9J7T7;C9JE98;C9J0Q5;C9JFD3;Q9Y618	C9J7T7;C9JE98;C9J0Q5;C9JFD3;Q9Y618	1;1;1;1;1	1;1;1;1;1	1;1;1;1;1	Nuclear receptor corepressor 2	NCOR2	C9J7T7_HUMAN Nuclear receptor corepressor 2 OS=Homo sapiens OX=9606 GN=NCOR2 PE=1 SV=3;C9JE98_HUMAN Nuclear receptor corepressor 2 OS=Homo sapiens OX=9606 GN=NCOR2 PE=1 SV=1;C9J0Q5_HUMAN Nuclear receptor corepressor 2 OS=Homo sapiens OX=9606 GN=NCOR2 PE=1	5	1	1	1	0	0	0	1	1	0	0	0	1	1	0	0	0	1	1	0.7	0.7	0.7	221	2062	2062;2458;2504;2514;2525	0	6.208				By MS/MS	By MS/MS	0	0	0	0.7	0.7	6739200	0	0	0	1576100
F8WF15;F8W8F0;C9J180;Q96LR5	F8WF15;F8W8F0;C9J180;Q96LR5	2;2;2;2	2;2;2;2	2;2;2;2	Ubiquitin-conjugating enzyme E2 E2	UBE2E2	F8WF15_HUMAN Ubiquitin-conjugating enzyme E2 E2 OS=Homo sapiens OX=9606 GN=UBE2E2 PE=1 SV=1;F8W8F0_HUMAN Ubiquitin-conjugating enzyme E2 E2 OS=Homo sapiens OX=9606 GN=UBE2E2 PE=1 SV=1;C9J180_HUMAN Ubiquitin-conjugating enzyme E2 E2 (Fragment) OS=Homo sapie	4	2	2	2	0	0	1	2	0	0	0	1	2	0	0	0	1	2	0	36	36	36	9.7027	89	89;92;164;201	0	9.3713			By matching	By MS/MS		0	0	16.9	36	0	15797000	0	0	6413900	9383000
C9J1Z8;P84085	C9J1Z8;P84085	1;1	1;1	1;1	ADP-ribosylation factor 5	ARF5	C9J1Z8_HUMAN ADP-ribosylation factor 5 (Fragment) OS=Homo sapiens OX=9606 GN=ARF5 PE=1 SV=1;ARF5_HUMAN ADP-ribosylation factor 5 OS=Homo sapiens OX=9606 GN=ARF5 PE=1 SV=2	2	1	1	1	1	1	1	1	1	1	1	1	1	1	1	1	1	1	1	6.7	6.7	6.7	17.107	150	150;180	0	6.1132	By MS/MS	By MS/MS	By matching	By MS/MS	By MS/MS	6.7	6.7	6.7	6.7	6.7	69350000	24007000	16972000	11065000	4915700
C9J2C0;Q9NY65;V9GZ17;C9K0S6;Q9H853	C9J2C0;Q9NY65	23;23;10;3;2	5;5;1;0;0	5;5;1;0;0	Tubulin alpha-8 chain	TUBA8	C9J2C0_HUMAN Tubulin alpha chain (Fragment) OS=Homo sapiens OX=9606 GN=TUBA8 PE=1 SV=1;TBA8_HUMAN Tubulin alpha-8 chain OS=Homo sapiens OX=9606 GN=TUBA8 PE=1 SV=1	5	23	5	5	21	19	18	16	21	4	3	2	2	5	4	3	2	2	5	46.3	11.8	11.8	51.984	467	467;449;275;47;241	0	9.0671	By MS/MS	By MS/MS	By matching	By MS/MS	By MS/MS	40.9	41.1	39.4	37.3	42	30996000	7176700	7348400	1270100	455640
C9J2P0;P51965	C9J2P0;P51965	1;1	1;1	1;1	Ubiquitin-conjugating enzyme E2 E1	UBE2E1	C9J2P0_HUMAN Ubiquitin-conjugating enzyme E2 E1 (Fragment) OS=Homo sapiens OX=9606 GN=UBE2E1 PE=1 SV=1;UB2E1_HUMAN Ubiquitin-conjugating enzyme E2 E1 OS=Homo sapiens OX=9606 GN=UBE2E1 PE=1 SV=1	2	1	1	1	0	0	1	1	0	0	0	1	1	0	0	0	1	1	0	15.6	15.6	15.6	16.21	147	147;193	0.0032769	1.7404			By MS/MS	By MS/MS		0	0	15.6	15.6	0	1967300	0	0	1151500	815730
C9J4S4;C9J4V0;C9J8S3;P51149	C9J4S4;C9J4V0;C9J8S3;P51149	1;1;1;1	1;1;1;1	1;1;1;1	Ras-related protein Rab-7a	RAB7A	C9J4S4_HUMAN Ras-related protein Rab-7a OS=Homo sapiens OX=9606 GN=RAB7A PE=1 SV=1;C9J4V0_HUMAN Ras-related protein Rab-7a OS=Homo sapiens OX=9606 GN=RAB7A PE=1 SV=1;C9J8S3_HUMAN Ras-related protein Rab-7a OS=Homo sapiens OX=9606 GN=RAB7A PE=1 SV=1;RAB7A_H	4	1	1	1	0	0	0	0	1	0	0	0	0	1	0	0	0	0	1	14.3	14.3	14.3	10.961	98	98;134;160;207	0.0006192	2.4689					By MS/MS	0	0	0	0	14.3	69852	0	0	0	0
F8WCJ1;C9J7B5;C9J4W5;I3L397;I3L504;Q9GZV4;P63241	F8WCJ1;C9J7B5;C9J4W5;I3L397;I3L504;Q9GZV4;P63241	1;1;1;1;1;1;1	1;1;1;1;1;1;1	1;1;1;1;1;1;1	Eukaryotic translation initiation factor 5A;Eukaryotic translation initiation factor 5A-2;Eukaryotic translation initiation factor 5A-1	EIF5A2;EIF5A	F8WCJ1_HUMAN Eukaryotic translation initiation factor 5A OS=Homo sapiens OX=9606 GN=EIF5A2 PE=1 SV=1;C9J7B5_HUMAN Eukaryotic translation initiation factor 5A OS=Homo sapiens OX=9606 GN=EIF5A2 PE=1 SV=1;C9J4W5_HUMAN Eukaryotic translation initiation factor	7	1	1	1	1	1	1	1	1	1	1	1	1	1	1	1	1	1	1	7.6	7.6	7.6	11.687	105	105;109;115;146;186;153;154	0.0022663	1.9277	By MS/MS	By MS/MS	By MS/MS	By MS/MS	By MS/MS	7.6	7.6	7.6	7.6	7.6	298070000	44230000	34570000	121290000	97978000
G5E9R3;M0R0A1;C9J4Z3;Q6P4E4;E9PEL3;M0R2L6;P61513;A6NKH3	G5E9R3;M0R0A1;C9J4Z3;Q6P4E4;E9PEL3;M0R2L6;P61513;A6NKH3	2;2;2;2;2;2;2;1	2;2;2;2;2;2;2;1	2;2;2;2;2;2;2;1	60S ribosomal protein L37a;Putative 60S ribosomal protein L37a-like protein	RPL37A;RPL37AP8	G5E9R3_HUMAN 60S ribosomal protein L37a OS=Homo sapiens OX=9606 GN=RPL37A PE=1 SV=1;M0R0A1_HUMAN 60S ribosomal protein L37a OS=Homo sapiens OX=9606 GN=RPL37A PE=1 SV=1;C9J4Z3_HUMAN 60S ribosomal protein L37a OS=Homo sapiens OX=9606 GN=RPL37A PE=1 SV=1;Q6P4	8	2	2	2	2	2	2	2	2	2	2	2	2	2	2	2	2	2	2	29.3	29.3	29.3	6.5677	58	58;60;68;72;75;88;92;93	0	4.5922	By MS/MS	By MS/MS	By MS/MS	By matching	By MS/MS	29.3	29.3	29.3	29.3	29.3	157420000	47407000	40292000	23078000	16467000
C9J6K0;Q13103	C9J6K0;Q13103	2;2	2;2	2;2	Secreted phosphoprotein 24	SPP2	C9J6K0_HUMAN Secreted phosphoprotein 24 (Fragment) OS=Homo sapiens OX=9606 GN=SPP2 PE=1 SV=1;SPP24_HUMAN Secreted phosphoprotein 24 OS=Homo sapiens OX=9606 GN=SPP2 PE=1 SV=1	2	2	2	2	2	0	0	0	0	2	0	0	0	0	2	0	0	0	0	16.8	16.8	16.8	15.144	131	131;211	0	16.166	By MS/MS					16.8	0	0	0	0	103860000	103860000	0	0	0
C9J712;P35080;C9J0J7;C9JQ45;G5E9Q6;C9J2N0	C9J712;P35080;C9J0J7;C9JQ45;G5E9Q6	3;3;2;2;2;1	3;3;2;2;2;1	3;3;2;2;2;1	Profilin-2;Profilin	PFN2	C9J712_HUMAN Profilin OS=Homo sapiens OX=9606 GN=PFN2 PE=1 SV=1;PROF2_HUMAN Profilin-2 OS=Homo sapiens OX=9606 GN=PFN2 PE=1 SV=3;C9J0J7_HUMAN Profilin OS=Homo sapiens OX=9606 GN=PFN2 PE=1 SV=1;C9JQ45_HUMAN Profilin OS=Homo sapiens OX=9606 GN=PFN2 PE=1 SV=1	6	3	3	3	2	2	3	3	1	2	2	3	3	1	2	2	3	3	1	29.7	29.7	29.7	9.7982	91	91;140;91;110;188;125	0	45.058	By MS/MS	By MS/MS	By MS/MS	By MS/MS	By MS/MS	17.6	17.6	29.7	29.7	15.4	65540000	8541200	6889300	34644000	14453000
E9PFH4;C9J7E5;Q9Y5L0	E9PFH4;C9J7E5;Q9Y5L0	1;1;1	1;1;1	1;1;1	Transportin-3	TNPO3	E9PFH4_HUMAN Transportin-3 OS=Homo sapiens OX=9606 GN=TNPO3 PE=1 SV=1;C9J7E5_HUMAN Transportin-3 OS=Homo sapiens OX=9606 GN=TNPO3 PE=1 SV=1;TNPO3_HUMAN Transportin-3 OS=Homo sapiens OX=9606 GN=TNPO3 PE=1 SV=3	3	1	1	1	1	1	0	0	1	1	1	0	0	1	1	1	0	0	1	2.3	2.3	2.3	96.669	857	857;957;923	0.00062035	2.4773	By MS/MS	By matching			By matching	2.3	2.3	0	0	2.3	974790	164490	461760	0	0
C9J7X7;C9JRT6;F8WDB6;H3BM14;H3BM74;Q9Y5A7	C9J7X7;C9JRT6;F8WDB6;H3BM14;H3BM74;Q9Y5A7	1;1;1;1;1;1	1;1;1;1;1;1	1;1;1;1;1;1	NEDD8 ultimate buster 1	NUB1	C9J7X7_HUMAN NEDD8 ultimate buster 1 (Fragment) OS=Homo sapiens OX=9606 GN=NUB1 PE=1 SV=1;C9JRT6_HUMAN NEDD8 ultimate buster 1 (Fragment) OS=Homo sapiens OX=9606 GN=NUB1 PE=1 SV=1;F8WDB6_HUMAN NEDD8 ultimate buster 1 OS=Homo sapiens OX=9606 GN=NUB1 PE=1 SV	6	1	1	1	1	1	0	1	1	1	1	0	1	1	1	1	0	1	1	7.8	7.8	7.8	17.929	154	154;254;267;625;639;615	0.00065189	2.7757	By matching	By MS/MS		By matching	By matching	7.8	7.8	0	7.8	7.8	27487000	6014200	6409900	0	4738600
C9J8B4;Q9C0J8	C9J8B4;Q9C0J8	2;2	2;2	2;2	pre-mRNA 3 end processing protein WDR33	WDR33	C9J8B4_HUMAN pre-mRNA 3 end-processing protein WDR33 (Fragment) OS=Homo sapiens OX=9606 GN=WDR33 PE=1 SV=1;WDR33_HUMAN pre-mRNA 3 end processing protein WDR33 OS=Homo sapiens OX=9606 GN=WDR33 PE=1 SV=2	2	2	2	2	2	2	2	2	1	2	2	2	2	1	2	2	2	2	1	10.2	10.2	10.2	23.241	205	205;1336	0	12.005	By MS/MS	By MS/MS	By MS/MS	By MS/MS	By matching	10.2	10.2	10.2	10.2	5.4	51293000	9721100	10457000	14624000	13853000
C9J8M3;C9JZI1;P35249;C9JGY5;F8WE44;C9JXZ7;C9JTT7	C9J8M3;C9JZI1;P35249	3;3;3;1;1;1;1	3;3;3;1;1;1;1	3;3;3;1;1;1;1	Replication factor C subunit 4	RFC4	C9J8M3_HUMAN Replication factor C subunit 4 (Fragment) OS=Homo sapiens OX=9606 GN=RFC4 PE=1 SV=1;C9JZI1_HUMAN Replication factor C subunit 4 OS=Homo sapiens OX=9606 GN=RFC4 PE=1 SV=1;RFC4_HUMAN Replication factor C subunit 4 OS=Homo sapiens OX=9606 GN=RFC4	7	3	3	3	2	3	2	3	3	2	3	2	3	3	2	3	2	3	3	13.6	13.6	13.6	23.648	214	214;336;363;95;97;123;167	0	4.1314	By matching	By MS/MS	By MS/MS	By matching	By MS/MS	7.9	13.6	7.9	13.6	13.6	42608000	6141800	12576000	5855900	5671300
C9J8T0;P57772	C9J8T0;P57772	2;2	2;2	2;2	Selenocysteine-specific elongation factor	EEFSEC	C9J8T0_HUMAN Selenocysteine-specific elongation factor OS=Homo sapiens OX=9606 GN=EEFSEC PE=1 SV=1;SELB_HUMAN Selenocysteine-specific elongation factor OS=Homo sapiens OX=9606 GN=EEFSEC PE=1 SV=4	2	2	2	2	1	1	1	1	2	1	1	1	1	2	1	1	1	1	2	6.7	6.7	6.7	47.876	436	436;596	0.00065746	2.8206	By matching	By MS/MS	By matching	By matching	By MS/MS	2.5	2.5	2.5	4.1	6.7	17683000	3407700	4511800	3467700	748870
C9J931;Q15382	C9J931;Q15382	1;1	1;1	1;1	GTP-binding protein Rheb	RHEB	C9J931_HUMAN GTP-binding protein Rheb OS=Homo sapiens OX=9606 GN=RHEB PE=1 SV=1;RHEB_HUMAN GTP-binding protein Rheb OS=Homo sapiens OX=9606 GN=RHEB PE=1 SV=1	2	1	1	1	1	1	1	1	1	1	1	1	1	1	1	1	1	1	1	10.1	10.1	10.1	8.6739	79	79;184	0.00062305	2.5143	By MS/MS	By MS/MS	By matching	By MS/MS	By MS/MS	10.1	10.1	10.1	10.1	10.1	40980000	9897700	6909100	10665000	4716700
Q14847;C9J9W2;F6S2S5	Q14847;C9J9W2	4;4;1	4;4;1	4;4;1	LIM and SH3 domain protein 1	LASP1	LASP1_HUMAN LIM and SH3 domain protein 1 OS=Homo sapiens OX=9606 GN=LASP1 PE=1 SV=2;C9J9W2_HUMAN LIM and SH3 domain protein 1 (Fragment) OS=Homo sapiens OX=9606 GN=LASP1 PE=1 SV=1	3	4	4	4	1	0	3	4	0	1	0	3	4	0	1	0	3	4	0	13.8	13.8	13.8	29.717	261	261;166;91	0	17.771	By MS/MS		By MS/MS	By MS/MS		3.8	0	11.1	13.8	0	83738000	13360000	0	33708000	36670000
C9J9W7;Q03701	C9J9W7;Q03701	1;1	1;1	1;1	CCAAT/enhancer-binding protein zeta	CEBPZ	C9J9W7_HUMAN CCAAT/enhancer-binding protein zeta (Fragment) OS=Homo sapiens OX=9606 GN=CEBPZ PE=1 SV=1;CEBPZ_HUMAN CCAAT/enhancer-binding protein zeta OS=Homo sapiens OX=9606 GN=CEBPZ PE=1 SV=3	2	1	1	1	1	1	1	1	0	1	1	1	1	0	1	1	1	1	0	11	11	11	16.714	146	146;1054	0	3.2925	By MS/MS	By MS/MS	By MS/MS	By matching		11	11	11	11	0	4207200	1643800	939870	909680	713830
Q9UNL2;C9JA28;C9J365	Q9UNL2;C9JA28;C9J365	2;2;1	2;2;1	2;2;1	Translocon-associated protein subunit gamma	SSR3	SSRG_HUMAN Translocon-associated protein subunit gamma OS=Homo sapiens OX=9606 GN=SSR3 PE=1 SV=1;C9JA28_HUMAN Translocon-associated protein subunit gamma OS=Homo sapiens OX=9606 GN=SSR3 PE=1 SV=1;C9J365_HUMAN Translocon-associated protein subunit gamma OS=	3	2	2	2	2	2	2	2	2	2	2	2	2	2	2	2	2	2	2	11.4	11.4	11.4	21.08	185	185;174;133	0	5.8905	By MS/MS	By MS/MS	By matching	By matching	By MS/MS	11.4	11.4	11.4	11.4	11.4	5276400	892930	618680	766860	365230
C9JPM4;C9JAK5;P18085	C9JPM4;C9JAK5;P18085	1;1;1	1;1;1	1;1;1	ADP-ribosylation factor 4	ARF4	C9JPM4_HUMAN ADP-ribosylation factor 4 (Fragment) OS=Homo sapiens OX=9606 GN=ARF4 PE=1 SV=1;C9JAK5_HUMAN ADP-ribosylation factor 4 OS=Homo sapiens OX=9606 GN=ARF4 PE=1 SV=1;ARF4_HUMAN ADP-ribosylation factor 4 OS=Homo sapiens OX=9606 GN=ARF4 PE=1 SV=3	3	1	1	1	1	1	1	0	1	1	1	1	0	1	1	1	1	0	1	7.9	7.9	7.9	14.553	127	127;153;180	0.0011898	2.197	By MS/MS	By MS/MS	By MS/MS		By MS/MS	7.9	7.9	7.9	0	7.9	22008000	4441500	7477900	5287400	0
C9JZG2;C9JKQ7;C9JBJ1;C9JTV6;F8WD69;P22102	C9JZG2;C9JKQ7;C9JBJ1;C9JTV6;F8WD69;P22102	1;1;1;1;1;1	1;1;1;1;1;1	1;1;1;1;1;1	Trifunctional purine biosynthetic protein adenosine-3;Phosphoribosylamine--glycine ligase;Phosphoribosylformylglycinamidine cyclo-ligase;Phosphoribosylglycinamide formyltransferase	GART	C9JZG2_HUMAN Trifunctional purine biosynthetic protein adenosine-3 (Fragment) OS=Homo sapiens OX=9606 GN=GART PE=1 SV=1;C9JKQ7_HUMAN Trifunctional purine biosynthetic protein adenosine-3 (Fragment) OS=Homo sapiens OX=9606 GN=GART PE=1 SV=1;C9JBJ1_HUMAN Tri	6	1	1	1	0	0	1	1	0	0	0	1	1	0	0	0	1	1	0	11.8	11.8	11.8	14.46	136	136;138;231;241;306;1010	0.0006435	2.6893			By MS/MS	By MS/MS		0	0	11.8	11.8	0	0	0	0	0	0
C9JCD9;P41223	C9JCD9;P41223	1;1	1;1	1;1	Protein BUD31 homolog	BUD31	C9JCD9_HUMAN Protein BUD31 homolog OS=Homo sapiens OX=9606 GN=BUD31 PE=1 SV=1;BUD31_HUMAN Protein BUD31 homolog OS=Homo sapiens OX=9606 GN=BUD31 PE=1 SV=2	2	1	1	1	0	0	1	1	0	0	0	1	1	0	0	0	1	1	0	9.7	9.7	9.7	11.905	103	103;144	0	7.5662			By MS/MS	By MS/MS		0	0	9.7	9.7	0	35626000	0	0	13183000	22443000
C9JKQ1;C9JL39;C9JEF1;C9JHL0;C9JJ25;Q9HCP6	C9JKQ1;C9JL39;C9JEF1;C9JHL0;C9JJ25;Q9HCP6	2;2;2;2;2;2	2;2;2;2;2;2	2;2;2;2;2;2	Protein-cysteine N-palmitoyltransferase HHAT-like protein	HHATL	C9JKQ1_HUMAN Protein-cysteine N-palmitoyltransferase HHAT-like protein (Fragment) OS=Homo sapiens OX=9606 GN=HHATL PE=1 SV=1;C9JL39_HUMAN Protein-cysteine N-palmitoyltransferase HHAT-like protein (Fragment) OS=Homo sapiens OX=9606 GN=HHATL PE=1 SV=1;C9JEF1	6	2	2	2	2	1	2	0	1	2	1	2	0	1	2	1	2	0	1	11.2	11.2	11.2	12.676	116	116;117;203;231;261;504	0	5.1417	By MS/MS	By matching	By MS/MS		By MS/MS	11.2	11.2	11.2	0	11.2	54631000	10326000	9091300	10584000	0
C9JTS3;C9JG97;C9JEH3;Q13685	C9JTS3;C9JG97;C9JEH3;Q13685	1;1;1;1	1;1;1;1	1;1;1;1	Angio-associated migratory cell protein	AAMP	C9JTS3_HUMAN Angio-associated migratory cell protein (Fragment) OS=Homo sapiens OX=9606 GN=AAMP PE=1 SV=8;C9JG97_HUMAN Angio-associated migratory cell protein OS=Homo sapiens OX=9606 GN=AAMP PE=1 SV=1;C9JEH3_HUMAN Angio-associated migratory cell protein OS	4	1	1	1	1	1	0	1	0	1	1	0	1	0	1	1	0	1	0	6.5	6.5	6.5	21.992	200	200;415;435;434	0.0012346	2.455	By MS/MS	By MS/MS		By MS/MS		6.5	6.5	0	6.5	0	1763400	0	900140	0	863290
C9JFE4;Q13098;A0A096LP07;A0A096LPJ3;A8K070;J3QQX0	C9JFE4;Q13098;A0A096LP07;A0A096LPJ3;A8K070	4;4;3;3;3;1	4;4;3;3;3;1	4;4;3;3;3;1	COP9 signalosome complex subunit 1	GPS1	C9JFE4_HUMAN COP9 signalosome complex subunit 1 OS=Homo sapiens OX=9606 GN=GPS1 PE=1 SV=2;CSN1_HUMAN COP9 signalosome complex subunit 1 OS=Homo sapiens OX=9606 GN=GPS1 PE=1 SV=4;A0A096LP07_HUMAN COP9 signalosome complex subunit 1 OS=Homo sapiens OX=9606 GN	6	4	4	4	1	0	3	4	1	1	0	3	4	1	1	0	3	4	1	9.6	9.6	9.6	53.371	471	471;491;486;490;526;79	0	98.105	By matching		By MS/MS	By MS/MS	By matching	1.9	0	7.6	9.6	2.3	45644000	869880	0	17353000	22413000
C9JFV4;Q8IZL8;E7EV54;I3L445;I3L1P4;I3L4M7	C9JFV4;Q8IZL8;E7EV54	5;5;4;2;1;1	5;5;4;2;1;1	5;5;4;2;1;1	Proline-, glutamic acid- and leucine-rich protein 1	PELP1	C9JFV4_HUMAN Proline-, glutamic acid- and leucine-rich protein 1 OS=Homo sapiens OX=9606 GN=PELP1 PE=1 SV=2;PELP1_HUMAN Proline-, glutamic acid- and leucine-rich protein 1 OS=Homo sapiens OX=9606 GN=PELP1 PE=1 SV=2;E7EV54_HUMAN Proline-, glutamic acid- and	6	5	5	5	5	5	3	4	5	5	5	3	4	5	5	5	3	4	5	6	6	6	124.94	1180	1180;1130;906;301;148;156	0	107.34	By MS/MS	By MS/MS	By MS/MS	By MS/MS	By MS/MS	6	6	3.7	5.1	6	290400000	43479000	70012000	26235000	22396000
C9JXG8;C9JGV6;F6WQW2;P43487	C9JXG8;C9JGV6;F6WQW2;P43487	1;1;1;1	1;1;1;1	1;1;1;1	Ran-specific GTPase-activating protein	RANBP1	C9JXG8_HUMAN Ran-specific GTPase-activating protein (Fragment) OS=Homo sapiens OX=9606 GN=RANBP1 PE=1 SV=2;C9JGV6_HUMAN Ran-specific GTPase-activating protein (Fragment) OS=Homo sapiens OX=9606 GN=RANBP1 PE=1 SV=8;F6WQW2_HUMAN Ran-specific GTPase-activatin	4	1	1	1	1	0	1	1	0	1	0	1	1	0	1	0	1	1	0	6.2	6.2	6.2	16.9	145	145;204;278;201	0.00066445	2.8852	By MS/MS		By MS/MS	By MS/MS		6.2	0	6.2	6.2	0	57680000	0	0	37226000	20454000
C9JH18;I1E4Y6;Q6Y7W6	C9JH18;I1E4Y6;Q6Y7W6	1;1;1	1;1;1	1;1;1	PERQ amino acid-rich with GYF domain-containing protein 2	GIGYF2	C9JH18_HUMAN GRB10-interacting GYF protein 2 (Fragment) OS=Homo sapiens OX=9606 GN=GIGYF2 PE=1 SV=1;I1E4Y6_HUMAN GRB10-interacting GYF protein 2 OS=Homo sapiens OX=9606 GN=GIGYF2 PE=1 SV=1;GGYF2_HUMAN GRB10-interacting GYF protein 2 OS=Homo sapiens OX=9606	3	1	1	1	0	0	1	0	0	0	0	1	0	0	0	0	1	0	0	8.1	8.1	8.1	16.78	149	149;1321;1299	0.00067295	2.9709			By MS/MS			0	0	8.1	0	0	318790	0	0	318790	0
C9JH23;P07738	C9JH23;P07738	1;1	1;1	1;1	Phosphoglycerate mutase;Bisphosphoglycerate mutase	BPGM	C9JH23_HUMAN Phosphoglycerate mutase (Fragment) OS=Homo sapiens OX=9606 GN=BPGM PE=1 SV=1;PMGE_HUMAN Bisphosphoglycerate mutase OS=Homo sapiens OX=9606 GN=BPGM PE=1 SV=2	2	1	1	1	0	0	1	1	0	0	0	1	1	0	0	0	1	1	0	12.8	12.8	12.8	9.2195	78	78;259	0.00063052	2.567			By MS/MS	By matching		0	0	12.8	12.8	0	5515400	0	0	3370500	2144900
C9JIR3;Q3KQU3	C9JIR3;Q3KQU3	1;1	1;1	1;1	MAP7 domain-containing protein 1	MAP7D1	C9JIR3_HUMAN MAP7 domain-containing protein 1 (Fragment) OS=Homo sapiens OX=9606 GN=MAP7D1 PE=1 SV=1;MA7D1_HUMAN MAP7 domain-containing protein 1 OS=Homo sapiens OX=9606 GN=MAP7D1 PE=1 SV=1	2	1	1	1	1	0	1	1	1	1	0	1	1	1	1	0	1	1	1	3.7	3.7	3.7	27.419	244	244;841	0.0012225	2.3679	By MS/MS		By MS/MS	By MS/MS	By MS/MS	3.7	0	3.7	3.7	3.7	33630000	3006200	0	8247600	6104100
C9JIZ6;P07602;A0A0J9YXB8;Q5BJH1	C9JIZ6;P07602;A0A0J9YXB8;Q5BJH1	2;2;1;1	2;2;1;1	2;2;1;1	Prosaposin;Saposin-A;Saposin-B-Val;Saposin-B;Saposin-C;Saposin-D	PSAP	C9JIZ6_HUMAN Prosaposin OS=Homo sapiens OX=9606 GN=PSAP PE=1 SV=2;SAP_HUMAN Prosaposin OS=Homo sapiens OX=9606 GN=PSAP PE=1 SV=2;A0A0J9YXB8_HUMAN Prosaposin (Fragment) OS=Homo sapiens OX=9606 GN=PSAP PE=1 SV=1;Q5BJH1_HUMAN PSAP protein OS=Homo sapiens OX=9	4	2	2	2	2	1	1	1	1	2	1	1	1	1	2	1	1	1	1	3	3	3	58.44	527	527;524;167;240	0.0027609	1.8029	By MS/MS	By matching	By matching	By MS/MS	By matching	3	1.3	1.3	1.3	1.3	106720000	39984000	7030500	31222000	14456000
C9JJT5;G3V325;C9JU26;P56134	C9JJT5;G3V325	3;3;1;1	3;3;1;1	3;3;1;1		ATP5J2-PTCD1	C9JJT5_HUMAN ATP5MF-PTCD1 readthrough OS=Homo sapiens OX=9606 GN=ATP5MF-PTCD1 PE=4 SV=2;G3V325_HUMAN ATP5MF-PTCD1 readthrough OS=Homo sapiens OX=9606 GN=ATP5MF-PTCD1 PE=4 SV=1	4	3	3	3	3	3	3	3	3	3	3	3	3	3	3	3	3	3	3	42.6	42.6	42.6	5.9149	54	54;749;98;94	0	9.919	By MS/MS	By MS/MS	By MS/MS	By MS/MS	By MS/MS	42.6	42.6	42.6	42.6	42.6	2780800	242070	870370	345260	643570
C9JKQ2;O43676	C9JKQ2;O43676	2;2	2;2	2;2	NADH dehydrogenase [ubiquinone] 1 beta subcomplex subunit 3	NDUFB3	C9JKQ2_HUMAN NADH dehydrogenase [ubiquinone] 1 beta subcomplex subunit 3 (Fragment) OS=Homo sapiens OX=9606 GN=NDUFB3 PE=1 SV=1;NDUB3_HUMAN NADH dehydrogenase [ubiquinone] 1 beta subcomplex subunit 3 OS=Homo sapiens OX=9606 GN=NDUFB3 PE=1 SV=3	2	2	2	2	2	1	1	0	2	2	1	1	0	2	2	1	1	0	2	18.5	18.5	18.5	7.5855	65	65;98	0	4.3144	By MS/MS	By matching	By matching		By MS/MS	18.5	16.9	16.9	0	18.5	3170800	432280	1137500	488550	0
C9JLF4;Q9NVH0	C9JLF4;Q9NVH0	1;1	1;1	1;1	Exonuclease 3-5 domain-containing protein 2	EXD2	C9JLF4_HUMAN Exonuclease 3-5 domain-containing protein 2 (Fragment) OS=Homo sapiens OX=9606 GN=EXD2 PE=1 SV=1;EXD2_HUMAN Exonuclease 3-5 domain-containing protein 2 OS=Homo sapiens OX=9606 GN=EXD2 PE=1 SV=2	2	1	1	1	0	0	1	1	1	0	0	1	1	1	0	0	1	1	1	9.6	9.6	9.6	12.421	114	114;621	0.00064558	2.7112			By MS/MS	By MS/MS	By MS/MS	0	0	9.6	9.6	9.6	3553700	0	0	1522900	2030800
C9JLU1;P52434	C9JLU1;P52434	1;1	1;1	1;1	DNA-directed RNA polymerases I, II, and III subunit RPABC3	POLR2H	C9JLU1_HUMAN DNA-directed RNA polymerases I, II, and III subunit RPABC3 (Fragment) OS=Homo sapiens OX=9606 GN=POLR2H PE=1 SV=8;RPAB3_HUMAN DNA-directed RNA polymerases I, II, and III subunit RPABC3 OS=Homo sapiens OX=9606 GN=POLR2H PE=1 SV=4	2	1	1	1	1	1	1	1	1	1	1	1	1	1	1	1	1	1	1	8.8	8.8	8.8	16.925	148	148;150	0	11.145	By MS/MS	By MS/MS	By MS/MS	By MS/MS	By MS/MS	8.8	8.8	8.8	8.8	8.8	17986000	6615900	4128300	2132800	5109400
C9JP35;C9JMN4;Q92520	C9JP35;C9JMN4;Q92520	1;1;1	1;1;1	1;1;1	Protein FAM3C	FAM3C	C9JP35_HUMAN Protein FAM3C (Fragment) OS=Homo sapiens OX=9606 GN=FAM3C PE=1 SV=1;C9JMN4_HUMAN Protein FAM3C (Fragment) OS=Homo sapiens OX=9606 GN=FAM3C PE=1 SV=1;FAM3C_HUMAN Protein FAM3C OS=Homo sapiens OX=9606 GN=FAM3C PE=1 SV=1	3	1	1	1	1	1	1	1	1	1	1	1	1	1	1	1	1	1	1	11	11	11	11.596	109	109;151;227	0.00066534	2.8951	By matching	By matching	By matching	By MS/MS	By matching	11	11	11	11	11	35940000	4545800	6200500	8627300	7743800
C9JNK6;O75431	C9JNK6;O75431	1;1	1;1	1;1	Metaxin-2	MTX2	C9JNK6_HUMAN Metaxin-2 OS=Homo sapiens OX=9606 GN=MTX2 PE=1 SV=1;MTX2_HUMAN Metaxin-2 OS=Homo sapiens OX=9606 GN=MTX2 PE=1 SV=1	2	1	1	1	1	1	1	1	1	1	1	1	1	1	1	1	1	1	1	4.8	4.8	4.8	23.643	207	207;263	0.0042895	1.6464	By matching	By matching	By matching	By matching	By MS/MS	4.8	4.8	4.8	4.8	4.8	18681000	1765500	1767600	5773600	3524600
C9JXB8;C9JNW5;P83731	C9JXB8;C9JNW5;P83731	8;8;8	8;8;8	8;8;8	60S ribosomal protein L24	RPL24	C9JXB8_HUMAN 60S ribosomal protein L24 OS=Homo sapiens OX=9606 GN=RPL24 PE=1 SV=1;C9JNW5_HUMAN 60S ribosomal protein L24 OS=Homo sapiens OX=9606 GN=RPL24 PE=1 SV=1;RL24_HUMAN 60S ribosomal protein L24 OS=Homo sapiens OX=9606 GN=RPL24 PE=1 SV=1	3	8	8	8	7	7	6	7	5	7	7	6	7	5	7	7	6	7	5	37.2	37.2	37.2	14.369	121	121;150;157	0	27.466	By MS/MS	By MS/MS	By MS/MS	By MS/MS	By MS/MS	36.4	36.4	29.8	37.2	27.3	428310000	57899000	126240000	55229000	30646000
C9JP85;Q16656	C9JP85;Q16656	1;1	1;1	1;1	Nuclear respiratory factor 1	NRF1	C9JP85_HUMAN Nuclear respiratory factor 1 (Fragment) OS=Homo sapiens OX=9606 GN=NRF1 PE=1 SV=8;NRF1_HUMAN Nuclear respiratory factor 1 OS=Homo sapiens OX=9606 GN=NRF1 PE=1 SV=1	2	1	1	1	1	1	1	0	1	1	1	1	0	1	1	1	1	0	1	6.2	6.2	6.2	22.689	209	209;503	0.009312	1.4671	By MS/MS	By matching	By MS/MS		By MS/MS	6.2	6.2	6.2	0	6.2	28405000	4045200	6402300	6295200	0
H7BZQ6;C9JPF8;Q9H9H5	H7BZQ6;C9JPF8;Q9H9H5	1;1;1	1;1;1	1;1;1	MAP6 domain-containing protein 1	MAP6D1	H7BZQ6_HUMAN MAP6 domain-containing protein 1 (Fragment) OS=Homo sapiens OX=9606 GN=MAP6D1 PE=1 SV=1;C9JPF8_HUMAN MAP6 domain containing 1, isoform CRA_b OS=Homo sapiens OX=9606 GN=MAP6D1 PE=1 SV=1;MA6D1_HUMAN MAP6 domain-containing protein 1 OS=Homo sapie	3	1	1	1	1	1	1	1	1	1	1	1	1	1	1	1	1	1	1	10.5	10.5	10.5	13.638	133	133;182;199	0	42.731	By MS/MS	By MS/MS	By MS/MS	By MS/MS	By MS/MS	10.5	10.5	10.5	10.5	10.5	50956000	4990800	6931600	11230000	9773300
H0YEL5;C9JQD4;O43447	H0YEL5;C9JQD4;O43447	1;1;1	1;1;1	1;1;1	Peptidyl-prolyl cis-trans isomerase;Peptidyl-prolyl cis-trans isomerase H	PPIH	H0YEL5_HUMAN Peptidyl-prolyl cis-trans isomerase (Fragment) OS=Homo sapiens OX=9606 GN=PPIH PE=1 SV=1;C9JQD4_HUMAN Peptidyl-prolyl cis-trans isomerase (Fragment) OS=Homo sapiens OX=9606 GN=PPIH PE=1 SV=1;PPIH_HUMAN Peptidyl-prolyl cis-trans isomerase H OS=	3	1	1	1	0	1	1	1	0	0	1	1	1	0	0	1	1	1	0	14.6	14.6	14.6	10.281	96	96;144;177	0.0022136	1.8188		By MS/MS	By matching	By MS/MS		0	14.6	14.6	14.6	0	18100000	0	4410500	4283200	9406400
C9JRJ8	C9JRJ8	6	1	1		SQSTM1	C9JRJ8_HUMAN Sequestosome-1 (Fragment) OS=Homo sapiens OX=9606 GN=SQSTM1 PE=1 SV=1	1	6	1	1	4	3	6	4	1	0	0	1	1	0	0	0	1	1	0	56.4	8.6	8.6	15.74	140	140	0.0022792	1.9546	By matching	By matching	By MS/MS	By matching	By matching	33.6	20.7	56.4	29.3	9.3	4618400	0	0	3233700	1384700
C9JRZ6;Q9NX63;F8WAR4;A0A286YEX5	C9JRZ6;Q9NX63;F8WAR4	4;4;2;1	4;4;2;1	4;4;2;1	MICOS complex subunit MIC19	CHCHD3	C9JRZ6_HUMAN MICOS complex subunit OS=Homo sapiens OX=9606 GN=CHCHD3 PE=1 SV=2;MIC19_HUMAN MICOS complex subunit MIC19 OS=Homo sapiens OX=9606 GN=CHCHD3 PE=1 SV=1;F8WAR4_HUMAN MICOS complex subunit OS=Homo sapiens OX=9606 GN=CHCHD3 PE=1 SV=1	4	4	4	4	1	0	3	3	3	1	0	3	3	3	1	0	3	3	3	15.9	15.9	15.9	26.753	232	232;227;241;101	0	6.6811	By matching		By MS/MS	By MS/MS	By MS/MS	5.2	0	11.2	15.5	15.9	33096000	1431500	0	16698000	8631900
C9JTE9;H7C5E2;Q9UHQ4;B7Z2L0;H0Y7N8;C9IYK6;C9JGJ9;F8WB99	C9JTE9;H7C5E2;Q9UHQ4;B7Z2L0;H0Y7N8;C9IYK6	3;3;3;2;2;2;1;1	3;3;3;2;2;2;1;1	3;3;3;2;2;2;1;1	B-cell receptor-associated protein 29	BCAP29	C9JTE9_HUMAN B-cell receptor-associated protein 29 (Fragment) OS=Homo sapiens OX=9606 GN=BCAP29 PE=1 SV=1;H7C5E2_HUMAN B-cell receptor-associated protein 29 (Fragment) OS=Homo sapiens OX=9606 GN=BCAP29 PE=1 SV=1;BAP29_HUMAN B-cell receptor-associated prote	8	3	3	3	2	3	2	2	2	2	3	2	2	2	2	3	2	2	2	15.2	15.2	15.2	26.953	230	230;294;241;147;163;196;133;171	0	12.99	By MS/MS	By MS/MS	By MS/MS	By MS/MS	By MS/MS	10.9	15.2	10.9	10.9	10.9	87354000	17626000	19931000	12579000	10383000
C9JV77;P02765	C9JV77;P02765	2;2	2;2	2;2	Alpha-2-HS-glycoprotein;Alpha-2-HS-glycoprotein chain A;Alpha-2-HS-glycoprotein chain B	AHSG	C9JV77_HUMAN Alpha-2-HS-glycoprotein OS=Homo sapiens OX=9606 GN=AHSG PE=1 SV=1;FETUA_HUMAN Alpha-2-HS-glycoprotein OS=Homo sapiens OX=9606 GN=AHSG PE=1 SV=1	2	2	2	2	2	0	0	0	1	2	0	0	0	1	2	0	0	0	1	4.6	4.6	4.6	39.411	368	368;367	0.00062972	2.5638	By MS/MS				By MS/MS	4.6	0	0	0	1.9	11964000	11964000	0	0	0
C9JW69;P18754;C9JRH2;C9JMJ4;C9J3R0;C9JQZ4	C9JW69;P18754;C9JRH2;C9JMJ4;C9J3R0;C9JQZ4	2;2;1;1;1;1	2;2;1;1;1;1	2;2;1;1;1;1	Regulator of chromosome condensation	RCC1	C9JW69_HUMAN Regulator of chromosome condensation (Fragment) OS=Homo sapiens OX=9606 GN=RCC1 PE=1 SV=1;RCC1_HUMAN Regulator of chromosome condensation OS=Homo sapiens OX=9606 GN=RCC1 PE=1 SV=1;C9JRH2_HUMAN Regulator of chromosome condensation (Fragment) OS	6	2	2	2	2	2	2	2	0	2	2	2	2	0	2	2	2	2	0	6.7	6.7	6.7	39.584	372	372;421;230;272;272;283	0	12.147	By MS/MS	By MS/MS	By MS/MS	By MS/MS		6.7	6.7	6.7	6.7	0	108330000	14785000	21568000	35298000	36681000
C9JW96;P35232;C9JZ20;E7ESE2;E9PCW0;D6RBK0	C9JW96;P35232;C9JZ20;E7ESE2;E9PCW0	5;5;4;4;4;1	5;5;4;4;4;1	5;5;4;4;4;1	Prohibitin	PHB	C9JW96_HUMAN Prohibitin (Fragment) OS=Homo sapiens OX=9606 GN=PHB PE=1 SV=2;PHB_HUMAN Prohibitin OS=Homo sapiens OX=9606 GN=PHB PE=1 SV=1;C9JZ20_HUMAN Prohibitin (Fragment) OS=Homo sapiens OX=9606 GN=PHB PE=1 SV=1;E7ESE2_HUMAN Prohibitin (Fragment) OS=Homo	6	5	5	5	4	5	5	5	4	4	5	5	5	4	4	5	5	5	4	19.1	19.1	19.1	26.891	246	246;272;201;202;216;124	0	10.562	By MS/MS	By MS/MS	By MS/MS	By MS/MS	By MS/MS	15.4	19.1	19.1	19.1	15.4	210730000	26203000	28892000	62898000	37701000
Q14938;C9JWJ8;K7EJB0;K7EN08;S4R308;A0A0A0MRX8;Q5VW30;B1AKN8;A0A286YEX4;B1AKN5;Q5VW27;A0A1B0GWI9;A0A1B0GU97;B1AKN7;K7ESG9;A0A1B0GW37;U3KQE8;A0A1B0GWJ4;B1AKN6;Q5W0Y9;A0A087WXP2;S4R3K4;U3KPY9;K7EKH0;Q5VW26;O00712;P08651;Q12857	Q14938;C9JWJ8;K7EJB0;K7EN08	3;3;2;2;1;1;1;1;1;1;1;1;1;1;1;1;1;1;1;1;1;1;1;1;1;1;1;1	3;3;2;2;1;1;1;1;1;1;1;1;1;1;1;1;1;1;1;1;1;1;1;1;1;1;1;1	3;3;2;2;1;1;1;1;1;1;1;1;1;1;1;1;1;1;1;1;1;1;1;1;1;1;1;1	Nuclear factor 1 X-type;Nuclear factor 1	NFIX	NFIX_HUMAN Nuclear factor 1 X-type OS=Homo sapiens OX=9606 GN=NFIX PE=1 SV=2;C9JWJ8_HUMAN Nuclear factor 1 OS=Homo sapiens OX=9606 GN=NFIX PE=1 SV=2;K7EJB0_HUMAN Nuclear factor 1 X-type (Fragment) OS=Homo sapiens OX=9606 GN=NFIX PE=1 SV=1;K7EN08_HUMAN Nucl	28	3	3	3	3	2	2	2	3	3	2	2	2	3	3	2	2	2	3	7	7	7	55.098	502	502;403;183;455;95;446;561;532;530;487;487;480;478;466;125;411;416;445;380;200;188;186;166;128;570;420;508;509	0	4.9344	By MS/MS	By MS/MS	By MS/MS	By MS/MS	By MS/MS	7	4.6	4.8	4.6	7	38279000	7448500	6978500	100160	7205800
C9JXM3;Q5HYI8;F8WF50;F8WDC7	C9JXM3;Q5HYI8;F8WF50;F8WDC7	2;2;1;1	2;2;1;1	2;2;1;1	Rab-like protein 3	RABL3	C9JXM3_HUMAN Rab-like protein 3 OS=Homo sapiens OX=9606 GN=RABL3 PE=1 SV=1;RABL3_HUMAN Rab-like protein 3 OS=Homo sapiens OX=9606 GN=RABL3 PE=1 SV=1;F8WF50_HUMAN Rab-like protein 3 OS=Homo sapiens OX=9606 GN=RABL3 PE=1 SV=1;F8WDC7_HUMAN Rab-like protein 3	4	2	2	2	1	1	2	0	1	1	1	2	0	1	1	1	2	0	1	11.3	11.3	11.3	23.78	212	212;236;129;135	0	5.8234	By MS/MS	By MS/MS	By MS/MS		By MS/MS	5.7	5.7	11.3	0	5.7	29913000	0	2506300	8900700	0
C9JXX4;P24593	C9JXX4;P24593	1;1	1;1	1;1	Insulin-like growth factor-binding protein 5	IGFBP5	C9JXX4_HUMAN Insulin-like growth factor-binding protein 5 (Fragment) OS=Homo sapiens OX=9606 GN=IGFBP5 PE=1 SV=1;IBP5_HUMAN Insulin-like growth factor-binding protein 5 OS=Homo sapiens OX=9606 GN=IGFBP5 PE=1 SV=1	2	1	1	1	0	0	0	0	1	0	0	0	0	1	0	0	0	0	1	4.7	4.7	4.7	25.48	233	233;272	0.0038147	1.7256					By MS/MS	0	0	0	0	4.7	5600700	0	0	0	0
C9K025;P18077;F8WBS5;F8WB72	C9K025;P18077;F8WBS5;F8WB72	4;4;2;2	4;4;2;2	4;4;2;2	60S ribosomal protein L35a	RPL35A	C9K025_HUMAN 60S ribosomal protein L35a (Fragment) OS=Homo sapiens OX=9606 GN=RPL35A PE=1 SV=1;RL35A_HUMAN 60S ribosomal protein L35a OS=Homo sapiens OX=9606 GN=RPL35A PE=1 SV=2;F8WBS5_HUMAN 60S ribosomal protein L35a OS=Homo sapiens OX=9606 GN=RPL35A PE=1	4	4	4	4	4	4	4	4	3	4	4	4	4	3	4	4	4	4	3	38.3	38.3	38.3	10.645	94	94;110;55;57	0	7.9812	By MS/MS	By matching	By MS/MS	By MS/MS	By MS/MS	38.3	38.3	38.3	38.3	30.9	138870000	53599000	18895000	30742000	17429000
C9K0I0;Q9UJT2	C9K0I0;Q9UJT2	1;1	1;1	1;1	Testis-specific serine kinase substrate	TSKS	C9K0I0_HUMAN Testis-specific serine kinase substrate OS=Homo sapiens OX=9606 GN=TSKS PE=1 SV=1;TSKS_HUMAN Testis-specific serine kinase substrate OS=Homo sapiens OX=9606 GN=TSKS PE=1 SV=3	2	1	1	1	1	1	1	1	0	1	1	1	1	0	1	1	1	1	0	2.8	2.8	2.8	43.099	392	392;592	0.0078823	1.5306	By matching	By matching	By MS/MS	By matching		2.8	2.8	2.8	2.8	0	15310000	346070	1767700	8872200	4324500
K7ERZ0;C9K0L8;K7EN66	K7ERZ0;C9K0L8;K7EN66	12;12;10	1;1;1	1;1;1		CNP	K7ERZ0_HUMAN 2,3-cyclic-nucleotide 3-phosphodiesterase (Fragment) OS=Homo sapiens OX=9606 GN=CNP PE=1 SV=8;C9K0L8_HUMAN 2,3-cyclic-nucleotide 3-phosphodiesterase (Fragment) OS=Homo sapiens OX=9606 GN=CNP PE=1 SV=2;K7EN66_HUMAN 2,3-cyclic-nucleotide	3	12	1	1	11	12	11	10	12	0	1	1	0	1	0	1	1	0	1	70.6	19	19	17.597	153	153;144;120	0	18.47	By matching	By MS/MS	By matching	By matching	By matching	66.7	70.6	56.9	52.9	70.6	0	0	0	0	0
CON__sp|P00760|TRY1_BOVIN	CON__sp|P00760|TRY1_BOVIN	3	3	3				1	3	3	3	3	3	3	3	3	3	3	3	3	3	3	3	3	3	3	15.9	15.9	15.9	25.785	246	246	0	66.923	By MS/MS	By MS/MS	By MS/MS	By MS/MS	By MS/MS	15.9	15.9	15.9	15.9	15.9	401630000	64808000	44228000	67039000	32923000
CON__sp|P00766|CTRA_BOVIN	CON__sp|P00766|CTRA_BOVIN	1	1	1				1	1	1	1	1	1	1	1	0	1	1	1	1	0	1	1	1	1	0	3.7	3.7	3.7	25.666	245	245	0.0088174	1.4835	By MS/MS	By MS/MS	By MS/MS	By matching		3.7	3.7	3.7	3.7	0	3812700	650020	731160	1416700	1014800
CON__sp|P00883|ALDOA_RABIT;J3KPS3;P04075;H3BQN4;H3BPS8;H3BR68;H3BMQ8;H3BUH7;H3BR04;A0A087WXX2;P05062	CON__sp|P00883|ALDOA_RABIT;J3KPS3;P04075;H3BQN4;H3BPS8	5;5;5;4;3;2;1;1;1;1;1	5;5;5;4;3;2;1;1;1;1;1	3;3;3;2;1;2;1;1;1;0;0	Fructose-bisphosphate aldolase;Fructose-bisphosphate aldolase A	ALDOA	;J3KPS3_HUMAN Fructose-bisphosphate aldolase OS=Homo sapiens OX=9606 GN=ALDOA PE=1 SV=1;ALDOA_HUMAN Fructose-bisphosphate aldolase A OS=Homo sapiens OX=9606 GN=ALDOA PE=1 SV=2;H3BQN4_HUMAN Fructose-bisphosphate aldolase OS=Homo sapiens OX=9606 GN=ALDOA PE=	11	5	5	3	3	3	5	4	3	3	3	5	4	3	2	2	3	3	2	13.2	13.2	9.3	39.342	364	364;368;364;361;278;130;140;155;162;316;364	0	20.529	By MS/MS	By MS/MS	By MS/MS	By MS/MS	By MS/MS	8.2	8.2	13.2	11.3	8.2	192400000	15839000	18658000	82521000	48018000
CON__sp|P02769|ALBU_BOVIN	CON__sp|P02769|ALBU_BOVIN	12	12	11				1	12	12	11	3	0	12	0	1	3	0	12	0	1	2	0	11	0	0	23.2	23.2	21.7	69.293	607	607	0	112	By MS/MS		By MS/MS		By matching	5.3	0	23.2	0	1.5	219300000	5341800	0	210500000	0
CON__sp|P0AEX9|MALE_ECOLI	CON__sp|P0AEX9|MALE_ECOLI	1	1	1				1	1	1	1	0	0	1	0	0	0	0	1	0	0	0	0	1	0	0	2.5	2.5	2.5	43.387	396	396	0.0078989	1.5488			By MS/MS			0	0	2.5	0	0	0	0	0	0	0
H0YEC5;H0YD77;H0YCH5;H0Y3P2;D3DQV9;P78344;H0YD99;H0YEN8;H0YDC0;H0YCF8	H0YEC5;H0YD77;H0YCH5;H0Y3P2;D3DQV9;P78344;H0YD99;H0YEN8;H0YDC0;H0YCF8	2;2;2;2;2;2;1;1;1;1	2;2;2;2;2;2;1;1;1;1	2;2;2;2;2;2;1;1;1;1	Eukaryotic translation initiation factor 4 gamma 2	EIF4G2	H0YEC5_HUMAN Eukaryotic translation initiation factor 4 gamma 2 (Fragment) OS=Homo sapiens OX=9606 GN=EIF4G2 PE=1 SV=1;H0YD77_HUMAN Eukaryotic translation initiation factor 4 gamma 2 (Fragment) OS=Homo sapiens OX=9606 GN=EIF4G2 PE=1 SV=1;H0YCH5_HUMAN Eukar	10	2	2	2	1	1	2	2	0	1	1	2	2	0	1	1	2	2	0	7.4	7.4	7.4	27.117	244	244;282;444;869;907;907;84;112;116;129	0	4.0431	By matching	By MS/MS	By MS/MS	By MS/MS		3.3	3.3	7.4	7.4	0	19797000	1396900	1642500	9569300	7187800
D3YTB1;F8W727;P62910;D3YTI8	D3YTB1;F8W727;P62910	4;4;4;1	4;4;4;1	4;4;4;1	60S ribosomal protein L32	RPL32	D3YTB1_HUMAN 60S ribosomal protein L32 (Fragment) OS=Homo sapiens OX=9606 GN=RPL32 PE=1 SV=1;F8W727_HUMAN 60S ribosomal protein L32 OS=Homo sapiens OX=9606 GN=RPL32 PE=1 SV=1;RL32_HUMAN 60S ribosomal protein L32 OS=Homo sapiens OX=9606 GN=RPL32 PE=1 SV=2	4	4	4	4	4	4	4	4	4	4	4	4	4	4	4	4	4	4	4	27.8	27.8	27.8	15.616	133	133;153;135;62	0	57.047	By MS/MS	By MS/MS	By MS/MS	By MS/MS	By MS/MS	27.8	27.8	27.8	27.8	27.8	490140000	36211000	151170000	54718000	92307000
D6R938;E9PBG7;E9PF82;Q13557;H0Y9C2;H0Y9J2	D6R938;E9PBG7;E9PF82;Q13557	17;17;17;17;8;4	6;6;6;6;2;3	6;6;6;6;2;3	Calcium/calmodulin-dependent protein kinase type II subunit delta	CAMK2D	D6R938_HUMAN Calcium/calmodulin-dependent protein kinase (CaM kinase) II delta, isoform CRA_e OS=Homo sapiens OX=9606 GN=CAMK2D PE=1 SV=1;E9PBG7_HUMAN Calcium/calmodulin-dependent protein kinase type II subunit delta OS=Homo sapiens OX=9606 GN=CAMK2D PE=1	6	17	6	6	15	15	14	15	13	5	6	5	6	4	5	6	5	6	4	36.5	15.1	15.1	56.298	498	498;512;533;499;194;182	0	33.11	By MS/MS	By MS/MS	By MS/MS	By MS/MS	By MS/MS	34.1	29.5	32.7	29.5	23.9	155310000	22310000	26708000	27508000	26090000
D6R9I9;P61221	D6R9I9;P61221	1;1	1;1	1;1	ATP-binding cassette sub-family E member 1	ABCE1	D6R9I9_HUMAN ATP-binding cassette sub-family E member 1 OS=Homo sapiens OX=9606 GN=ABCE1 PE=1 SV=1;ABCE1_HUMAN ATP-binding cassette sub-family E member 1 OS=Homo sapiens OX=9606 GN=ABCE1 PE=1 SV=1	2	1	1	1	1	1	1	1	1	1	1	1	1	1	1	1	1	1	1	2.9	2.9	2.9	47.037	421	421;599	0	20.672	By MS/MS	By MS/MS	By matching	By matching	By MS/MS	2.9	2.9	2.9	2.9	2.9	71224000	7634400	24735000	3735400	6527300
P63244;D6R9Z1;D6REE5;D6R9L0;D6RBD0;D6RFX4;D6RAC2;D6RHH4;H0Y8W2;J3KPE3;H0YAM7;D6RGK8;D6R909;D6RFZ9;E9PD14;D6RAU2;H0Y8R5;H0YAF8	P63244;D6R9Z1;D6REE5;D6R9L0;D6RBD0;D6RFX4;D6RAC2;D6RHH4;H0Y8W2;J3KPE3;H0YAM7;D6RGK8;D6R909;D6RFZ9;E9PD14;D6RAU2;H0Y8R5;H0YAF8	2;2;2;2;2;2;2;2;1;1;1;1;1;1;1;1;1;1	2;2;2;2;2;2;2;2;1;1;1;1;1;1;1;1;1;1	2;2;2;2;2;2;2;2;1;1;1;1;1;1;1;1;1;1	Guanine nucleotide-binding protein subunit beta-2-like 1;Guanine nucleotide-binding protein subunit beta-2-like 1, N-terminally processed	GNB2L1	RACK1_HUMAN Receptor of activated protein C kinase 1 OS=Homo sapiens OX=9606 GN=RACK1 PE=1 SV=3;D6R9Z1_HUMAN Receptor of-activated protein C kinase 1 (Fragment) OS=Homo sapiens OX=9606 GN=RACK1 PE=1 SV=8;D6REE5_HUMAN Receptor of-activated protein C kinase	18	2	2	2	2	1	1	1	0	2	1	1	1	0	2	1	1	1	0	9.5	9.5	9.5	35.076	317	317;236;321;300;160;194;269;233;274;273;247;71;116;197;153;147;138;198	0	3.7714	By MS/MS	By matching	By MS/MS	By MS/MS		9.5	4.1	4.1	4.1	0	16509000	3897000	4632900	4114400	3864500
D6R9P3;D6RD18;D6RBZ0;Q99729	D6R9P3;D6RD18;D6RBZ0;Q99729	1;1;1;1	1;1;1;1	1;1;1;1	Heterogeneous nuclear ribonucleoprotein A/B	HNRNPAB	D6R9P3_HUMAN Heterogeneous nuclear ribonucleoprotein A/B OS=Homo sapiens OX=9606 GN=HNRNPAB PE=1 SV=1;D6RD18_HUMAN Heterogeneous nuclear ribonucleoprotein A/B OS=Homo sapiens OX=9606 GN=HNRNPAB PE=1 SV=1;D6RBZ0_HUMAN Heterogeneous nuclear ribonucleoprotein	4	1	1	1	0	0	1	1	1	0	0	1	1	1	0	0	1	1	1	4.6	4.6	4.6	30.302	280	280;283;327;332	0	32.6			By MS/MS	By MS/MS	By MS/MS	0	0	4.6	4.6	4.6	7842200	0	0	4571300	3270900
D6R9S7;D6RHE3;D6RDB0;Q96GZ6;D6RDM3;D6R925;D6RJC0;D6RC02;D6RF72;D6R9M9;D6R9X6	D6R9S7;D6RHE3;D6RDB0;Q96GZ6;D6RDM3;D6R925;D6RJC0;D6RC02;D6RF72;D6R9M9;D6R9X6	2;2;2;2;1;1;1;1;1;1;1	2;2;2;2;1;1;1;1;1;1;1	2;2;2;2;1;1;1;1;1;1;1	Solute carrier family 41 member 3	SLC41A3	D6R9S7_HUMAN Solute carrier family 41 member 3 (Fragment) OS=Homo sapiens OX=9606 GN=SLC41A3 PE=1 SV=1;D6RHE3_HUMAN Solute carrier family 41 member 3 (Fragment) OS=Homo sapiens OX=9606 GN=SLC41A3 PE=1 SV=1;D6RDB0_HUMAN Solute carrier family 41 member 3 (Fr	11	2	2	2	1	1	1	1	2	1	1	1	1	2	1	1	1	1	2	23.7	23.7	23.7	16.43	152	152;201;288;507;65;85;92;137;138;174;294	0	14.909	By MS/MS	By MS/MS	By MS/MS	By MS/MS	By MS/MS	11.8	11.8	11.8	11.8	23.7	23675000	4074000	4689000	3256500	0
D6R9W4;Q16643	D6R9W4;Q16643	1;1	1;1	1;1	Drebrin	DBN1	D6R9W4_HUMAN Drebrin (Fragment) OS=Homo sapiens OX=9606 GN=DBN1 PE=1 SV=1;DREB_HUMAN Drebrin OS=Homo sapiens OX=9606 GN=DBN1 PE=1 SV=4	2	1	1	1	0	0	1	1	0	0	0	1	1	0	0	0	1	1	0	3.5	3.5	3.5	36.471	317	317;649	0.0012338	2.4465			By MS/MS	By MS/MS		0	0	3.5	3.5	0	1185200	0	0	451610	733570
D6RDP1;D6R9Y6;D6RDU5;D6RGI3;D6RER5;Q9NVA2	D6RDP1;D6R9Y6;D6RDU5;D6RGI3;D6RER5;Q9NVA2	1;1;1;1;1;1	1;1;1;1;1;1	1;1;1;1;1;1	Septin-11	11-Sep	D6RDP1_HUMAN Septin-11 (Fragment) OS=Homo sapiens OX=9606 GN=SEPT11 PE=1 SV=1;D6R9Y6_HUMAN Septin-11 (Fragment) OS=Homo sapiens OX=9606 GN=SEPT11 PE=1 SV=1;D6RDU5_HUMAN Septin-11 (Fragment) OS=Homo sapiens OX=9606 GN=SEPT11 PE=1 SV=1;D6RGI3_HUMAN Septin 11	6	1	1	1	0	0	1	0	1	0	0	1	0	1	0	0	1	0	1	7.9	7.9	7.9	14.133	126	126;136;372;425;432;429	0	3.4932			By MS/MS		By MS/MS	0	0	7.9	0	7.9	3998400	0	0	0	0
P57088;D6RAA6;H0Y8N0	P57088;D6RAA6;H0Y8N0	2;2;1	2;2;1	2;2;1	Transmembrane protein 33	TMEM33	TMM33_HUMAN Transmembrane protein 33 OS=Homo sapiens OX=9606 GN=TMEM33 PE=1 SV=2;D6RAA6_HUMAN Transmembrane protein 33 (Fragment) OS=Homo sapiens OX=9606 GN=TMEM33 PE=1 SV=1;H0Y8N0_HUMAN Transmembrane protein 33 (Fragment) OS=Homo sapiens OX=9606 GN=TMEM33	3	2	2	2	1	1	1	1	2	1	1	1	1	2	1	1	1	1	2	8.9	8.9	8.9	27.978	247	247;222;155	0.00064641	2.7127	By matching	By matching	By matching	By MS/MS	By MS/MS	4.9	4.9	4.9	4.9	8.9	2265200	169540	141260	203070	168180
D6RAL0;F5GYR0;Q6H8Q1	D6RAL0;F5GYR0;Q6H8Q1	1;1;1	1;1;1	1;1;1	Actin-binding LIM protein 2	ABLIM2	D6RAL0_HUMAN Actin-binding LIM protein 2 (Fragment) OS=Homo sapiens OX=9606 GN=ABLIM2 PE=1 SV=1;F5GYR0_HUMAN Actin-binding LIM protein 2 OS=Homo sapiens OX=9606 GN=ABLIM2 PE=1 SV=2;ABLM2_HUMAN Actin-binding LIM protein 2 OS=Homo sapiens OX=9606 GN=ABLIM2 P	3	1	1	1	0	0	1	1	0	0	0	1	1	0	0	0	1	1	0	4.9	4.9	4.9	33.609	305	305;646;611	0.0022727	1.9394			By matching	By MS/MS		0	0	4.9	4.9	0	1676700	0	0	655800	1020900
E7ESE0;D6RAN4;P32969;H0Y9R4;H0Y9V9	E7ESE0;D6RAN4;P32969;H0Y9R4;H0Y9V9	2;2;2;1;1	2;2;2;1;1	2;2;2;1;1	60S ribosomal protein L9	RPL9	E7ESE0_HUMAN 60S ribosomal protein L9 (Fragment) OS=Homo sapiens OX=9606 GN=RPL9 PE=1 SV=1;D6RAN4_HUMAN 60S ribosomal protein L9 (Fragment) OS=Homo sapiens OX=9606 GN=RPL9 PE=1 SV=8;RL9_HUMAN 60S ribosomal protein L9 OS=Homo sapiens OX=9606 GN=RPL9 PE=1 SV	5	2	2	2	2	2	2	2	1	2	2	2	2	1	2	2	2	2	1	16.9	16.9	16.9	18.9	166	166;181;192;91;189	0	8.7528	By MS/MS	By MS/MS	By matching	By MS/MS	By matching	16.9	16.9	16.9	16.9	5.4	51776000	15625000	13065000	4177200	11566000
D6RAX2;Q13363;A0A087WYL1;H0Y9M9;E7ESU7;E7EPF8;H0Y8W7;Q5SQP8;P56545	D6RAX2;Q13363;A0A087WYL1;H0Y9M9;E7ESU7;E7EPF8;H0Y8W7;Q5SQP8;P56545	2;2;1;1;1;1;1;1;1	2;2;1;1;1;1;1;1;1	2;2;1;1;1;1;1;1;1	C-terminal-binding protein 1;C-terminal-binding protein 2	CTBP1;CTBP2	D6RAX2_HUMAN C-terminal-binding protein 1 (Fragment) OS=Homo sapiens OX=9606 GN=CTBP1 PE=1 SV=8;CTBP1_HUMAN C-terminal-binding protein 1 OS=Homo sapiens OX=9606 GN=CTBP1 PE=1 SV=2;A0A087WYL1_HUMAN C-terminal-binding protein 2 (Fragment) OS=Homo sapiens OX=	9	2	2	2	2	2	2	2	2	2	2	2	2	2	2	2	2	2	2	8.6	8.6	8.6	20.275	186	186;440;117;145;171;202;287;513;445	0	4.1091	By MS/MS	By MS/MS	By MS/MS	By MS/MS	By MS/MS	8.6	8.6	8.6	8.6	8.6	58666000	12499000	16469000	11715000	5059300
D6RD63;D6RAX7;D6RFN0;Q9BT78	D6RD63;D6RAX7;D6RFN0;Q9BT78	3;3;3;3	3;3;3;3	3;3;3;3	COP9 signalosome complex subunit 4	COPS4	D6RD63_HUMAN COP9 signalosome complex subunit 4 (Fragment) OS=Homo sapiens OX=9606 GN=COPS4 PE=1 SV=1;D6RAX7_HUMAN COP9 constitutive photomorphogenic-like protein subunit 4 isoform 2 OS=Homo sapiens OX=9606 GN=COPS4 PE=1 SV=1;D6RFN0_HUMAN COP9 signalosome	4	3	3	3	1	1	3	3	0	1	1	3	3	0	1	1	3	3	0	13.5	13.5	13.5	31.433	275	275;420;438;406	0	10.304	By matching	By MS/MS	By MS/MS	By MS/MS		3.6	3.6	13.5	13.5	0	51247000	858680	1857700	26951000	21579000
D6RB01;Q9Y6X4	D6RB01;Q9Y6X4	4;4	4;4	4;4	Soluble lamin-associated protein of 75 kDa	FAM169A	D6RB01_HUMAN Soluble lamin-associated protein of 75 kDa OS=Homo sapiens OX=9606 GN=FAM169A PE=1 SV=1;F169A_HUMAN Soluble lamin-associated protein of 75 kDa OS=Homo sapiens OX=9606 GN=FAM169A PE=1 SV=2	2	4	4	4	1	1	3	4	0	1	1	3	4	0	1	1	3	4	0	8.2	8.2	8.2	68.054	610	610;670	0	10.603	By matching	By matching	By MS/MS	By MS/MS		1.6	1.6	6.4	8.2	0	67891000	3862000	6851400	19258000	37920000
D6RBQ9	D6RBQ9	7	1	1		HNRNPD	D6RBQ9_HUMAN Heterogeneous nuclear ribonucleoprotein D0 (Fragment) OS=Homo sapiens OX=9606 GN=HNRNPD PE=1 SV=1	1	7	1	1	6	6	6	4	6	1	0	1	0	0	1	0	1	0	0	33.5	7.7	7.7	15.617	155	155	0	3.1842	By MS/MS	By matching	By MS/MS	By matching	By matching	28.4	25.8	28.4	21.3	25.8	4255900	3432000	0	823920	0
D6RBV7;D6RDX5;P42262	D6RBV7;D6RDX5;P42262	1;1;1	1;1;1	1;1;1	Glutamate receptor 2	GRIA2	D6RBV7_HUMAN Glutamate receptor 2 (Fragment) OS=Homo sapiens OX=9606 GN=GRIA2 PE=1 SV=1;D6RDX5_HUMAN Glutamate receptor 2 (Fragment) OS=Homo sapiens OX=9606 GN=GRIA2 PE=1 SV=8;GRIA2_HUMAN Glutamate receptor 2 OS=Homo sapiens OX=9606 GN=GRIA2 PE=1 SV=3	3	1	1	1	0	0	0	0	1	0	0	0	0	1	0	0	0	0	1	20.8	20.8	20.8	5.2521	48	48;124;883	0.001221	2.3602					By MS/MS	0	0	0	0	20.8	0	0	0	0	0
D6RC71;D6RF48;Q9P2W9	D6RC71;D6RF48;Q9P2W9	1;1;1	1;1;1	1;1;1	Syntaxin-18	STX18	D6RC71_HUMAN Syntaxin-18 (Fragment) OS=Homo sapiens OX=9606 GN=STX18 PE=1 SV=1;D6RF48_HUMAN Syntaxin-18 OS=Homo sapiens OX=9606 GN=STX18 PE=1 SV=1;STX18_HUMAN Syntaxin-18 OS=Homo sapiens OX=9606 GN=STX18 PE=1 SV=1	3	1	1	1	0	0	0	0	1	0	0	0	0	1	0	0	0	0	1	12.4	12.4	12.4	19.691	169	169;308;335	0.0043431	1.7038					By MS/MS	0	0	0	0	12.4	8472500	0	0	0	0
D6RCF4;Q8N5K1	D6RCF4;Q8N5K1	1;1	1;1	1;1	CDGSH iron-sulfur domain-containing protein 2	CISD2	D6RCF4_HUMAN CDGSH iron-sulfur domain-containing protein 2 OS=Homo sapiens OX=9606 GN=CISD2 PE=1 SV=1;CISD2_HUMAN CDGSH iron-sulfur domain-containing protein 2 OS=Homo sapiens OX=9606 GN=CISD2 PE=1 SV=1	2	1	1	1	0	0	1	0	0	0	0	1	0	0	0	0	1	0	0	9.7	9.7	9.7	16.074	145	145;135	0.0023162	2.0424			By MS/MS			0	0	9.7	0	0	338790	0	0	338790	0
D6RDJ3;H0Y723;E7EQB9;O15160	D6RDJ3;H0Y723;E7EQB9;O15160	1;1;1;1	1;1;1;1	1;1;1;1	DNA-directed RNA polymerases I and III subunit RPAC1	POLR1C	D6RDJ3_HUMAN DNA-directed RNA polymerases I and III subunit RPAC1 (Fragment) OS=Homo sapiens OX=9606 GN=POLR1C PE=1 SV=1;H0Y723_HUMAN DNA-directed RNA polymerases I and III subunit RPAC1 (Fragment) OS=Homo sapiens OX=9606 GN=POLR1C PE=1 SV=1;E7EQB9_HUMAN D	4	1	1	1	1	1	1	0	1	1	1	1	0	1	1	1	1	0	1	10.5	10.5	10.5	14.205	124	124;140;296;346	0.0042918	1.6491	By matching	By MS/MS	By matching		By MS/MS	10.5	10.5	10.5	0	10.5	601760	181040	190930	99384	0
D6RE83;P09936;D6R956;D6R974;D6RF53	D6RE83;P09936;D6R956;D6R974	10;10;8;7;2	10;10;8;7;2	10;10;8;7;2	Ubiquitin carboxyl-terminal hydrolase;Ubiquitin carboxyl-terminal hydrolase isozyme L1	UCHL1	D6RE83_HUMAN Ubiquitin carboxyl-terminal hydrolase OS=Homo sapiens OX=9606 GN=UCHL1 PE=1 SV=1;UCHL1_HUMAN Ubiquitin carboxyl-terminal hydrolase isozyme L1 OS=Homo sapiens OX=9606 GN=UCHL1 PE=1 SV=2;D6R956_HUMAN Ubiquitin carboxyl-terminal hydrolase OS=Homo	5	10	10	10	5	5	9	10	1	5	5	9	10	1	5	5	9	10	1	54.6	54.6	54.6	23.174	207	207;223;241;156;58	0	146.34	By MS/MS	By MS/MS	By MS/MS	By MS/MS	By matching	27.5	26.6	47.3	54.6	3.9	1028600000	14083000	19596000	454530000	539770000
D6REX3;O94979;D6RHZ5;H7BXG7;H0YAB3;H0Y9K1;H0Y8V7;H0Y9T9;H0Y8W8	D6REX3;O94979;D6RHZ5;H7BXG7;H0YAB3	5;5;4;4;3;2;2;1;1	5;5;4;4;3;2;2;1;1	5;5;4;4;3;2;2;1;1	Protein transport protein Sec31A	SEC31A	D6REX3_HUMAN Protein transport protein Sec31A OS=Homo sapiens OX=9606 GN=SEC31A PE=1 SV=1;SC31A_HUMAN Protein transport protein Sec31A OS=Homo sapiens OX=9606 GN=SEC31A PE=1 SV=3;D6RHZ5_HUMAN Protein transport protein Sec31A OS=Homo sapiens OX=9606 GN=SEC3	9	5	5	5	1	3	2	5	2	1	3	2	5	2	1	3	2	5	2	4.6	4.6	4.6	136.22	1251	1251;1220;877;969;443;237;285;235;383	0	9.5562	By matching	By MS/MS	By MS/MS	By MS/MS	By MS/MS	1.1	3	1.9	4.6	1.8	40319000	1935400	4858000	7006000	14563000
D6RFF0;H0YA82;Q4G0J3	D6RFF0;H0YA82;Q4G0J3	1;1;1	1;1;1	1;1;1	La-related protein 7	LARP7	D6RFF0_HUMAN La-related protein 7 (Fragment) OS=Homo sapiens OX=9606 GN=LARP7 PE=1 SV=1;H0YA82_HUMAN La-related protein 7 (Fragment) OS=Homo sapiens OX=9606 GN=LARP7 PE=1 SV=1;LARP7_HUMAN La-related protein 7 OS=Homo sapiens OX=9606 GN=LARP7 PE=1 SV=1	3	1	1	1	1	0	1	1	0	1	0	1	1	0	1	0	1	1	0	4.3	4.3	4.3	34.448	299	299;334;582	0	4.2825	By MS/MS		By MS/MS	By MS/MS		4.3	0	4.3	4.3	0	0	0	0	0	0
R4GMS9;D6RJD3;D6RID8;Q6P1K8;Q13888;D6RIT7;D6RGC9	R4GMS9;D6RJD3;D6RID8;Q6P1K8;Q13888;D6RIT7;D6RGC9	2;2;2;2;2;1;1	2;2;2;2;2;1;1	2;2;2;2;2;1;1	General transcription factor IIH subunit 2-like protein;General transcription factor IIH subunit 2	GTF2H2;GTF2H2C	R4GMS9_HUMAN General transcription factor IIH subunit 2 (Fragment) OS=Homo sapiens OX=9606 GN=GTF2H2 PE=1 SV=1;D6RJD3_HUMAN General transcription factor IIH subunit 2-like protein OS=Homo sapiens OX=9606 GN=GTF2H2C PE=1 SV=1;D6RID8_HUMAN General transcript	7	2	2	2	1	2	0	0	1	1	2	0	0	1	1	2	0	0	1	13.2	13.2	13.2	17.268	152	152;165;253;395;395;92;123	0	4.2832	By matching	By MS/MS			By matching	7.2	13.2	0	0	7.2	22420000	6303100	10329000	0	0
D95616;D95617;D95618	D95616;D95617	3;3;1	3;3;1	3;3;1			AFMR_POLYG95 Recombinant;BFMR_POLYG0 Recombinant	3	3	3	3	3	1	3	1	0	3	1	3	1	0	3	1	3	1	0	21.4	21.4	21.4	9.5602	117	117;54;52	0	4.7073	By matching	By matching	By MS/MS	By matching		21.4	8.5	21.4	8.5	0	16319000	1098300	0	15221000	0
E2QRG8;Q00765	E2QRG8;Q00765	1;1	1;1	1;1	Receptor expression-enhancing protein;Receptor expression-enhancing protein 5	REEP5	E2QRG8_HUMAN Receptor expression-enhancing protein (Fragment) OS=Homo sapiens OX=9606 GN=REEP5 PE=1 SV=1;REEP5_HUMAN Receptor expression-enhancing protein 5 OS=Homo sapiens OX=9606 GN=REEP5 PE=1 SV=3	2	1	1	1	1	1	0	1	1	1	1	0	1	1	1	1	0	1	1	6.1	6.1	6.1	18.121	165	165;189	0	11.529	By MS/MS	By MS/MS		By MS/MS	By MS/MS	6.1	6.1	0	6.1	6.1	13249000	4410700	8838600	0	0
O60313;E5KLJ9;H7C141	O60313;E5KLJ9	6;6;1	6;6;1	6;6;1	Dynamin-like 120 kDa protein, mitochondrial;Dynamin-like 120 kDa protein, form S1	OPA1	OPA1_HUMAN Dynamin-like 120 kDa protein, mitochondrial OS=Homo sapiens OX=9606 GN=OPA1 PE=1 SV=3;E5KLJ9_HUMAN Dynamin-like 120 kDa protein, mitochondrial OS=Homo sapiens OX=9606 GN=OPA1 PE=1 SV=1	3	6	6	6	5	6	4	4	6	5	6	4	4	6	5	6	4	4	6	8	8	8	111.63	960	960;979;183	0	22.447	By MS/MS	By MS/MS	By MS/MS	By MS/MS	By MS/MS	7	8	4.9	4.9	8	233370000	29146000	37868000	34304000	37935000
E5RFJ9;E5RHW0;H0YBH7;Q96BY9	E5RFJ9;E5RHW0;H0YBH7;Q96BY9	2;2;2;2	2;2;2;2	2;2;2;2	Store-operated calcium entry-associated regulatory factor	SARAF	E5RFJ9_HUMAN Store-operated calcium entry-associated regulatory factor (Fragment) OS=Homo sapiens OX=9606 GN=SARAF PE=1 SV=1;E5RHW0_HUMAN Store-operated calcium entry-associated regulatory factor (Fragment) OS=Homo sapiens OX=9606 GN=SARAF PE=1 SV=1;H0YBH7	4	2	2	2	1	2	1	0	2	1	2	1	0	2	1	2	1	0	2	14.3	14.3	14.3	16.085	147	147;202;347;339	0	11.349	By matching	By MS/MS	By matching		By MS/MS	4.8	14.3	4.8	0	14.3	1703600	201840	238780	114430	0
E5RFP0;Q8WVJ2	E5RFP0;Q8WVJ2	2;2	2;2	2;2	NudC domain-containing protein 2	NUDCD2	E5RFP0_HUMAN NudC domain-containing protein 2 OS=Homo sapiens OX=9606 GN=NUDCD2 PE=1 SV=1;NUDC2_HUMAN NudC domain-containing protein 2 OS=Homo sapiens OX=9606 GN=NUDCD2 PE=1 SV=1	2	2	2	2	0	0	1	1	2	0	0	1	1	2	0	0	1	1	2	15.2	15.2	15.2	14.745	132	132;157	0	5.7903			By MS/MS	By MS/MS	By matching	0	0	8.3	6.8	15.2	32550000	0	0	11976000	13121000
E5RG12;E5RJZ9;O75525;H0YAQ3;H0YAQ1;E5RHD3	E5RG12;E5RJZ9;O75525;H0YAQ3;H0YAQ1	7;7;7;6;4;1	5;5;5;4;2;1	5;5;5;4;2;1	KH domain-containing, RNA-binding, signal transduction-associated protein 3	KHDRBS3	E5RG12_HUMAN KH domain-containing, RNA-binding, signal transduction-associated protein 3 (Fragment) OS=Homo sapiens OX=9606 GN=KHDRBS3 PE=1 SV=8;E5RJZ9_HUMAN KH domain-containing, RNA-binding, signal transduction-associated protein 3 (Fragment) OS=Homo sap	6	7	5	5	5	4	6	7	4	4	3	4	5	3	4	3	4	5	3	31.2	25.6	25.6	18.328	160	160;265;346;196;195;119	0	12.588	By MS/MS	By MS/MS	By MS/MS	By MS/MS	By MS/MS	23.1	16.2	24.4	31.2	16.2	460240000	66124000	68635000	118010000	110920000
H7BZC1;E9PC71;E5RGA9;P84074;P61601;P37235	H7BZC1;E9PC71;E5RGA9;P84074;P61601;P37235	1;1;1;1;1;1	1;1;1;1;1;1	1;1;1;1;1;1	Neuron-specific calcium-binding protein hippocalcin;Neurocalcin-delta;Hippocalcin-like protein 1	HPCAL1;NCALD;HPCA	H7BZC1_HUMAN Hippocalcin-like protein 1 (Fragment) OS=Homo sapiens OX=9606 GN=HPCAL1 PE=1 SV=1;E9PC71_HUMAN Hippocalcin-like protein 1 OS=Homo sapiens OX=9606 GN=HPCAL1 PE=1 SV=1;E5RGA9_HUMAN Neurocalcin-delta OS=Homo sapiens OX=9606 GN=NCALD PE=1 SV=1;HPC	6	1	1	1	0	0	0	1	0	0	0	0	1	0	0	0	0	1	0	10.7	10.7	10.7	11.474	103	103;175;194;193;193;193	0.0012173	2.3462				By MS/MS		0	0	0	10.7	0	0	0	0	0	0
E5RGG1;H9KVE0;Q9UJW0	E5RGG1;H9KVE0;Q9UJW0	1;1;1	1;1;1	1;1;1	Dynactin subunit 4	DCTN4	E5RGG1_HUMAN Dynactin subunit 4 (Fragment) OS=Homo sapiens OX=9606 GN=DCTN4 PE=1 SV=1;H9KVE0_HUMAN Dynactin subunit 4 (Fragment) OS=Homo sapiens OX=9606 GN=DCTN4 PE=1 SV=1;DCTN4_HUMAN Dynactin subunit 4 OS=Homo sapiens OX=9606 GN=DCTN4 PE=1 SV=1	3	1	1	1	0	0	0	1	0	0	0	0	1	0	0	0	0	1	0	14.9	14.9	14.9	13.061	114	114;134;460	0.0093264	1.4785				By MS/MS		0	0	0	14.9	0	2385100	0	0	0	2385100
H0YB22;E5RH77;P62263	H0YB22;E5RH77;P62263	2;2;2	2;2;2	2;2;2	40S ribosomal protein S14	RPS14	H0YB22_HUMAN 40S ribosomal protein S14 (Fragment) OS=Homo sapiens OX=9606 GN=RPS14 PE=1 SV=1;E5RH77_HUMAN 40S ribosomal protein S14 OS=Homo sapiens OX=9606 GN=RPS14 PE=1 SV=1;RS14_HUMAN 40S ribosomal protein S14 OS=Homo sapiens OX=9606 GN=RPS14 PE=1 SV=3	3	2	2	2	2	2	2	2	2	2	2	2	2	2	2	2	2	2	2	10.8	10.8	10.8	12.832	120	120;134;151	0	14.078	By MS/MS	By MS/MS	By matching	By MS/MS	By MS/MS	10.8	10.8	10.8	10.8	10.8	170510000	39975000	37313000	30447000	24411000
R4GMY8;E5RHG8;Q15369	R4GMY8;E5RHG8;Q15369	1;1;1	1;1;1	1;1;1	Transcription elongation factor B polypeptide 1	TCEB1	R4GMY8_HUMAN Elongin-C OS=Homo sapiens OX=9606 GN=ELOC PE=1 SV=1;E5RHG8_HUMAN Elongin-C (Fragment) OS=Homo sapiens OX=9606 GN=ELOC PE=1 SV=1;ELOC_HUMAN Elongin-C OS=Homo sapiens OX=9606 GN=ELOC PE=1 SV=1	3	1	1	1	1	1	1	1	1	1	1	1	1	1	1	1	1	1	1	15.4	15.4	15.4	6.968	65	65;89;112	0.0012158	2.3355	By MS/MS	By MS/MS	By MS/MS	By MS/MS	By MS/MS	15.4	15.4	15.4	15.4	15.4	55057000	0	0	21843000	24101000
E5RIK2;E5RHK8;Q9UQ16	E5RIK2;E5RHK8;Q9UQ16	8;8;7	3;3;2	3;3;2	Dynamin-3	DNM3	E5RIK2_HUMAN Dynamin-3 (Fragment) OS=Homo sapiens OX=9606 GN=DNM3 PE=1 SV=1;E5RHK8_HUMAN Dynamin-3 OS=Homo sapiens OX=9606 GN=DNM3 PE=1 SV=1;DYN3_HUMAN Dynamin-3 OS=Homo sapiens OX=9606 GN=DNM3 PE=1 SV=4	3	8	3	3	8	5	6	8	6	3	2	2	3	1	3	2	2	3	1	19.1	7.4	7.4	50.732	445	445;639;869	0	4.6532	By MS/MS	By MS/MS	By MS/MS	By MS/MS	By matching	19.1	10.1	15.3	19.1	13.7	58822000	17349000	11424000	11623000	12467000
O94905;E5RHW4;E5RJ09	O94905;E5RHW4;E5RJ09	19;19;11	19;19;11	13;13;7	Erlin-2	ERLIN2	ERLN2_HUMAN Erlin-2 OS=Homo sapiens OX=9606 GN=ERLIN2 PE=1 SV=1;E5RHW4_HUMAN Erlin-2 (Fragment) OS=Homo sapiens OX=9606 GN=ERLIN2 PE=1 SV=1;E5RJ09_HUMAN Erlin-2 (Fragment) OS=Homo sapiens OX=9606 GN=ERLIN2 PE=1 SV=1	3	19	19	13	15	16	17	12	18	15	16	17	12	18	10	10	11	7	12	55.2	55.2	42.2	37.839	339	339;338;197	0	150.49	By MS/MS	By MS/MS	By MS/MS	By MS/MS	By MS/MS	39.5	41.3	46.9	25.4	52.8	1056500000	158540000	201460000	248650000	122950000
E5RI99;P62888;A0A0B4J213;E5RJH3;A0A0C4DH44	E5RI99;P62888;A0A0B4J213;E5RJH3;A0A0C4DH44	4;4;2;2;2	4;4;2;2;2	4;4;2;2;2	60S ribosomal protein L30	RPL30	E5RI99_HUMAN 60S ribosomal protein L30 (Fragment) OS=Homo sapiens OX=9606 GN=RPL30 PE=1 SV=1;RL30_HUMAN 60S ribosomal protein L30 OS=Homo sapiens OX=9606 GN=RPL30 PE=1 SV=2;A0A0B4J213_HUMAN 60S ribosomal protein L30 OS=Homo sapiens OX=9606 GN=RPL30 PE=1 SV	5	4	4	4	4	4	1	3	4	4	4	1	3	4	4	4	1	3	4	48.2	48.2	48.2	12.656	114	114;115;51;56;96	0	11.79	By MS/MS	By MS/MS	By MS/MS	By MS/MS	By MS/MS	48.2	48.2	7	41.2	48.2	51736000	11082000	14550000	5485000	7240900
E5RIM3;Q9Y263;H0YAU9;H0YC16;H0YBW4	E5RIM3;Q9Y263	6;6;2;1;1	6;6;2;1;1	6;6;2;1;1	Phospholipase A-2-activating protein	PLAA	E5RIM3_HUMAN Phospholipase A-2-activating protein OS=Homo sapiens OX=9606 GN=PLAA PE=1 SV=1;PLAP_HUMAN Phospholipase A-2-activating protein OS=Homo sapiens OX=9606 GN=PLAA PE=1 SV=2	5	6	6	6	5	2	5	3	1	5	2	5	3	1	5	2	5	3	1	10.5	10.5	10.5	66.734	609	609;795;244;136;290	0	40.866	By MS/MS	By MS/MS	By MS/MS	By MS/MS	By matching	8.9	3.1	9.2	6.1	1.6	58887000	11373000	4996200	23286000	10887000
Q86UE4;E5RJU9;H0YB56	Q86UE4;E5RJU9;H0YB56	6;6;4	6;6;4	6;6;4	Protein LYRIC	MTDH	LYRIC_HUMAN Protein LYRIC OS=Homo sapiens OX=9606 GN=MTDH PE=1 SV=2;E5RJU9_HUMAN Protein LYRIC OS=Homo sapiens OX=9606 GN=MTDH PE=1 SV=1;H0YB56_HUMAN Protein LYRIC (Fragment) OS=Homo sapiens OX=9606 GN=MTDH PE=1 SV=1	3	6	6	6	3	4	5	4	5	3	4	5	4	5	3	4	5	4	5	9.3	9.3	9.3	63.836	582	582;526;224	0	20.857	By MS/MS	By MS/MS	By MS/MS	By MS/MS	By MS/MS	6.4	7.7	9.3	7.7	7.7	115010000	10077000	15197000	36015000	20889000
E5RJY1;E7ESM1;Q92597	E5RJY1;E7ESM1;Q92597	1;1;1	1;1;1	1;1;1	Protein NDRG1	NDRG1	E5RJY1_HUMAN Protein NDRG1 OS=Homo sapiens OX=9606 GN=NDRG1 PE=1 SV=1;E7ESM1_HUMAN Protein NDRG1 OS=Homo sapiens OX=9606 GN=NDRG1 PE=1 SV=1;NDRG1_HUMAN Protein NDRG1 OS=Homo sapiens OX=9606 GN=NDRG1 PE=1 SV=1	3	1	1	1	0	0	1	1	0	0	0	1	1	0	0	0	1	1	0	13.6	13.6	13.6	10.979	103	103;141;394	0.0022766	1.9497			By MS/MS	By MS/MS		0	0	13.6	13.6	0	4391200	0	0	2554600	1836500
E7EMW7;O95071;H0YBB4;H0YAV7	E7EMW7;O95071	3;3;1;1	3;3;1;1	3;3;1;1	E3 ubiquitin-protein ligase UBR5	UBR5	E7EMW7_HUMAN E3 ubiquitin-protein ligase UBR5 OS=Homo sapiens OX=9606 GN=UBR5 PE=1 SV=1;UBR5_HUMAN E3 ubiquitin-protein ligase UBR5 OS=Homo sapiens OX=9606 GN=UBR5 PE=1 SV=2	4	3	3	3	2	2	0	0	3	2	2	0	0	3	2	2	0	0	3	2.3	2.3	2.3	308.57	2792	2792;2799;194;201	0	4.5778	By matching	By MS/MS			By MS/MS	1.2	1.2	0	0	2.3	17275000	2557500	4336300	0	0
E7EN32;O00255;E7ENS2;E7EPR4;E7ET29	E7EN32;O00255;E7ENS2;E7EPR4;E7ET29	2;2;1;1;1	2;2;1;1;1	2;2;1;1;1	Menin	MEN1	E7EN32_HUMAN Menin OS=Homo sapiens OX=9606 GN=MEN1 PE=1 SV=1;MEN1_HUMAN Menin OS=Homo sapiens OX=9606 GN=MEN1 PE=1 SV=4;E7ENS2_HUMAN Menin (Fragment) OS=Homo sapiens OX=9606 GN=MEN1 PE=1 SV=1;E7EPR4_HUMAN Menin (Fragment) OS=Homo sapiens OX=9606 GN=MEN1 PE	5	2	2	2	2	1	2	2	1	2	1	2	2	1	2	1	2	2	1	4.1	4.1	4.1	61.418	555	555;615;261;281;346	0	6.0421	By MS/MS	By MS/MS	By MS/MS	By matching	By matching	4.1	2	4.1	4.1	2	25904000	4916200	3402400	8845500	4317900
E7ENM0;E7EN65	E7ENM0;E7EN65	1;1	1;1	1;1		ELN	E7ENM0_HUMAN Elastin OS=Homo sapiens OX=9606 GN=ELN PE=1 SV=1;E7EN65_HUMAN Elastin OS=Homo sapiens OX=9606 GN=ELN PE=1 SV=1	2	1	1	1	1	0	1	1	0	1	0	1	1	0	1	0	1	1	0	1.7	1.7	1.7	61.153	706	706;714	0.00063452	2.5908	By MS/MS		By MS/MS	By MS/MS		1.7	0	1.7	1.7	0	18508000	7359300	0	8141300	3007300
E7EN86;P52747	E7EN86;P52747	2;2	2;2	2;2	Zinc finger protein 143	ZNF143	E7EN86_HUMAN Zinc finger protein 143 OS=Homo sapiens OX=9606 GN=ZNF143 PE=1 SV=1;ZN143_HUMAN Zinc finger protein 143 OS=Homo sapiens OX=9606 GN=ZNF143 PE=1 SV=2	2	2	2	2	1	1	2	1	1	1	1	2	1	1	1	1	2	1	1	4.3	4.3	4.3	65.885	610	610;638	0	4.0278	By matching	By MS/MS	By MS/MS	By matching	By MS/MS	2.8	2.8	4.3	2.8	2.8	25728000	2642000	3078200	5414800	2253500
E7ENL6;P12111;C9JNG9	E7ENL6;P12111	25;24;2	25;24;2	25;24;2	Collagen alpha-3(VI) chain	COL6A3	E7ENL6_HUMAN Collagen alpha-3(VI) chain OS=Homo sapiens OX=9606 GN=COL6A3 PE=1 SV=2;CO6A3_HUMAN Collagen alpha-3(VI) chain OS=Homo sapiens OX=9606 GN=COL6A3 PE=1 SV=5	3	25	25	25	18	12	10	19	21	18	12	10	19	21	18	12	10	19	21	11.1	11.1	11.1	278.11	2569	2569;3177;708	0	78.873	By MS/MS	By MS/MS	By MS/MS	By MS/MS	By MS/MS	7.5	4.9	4.1	8.7	8.6	962010000	230310000	102960000	81061000	162840000
E7ENR6;Q8TBG4	E7ENR6;Q8TBG4	6;6	6;6	6;6	Ethanolamine-phosphate phospho-lyase	ETNPPL	E7ENR6_HUMAN Ethanolamine-phosphate phospho-lyase OS=Homo sapiens OX=9606 GN=ETNPPL PE=1 SV=1;AT2L1_HUMAN Ethanolamine-phosphate phospho-lyase OS=Homo sapiens OX=9606 GN=ETNPPL PE=1 SV=1	2	6	6	6	5	2	6	1	4	5	2	6	1	4	5	2	6	1	4	12.9	12.9	12.9	51.004	459	459;499	0	51.6	By MS/MS	By matching	By MS/MS	By MS/MS	By MS/MS	8.9	3.9	12.9	2.6	10.2	70865000	13140000	3375300	36894000	3125200
E7EP32;P62879;C9JIS1;C9JXA5;C9JZN1;Q9HAV0;F5H8J8;F5H100;F5H0S8;E9PCP0;P16520;C9JD14;H7C5J5	E7EP32;P62879;C9JIS1;C9JXA5;C9JZN1;Q9HAV0	6;6;5;5;4;3;2;2;2;2;2;1;1	3;3;2;2;1;1;0;0;0;0;0;0;1	3;3;2;2;1;1;0;0;0;0;0;0;1	Guanine nucleotide-binding protein G(I)/G(S)/G(T) subunit beta-2;Guanine nucleotide-binding protein subunit beta-4	GNB2;GNB4	E7EP32_HUMAN Guanine nucleotide-binding protein G(I)/G(S)/G(T) subunit beta-2 OS=Homo sapiens OX=9606 GN=GNB2 PE=1 SV=1;GBB2_HUMAN Guanine nucleotide-binding protein G(I)/G(S)/G(T) subunit beta-2 OS=Homo sapiens OX=9606 GN=GNB2 PE=1 SV=3;C9JIS1_HUMAN Guani	13	6	3	3	5	4	5	4	5	2	2	2	2	2	2	2	2	2	2	26	16.6	16.6	32.408	296	296;340;232;251;152;340;232;232;264;339;340;79;165	0	7.4388	By MS/MS	By MS/MS	By MS/MS	By MS/MS	By MS/MS	17.9	18.2	17.9	14.2	17.9	35139000	5645100	2542300	7872000	10967000
E7EPB3;P50914	E7EPB3;P50914	2;2	2;2	2;2	60S ribosomal protein L14	RPL14	E7EPB3_HUMAN 60S ribosomal protein L14 OS=Homo sapiens OX=9606 GN=RPL14 PE=1 SV=1;RL14_HUMAN 60S ribosomal protein L14 OS=Homo sapiens OX=9606 GN=RPL14 PE=1 SV=4	2	2	2	2	2	2	2	2	2	2	2	2	2	2	2	2	2	2	2	18.5	18.5	18.5	14.558	124	124;215	0	8.8818	By MS/MS	By MS/MS	By MS/MS	By MS/MS	By MS/MS	18.5	18.5	18.5	18.5	18.5	51796000	8627500	14926000	6058300	14754000
G3V1Q4;E7ES33;E7EPK1;Q16181;A0A0U1RRM2;Q5JXL7;A0A0U1RRE1;A0A0U1RRH9	G3V1Q4;E7ES33;E7EPK1;Q16181;A0A0U1RRM2	7;7;7;7;4;3;2;1	7;7;7;7;4;3;2;1	7;7;7;7;4;3;2;1	Septin-7	7-Sep	G3V1Q4_HUMAN Septin-7 OS=Homo sapiens OX=9606 GN=SEPT7 PE=1 SV=2;E7ES33_HUMAN Septin-7 OS=Homo sapiens OX=9606 GN=SEPT7 PE=1 SV=3;E7EPK1_HUMAN Septin-7 OS=Homo sapiens OX=9606 GN=SEPT7 PE=1 SV=2;SEPT7_HUMAN Septin-7 OS=Homo sapiens OX=9606 GN=SEPT7 PE=1 SV	8	7	7	7	4	6	4	3	7	4	6	4	3	7	4	6	4	3	7	20.2	20.2	20.2	46.566	401	401;417;437;437;111;88;157;147	0	14.139	By MS/MS	By MS/MS	By MS/MS	By MS/MS	By MS/MS	10.7	17.2	10.2	7.5	20.2	74288000	5147100	19128000	13129000	8281600
E7EPL9;G5E9S2;E7ET17;E7EWE5;P51659;E7ER27	E7EPL9;G5E9S2;E7ET17;E7EWE5;P51659;E7ER27	2;2;2;2;2;1	2;2;2;2;2;1	2;2;2;2;2;1	Peroxisomal multifunctional enzyme type 2;(3R)-hydroxyacyl-CoA dehydrogenase;Enoyl-CoA hydratase 2	HSD17B4	E7EPL9_HUMAN Peroxisomal multifunctional enzyme type 2 OS=Homo sapiens OX=9606 GN=HSD17B4 PE=1 SV=1;G5E9S2_HUMAN Hydroxysteroid (17-beta) dehydrogenase 4, isoform CRA_a OS=Homo sapiens OX=9606 GN=HSD17B4 PE=1 SV=1;E7ET17_HUMAN Peroxisomal multifunctional e	6	2	2	2	2	2	2	0	2	2	2	2	0	2	2	2	2	0	2	4.6	4.6	4.6	50.986	474	474;596;599;712;736;500	0.0011955	2.2203	By MS/MS	By matching	By MS/MS		By matching	4.6	4.6	4.6	0	4.6	75067000	20778000	13025000	16597000	0
E7EQL5;Q13409	E7EQL5;Q13409	1;1	1;1	1;1	Cytoplasmic dynein 1 intermediate chain 2	DYNC1I2	E7EQL5_HUMAN Cytoplasmic dynein 1 intermediate chain 2 (Fragment) OS=Homo sapiens OX=9606 GN=DYNC1I2 PE=1 SV=1;DC1I2_HUMAN Cytoplasmic dynein 1 intermediate chain 2 OS=Homo sapiens OX=9606 GN=DYNC1I2 PE=1 SV=3	2	1	1	1	1	0	1	1	0	1	0	1	1	0	1	0	1	1	0	4.6	4.6	4.6	34.913	305	305;638	0	6.3905	By matching		By matching	By MS/MS		4.6	0	4.6	4.6	0	15490000	1628500	0	5874100	7987700
S4R3H4;E7EQT4;Q9UKV3;G3V3B0;G3V3T3	S4R3H4;E7EQT4;Q9UKV3;G3V3B0	10;10;10;7;4	10;10;10;7;4	10;10;10;7;4	Apoptotic chromatin condensation inducer in the nucleus	ACIN1	S4R3H4_HUMAN Apoptotic chromatin condensation inducer in the nucleus OS=Homo sapiens OX=9606 GN=ACIN1 PE=1 SV=1;E7EQT4_HUMAN Apoptotic chromatin condensation inducer in the nucleus OS=Homo sapiens OX=9606 GN=ACIN1 PE=1 SV=2;ACINU_HUMAN Apoptotic chromatin	5	10	10	10	3	3	8	8	3	3	3	8	8	3	3	3	8	8	3	7.9	7.9	7.9	145.44	1283	1283;1301;1341;582;194	0	44.278	By MS/MS	By MS/MS	By MS/MS	By MS/MS	By MS/MS	2.5	2.5	5.7	6.9	2.7	158970000	4348800	13688000	69305000	59203000
E7ERD7;Q9UKU0	E7ERD7;Q9UKU0	2;2	2;2	2;2	Long-chain-fatty-acid--CoA ligase 6	ACSL6	E7ERD7_HUMAN Long-chain-fatty-acid--CoA ligase 6 OS=Homo sapiens OX=9606 GN=ACSL6 PE=1 SV=1;ACSL6_HUMAN Long-chain-fatty-acid--CoA ligase 6 OS=Homo sapiens OX=9606 GN=ACSL6 PE=2 SV=4	2	2	2	2	1	1	2	2	1	1	1	2	2	1	1	1	2	2	1	3.2	3.2	3.2	75.246	677	677;697	0	3.6171	By MS/MS	By MS/MS	By MS/MS	By matching	By matching	1.8	1.8	3.2	3.2	1.8	33524000	2877500	4227000	15896000	6817900
E7ERS3;Q86VM9;H3BP01;H3BRN6	E7ERS3;Q86VM9	6;6;2;1	6;6;2;1	6;6;2;1	Zinc finger CCCH domain-containing protein 18	ZC3H18	E7ERS3_HUMAN Zinc finger CCCH domain-containing protein 18 OS=Homo sapiens OX=9606 GN=ZC3H18 PE=1 SV=1;ZCH18_HUMAN Zinc finger CCCH domain-containing protein 18 OS=Homo sapiens OX=9606 GN=ZC3H18 PE=1 SV=2	4	6	6	6	3	5	5	4	4	3	5	5	4	4	3	5	5	4	4	7.8	7.8	7.8	108.94	977	977;953;238;75	0	9.971	By MS/MS	By MS/MS	By MS/MS	By MS/MS	By MS/MS	3.5	6	6.9	5.1	4.8	123860000	13953000	20905000	36666000	24616000
Q9UIA9;E7ESC6;H0YBE1	Q9UIA9;E7ESC6	3;3;1	3;3;1	3;3;1	Exportin-7	XPO7	XPO7_HUMAN Exportin-7 OS=Homo sapiens OX=9606 GN=XPO7 PE=1 SV=3;E7ESC6_HUMAN Exportin-7 OS=Homo sapiens OX=9606 GN=XPO7 PE=1 SV=1	3	3	3	3	0	0	2	3	0	0	0	2	3	0	0	0	2	3	0	2.9	2.9	2.9	123.91	1087	1087;1088;190	0	6.2947			By MS/MS	By MS/MS		0	0	1.9	2.9	0	20396000	0	0	10652000	9743900
J3KQY1;E7ESL0;Q9NWU5	J3KQY1;E7ESL0;Q9NWU5	4;4;4	4;4;4	4;4;4	39S ribosomal protein L22, mitochondrial	MRPL22	J3KQY1_HUMAN 39S ribosomal protein L22, mitochondrial OS=Homo sapiens OX=9606 GN=MRPL22 PE=1 SV=1;E7ESL0_HUMAN 39S ribosomal protein L22, mitochondrial OS=Homo sapiens OX=9606 GN=MRPL22 PE=1 SV=1;RM22_HUMAN 39S ribosomal protein L22, mitochondrial OS=Homo	3	4	4	4	4	3	3	1	0	4	3	3	1	0	4	3	3	1	0	17.7	17.7	17.7	26.475	232	232;212;206	0	9.0709	By MS/MS	By MS/MS	By MS/MS	By MS/MS		17.7	14.7	14.7	3.9	0	195320000	64838000	48921000	40799000	40759000
P07197;E7ESP9;E7EMV2	P07197;E7ESP9;E7EMV2	37;37;34	37;37;34	32;32;29	Neurofilament medium polypeptide	NEFM	NFM_HUMAN Neurofilament medium polypeptide OS=Homo sapiens OX=9606 GN=NEFM PE=1 SV=3;E7ESP9_HUMAN Neurofilament medium polypeptide OS=Homo sapiens OX=9606 GN=NEFM PE=1 SV=1;E7EMV2_HUMAN Neurofilament medium polypeptide OS=Homo sapiens OX=9606 GN=NEFM PE=1	3	37	37	32	35	32	24	25	30	35	32	24	25	30	30	28	22	21	26	35.4	35.4	32.2	102.47	916	916;877;698	0	323.31	By MS/MS	By MS/MS	By MS/MS	By MS/MS	By MS/MS	33.4	30.9	26.7	24.5	28.9	7076600000	2651500000	2126100000	436330000	408980000
Q13330;E7ESY4;H0Y4T7	Q13330;E7ESY4;H0Y4T7	6;6;3	5;5;3	3;3;2	Metastasis-associated protein MTA1	MTA1	MTA1_HUMAN Metastasis-associated protein MTA1 OS=Homo sapiens OX=9606 GN=MTA1 PE=1 SV=2;E7ESY4_HUMAN Metastasis-associated protein MTA1 OS=Homo sapiens OX=9606 GN=MTA1 PE=1 SV=1;H0Y4T7_HUMAN Metastasis-associated protein MTA1 (Fragment) OS=Homo sapiens OX=	3	6	5	3	4	3	4	3	6	3	3	4	3	5	1	1	2	1	3	9	7.8	5.2	80.785	715	715;703;511	0	22.78	By MS/MS	By MS/MS	By MS/MS	By MS/MS	By MS/MS	5.2	4.1	5.3	4.1	9	174090000	21953000	22373000	49426000	25977000
E7ET15;O15042;C9J5L1;H7C4V2;E7EW00;C9JDJ7;H0Y8D9	E7ET15;O15042	6;6;2;2;2;1;1	6;6;2;2;2;1;1	6;6;2;2;2;1;1	U2 snRNP-associated SURP motif-containing protein	U2SURP	E7ET15_HUMAN U2 snRNP-associated SURP motif-containing protein OS=Homo sapiens OX=9606 GN=U2SURP PE=1 SV=1;SR140_HUMAN U2 snRNP-associated SURP motif-containing protein OS=Homo sapiens OX=9606 GN=U2SURP PE=1 SV=2	7	6	6	6	5	3	4	5	3	5	3	4	5	3	5	3	4	5	3	6.3	6.3	6.3	118.25	1028	1028;1029;161;290;425;130;439	0	22.539	By MS/MS	By MS/MS	By MS/MS	By MS/MS	By MS/MS	5.4	2.8	4.5	5.4	3.6	248290000	35960000	40045000	53695000	48594000
E9PPC8;E9PK68;E7ETC2;Q5F2F8;Q08209;P16298	E9PPC8;E9PK68;E7ETC2;Q5F2F8;Q08209;P16298	1;1;1;1;1;1	1;1;1;1;1;1	1;1;1;1;1;1	Serine/threonine-protein phosphatase;Serine/threonine-protein phosphatase 2B catalytic subunit alpha isoform;Serine/threonine-protein phosphatase 2B catalytic subunit beta isoform	PPP3CA;PPP3CB	E9PPC8_HUMAN Serine/threonine-protein phosphatase (Fragment) OS=Homo sapiens OX=9606 GN=PPP3CA PE=1 SV=1;E9PK68_HUMAN Serine/threonine-protein phosphatase (Fragment) OS=Homo sapiens OX=9606 GN=PPP3CA PE=1 SV=1;E7ETC2_HUMAN Serine/threonine-protein phosphat	6	1	1	1	1	1	1	1	1	1	1	1	1	1	1	1	1	1	1	9.1	9.1	9.1	15.365	132	132;147;423;496;521;524	0.0022346	1.8627	By matching	By matching	By matching	By matching	By MS/MS	9.1	9.1	9.1	9.1	9.1	4455100	609850	1722500	741900	593390
E7ETD6;Q12830;F5GXF5;J3QQK4;J3KSK9;E9PE19;A0A0A0MR81	E7ETD6;Q12830;F5GXF5	4;4;3;1;1;1;1	4;4;3;1;1;1;1	4;4;3;1;1;1;1	Nucleosome-remodeling factor subunit BPTF	BPTF	E7ETD6_HUMAN Nucleosome-remodeling factor subunit BPTF (Fragment) OS=Homo sapiens OX=9606 GN=BPTF PE=1 SV=3;BPTF_HUMAN Nucleosome-remodeling factor subunit BPTF OS=Homo sapiens OX=9606 GN=BPTF PE=1 SV=3;F5GXF5_HUMAN Nucleosome-remodeling factor subunit BPT	7	4	4	4	3	4	2	3	2	3	4	2	3	2	3	4	2	3	2	1.6	1.6	1.6	308.07	2764	2764;3046;2457;339;484;650;810	0	20.183	By MS/MS	By MS/MS	By MS/MS	By MS/MS	By MS/MS	1.3	1.6	0.8	1.1	1	37243000	4757600	14001000	6858000	9338200
E7ETR1;Q8NCB2;B4DM24;C9J9E2;F8WDJ4;B4DSW8	E7ETR1;Q8NCB2;B4DM24;C9J9E2	3;3;2;2;1;1	3;3;2;2;1;1	3;3;2;2;1;1	CaM kinase-like vesicle-associated protein	CAMKV	E7ETR1_HUMAN CaM kinase-like vesicle-associated protein OS=Homo sapiens OX=9606 GN=CAMKV PE=1 SV=1;CAMKV_HUMAN CaM kinase-like vesicle-associated protein OS=Homo sapiens OX=9606 GN=CAMKV PE=2 SV=2;B4DM24_HUMAN CaM kinase-like vesicle-associated protein OS=	6	3	3	3	1	0	1	1	2	1	0	1	1	2	1	0	1	1	2	10.8	10.8	10.8	46.669	427	427;501;426;434;94;143	0	4.7314	By matching		By matching	By MS/MS	By MS/MS	2.1	0	2.1	2.1	8.7	685950	0	0	286260	255620
J3KQ96;E7ETY2;Q13428;H0YA99	J3KQ96;E7ETY2;Q13428;H0YA99	2;2;2;1	2;2;2;1	2;2;2;1	Treacle protein	TCOF1	J3KQ96_HUMAN Treacle protein (Fragment) OS=Homo sapiens OX=9606 GN=TCOF1 PE=1 SV=1;E7ETY2_HUMAN Treacle protein OS=Homo sapiens OX=9606 GN=TCOF1 PE=1 SV=1;TCOF_HUMAN Treacle protein OS=Homo sapiens OX=9606 GN=TCOF1 PE=1 SV=3;H0YA99_HUMAN Treacle protein (F	4	2	2	2	0	0	2	2	0	0	0	2	2	0	0	0	2	2	0	1.4	1.4	1.4	144.12	1414	1414;1488;1488;188	0	3.563			By MS/MS	By MS/MS		0	0	1.4	1.4	0	25221000	0	0	9193400	16028000
E7EU96;Q8NEV1;P68400;V9GYA2;V9GY80	E7EU96;Q8NEV1;P68400	3;3;3;1;1	3;3;3;1;1	3;3;3;1;1	Casein kinase II subunit alpha 3;Casein kinase II subunit alpha	CSNK2A1;CSNK2A3	E7EU96_HUMAN Casein kinase II subunit alpha OS=Homo sapiens OX=9606 GN=CSNK2A1 PE=1 SV=1;CSK23_HUMAN Casein kinase II subunit alpha 3 OS=Homo sapiens OX=9606 GN=CSNK2A3 PE=1 SV=2;CSK21_HUMAN Casein kinase II subunit alpha OS=Homo sapiens OX=9606 GN=CSNK2A1	5	3	3	3	3	3	3	3	0	3	3	3	3	0	3	3	3	3	0	6.8	6.8	6.8	45.31	385	385;391;391;74;79	0	6.9061	By MS/MS	By MS/MS	By MS/MS	By MS/MS		6.8	6.8	6.8	6.8	0	137990000	33170000	28137000	44622000	32062000
H0Y5B5;E7EVG2;Q86U86	H0Y5B5;E7EVG2;Q86U86	2;2;2	2;2;2	2;2;2	Protein polybromo-1	PBRM1	H0Y5B5_HUMAN Protein polybromo-1 (Fragment) OS=Homo sapiens OX=9606 GN=PBRM1 PE=1 SV=1;E7EVG2_HUMAN Protein polybromo-1 (Fragment) OS=Homo sapiens OX=9606 GN=PBRM1 PE=1 SV=8;PB1_HUMAN Protein polybromo-1 OS=Homo sapiens OX=9606 GN=PBRM1 PE=1 SV=1	3	2	2	2	1	1	2	1	0	1	1	2	1	0	1	1	2	1	0	1.8	1.8	1.8	126.29	1085	1085;1460;1689	0.00068446	3.1214	By matching	By MS/MS	By MS/MS	By MS/MS		0.7	0.7	1.8	0.7	0	35451000	7822700	5792900	17472000	4363500
E7EW33;H7C229;E7EVJ5;Q96F07;Q7L576;H0YL50;A0A0G2JR96;A0A0G2JQT1	E7EW33;H7C229;E7EVJ5;Q96F07;Q7L576	3;3;3;3;2;1;1;1	3;3;3;3;2;1;1;1	3;3;3;3;2;1;1;1	Cytoplasmic FMR1-interacting protein 2;Cytoplasmic FMR1-interacting protein 1	CYFIP2;CYFIP1	E7EW33_HUMAN Cytoplasmic FMR1-interacting protein 2 OS=Homo sapiens OX=9606 GN=CYFIP2 PE=1 SV=1;H7C229_HUMAN Cytoplasmic FMR1-interacting protein 2 OS=Homo sapiens OX=9606 GN=CYFIP2 PE=1 SV=2;E7EVJ5_HUMAN Cytoplasmic FMR1-interacting protein 2 OS=Homo sapi	8	3	3	3	3	1	3	3	3	3	1	3	3	3	3	1	3	3	3	3.4	3.4	3.4	122.46	1057	1057;1117;1227;1278;1253;176;862;862	0	5.1168	By MS/MS	By MS/MS	By MS/MS	By MS/MS	By matching	3.4	1.2	3.4	3.4	3.4	55983000	13963000	6046200	10005000	10646000
E7EVX8;Q8WWY3;E7EU94;E7ESX0;E7EN72	E7EVX8;Q8WWY3;E7EU94;E7ESX0;E7EN72	6;6;4;4;4	6;6;4;4;4	6;6;4;4;4	U4/U6 small nuclear ribonucleoprotein Prp31	PRPF31	E7EVX8_HUMAN U4/U6 small nuclear ribonucleoprotein Prp31 OS=Homo sapiens OX=9606 GN=PRPF31 PE=1 SV=1;PRP31_HUMAN U4/U6 small nuclear ribonucleoprotein Prp31 OS=Homo sapiens OX=9606 GN=PRPF31 PE=1 SV=2;E7EU94_HUMAN U4/U6 small nuclear ribonucleoprotein Prp3	5	6	6	6	6	6	5	6	4	6	6	5	6	4	6	6	5	6	4	10.8	10.8	10.8	54.766	493	493;499;260;276;284	0	50.041	By MS/MS	By MS/MS	By MS/MS	By MS/MS	By MS/MS	10.8	10.8	10.8	10.8	8.5	342670000	86239000	75422000	88070000	31692000
E7EWD3;O75077	E7EWD3;O75077	2;2	2;2	2;2	Disintegrin and metalloproteinase domain-containing protein 23	ADAM23	E7EWD3_HUMAN Disintegrin and metalloproteinase domain-containing protein 23 OS=Homo sapiens OX=9606 GN=ADAM23 PE=1 SV=2;ADA23_HUMAN Disintegrin and metalloproteinase domain-containing protein 23 OS=Homo sapiens OX=9606 GN=ADAM23 PE=1 SV=1	2	2	2	2	1	1	1	0	2	1	1	1	0	2	1	1	1	0	2	2.9	2.9	2.9	92.045	832	832;832	0	5.1131	By MS/MS	By MS/MS	By matching		By MS/MS	1.4	1.4	1.4	0	2.9	5355200	0	0	1176800	0
E7EWM1;Q15596	E7EWM1;Q15596	2;2	2;2	2;2	Nuclear receptor coactivator 2	NCOA2	E7EWM1_HUMAN Nuclear receptor coactivator 2 OS=Homo sapiens OX=9606 GN=NCOA2 PE=1 SV=2;NCOA2_HUMAN Nuclear receptor coactivator 2 OS=Homo sapiens OX=9606 GN=NCOA2 PE=1 SV=2	2	2	2	2	2	1	1	1	1	2	1	1	1	1	2	1	1	1	1	2.6	2.6	2.6	102.73	946	946;1464	0	4.8801	By MS/MS	By matching	By matching	By matching	By MS/MS	2.6	1.5	1.5	1.5	1.2	27766000	6268700	4883900	5050500	4061900
E9PH64;E7EWZ0;E9PF49;Q9Y6M9	E9PH64;E7EWZ0;E9PF49;Q9Y6M9	2;2;2;2	2;2;2;2	2;2;2;2	NADH dehydrogenase [ubiquinone] 1 beta subcomplex subunit 9	NDUFB9	E9PH64_HUMAN NADH dehydrogenase [ubiquinone] 1 beta subcomplex subunit 9 OS=Homo sapiens OX=9606 GN=NDUFB9 PE=1 SV=1;E7EWZ0_HUMAN NADH dehydrogenase [ubiquinone] 1 beta subcomplex subunit 9 OS=Homo sapiens OX=9606 GN=NDUFB9 PE=1 SV=1;E9PF49_HUMAN NADH dehy	4	2	2	2	1	1	2	1	2	1	1	2	1	2	1	1	2	1	2	10.7	10.7	10.7	20.383	168	168;178;221;179	0.00064725	2.7154	By matching	By matching	By matching	By matching	By MS/MS	5.4	5.4	10.7	5.4	10.7	4324700	85269	101100	1680900	130870
Q14203;E7EX90;Q6AWB1	Q14203;E7EX90;Q6AWB1	4;4;3	4;4;3	4;4;3	Dynactin subunit 1	DCTN1;DKFZp686E0752	DCTN1_HUMAN Dynactin subunit 1 OS=Homo sapiens OX=9606 GN=DCTN1 PE=1 SV=3;E7EX90_HUMAN Dynactin subunit 1 OS=Homo sapiens OX=9606 GN=DCTN1 PE=1 SV=1;Q6AWB1_HUMAN Dynactin subunit 1 OS=Homo sapiens OX=9606 GN=DCTN1 PE=1 SV=1	3	4	4	4	1	0	3	4	1	1	0	3	4	1	1	0	3	4	1	3.4	3.4	3.4	141.69	1278	1278;1256;890	0	9.7306	By matching		By MS/MS	By MS/MS	By matching	0.9	0	2.5	3.4	0.9	24188000	1449300	0	9633200	11170000
E9PAR2;G5E998;P18846;P16220	E9PAR2;G5E998;P18846;P16220	1;1;1;1	1;1;1;1	1;1;1;1	Cyclic AMP-dependent transcription factor ATF-1;Cyclic AMP-responsive element-binding protein 1	CREM;ATF1;CREB1	E9PAR2_HUMAN cAMP-responsive element modulator OS=Homo sapiens OX=9606 GN=CREM PE=1 SV=1;G5E998_HUMAN cAMP-responsive element modulator OS=Homo sapiens OX=9606 GN=CREM PE=1 SV=2;ATF1_HUMAN Cyclic AMP-dependent transcription factor ATF-1 OS=Homo sapiens OX=	4	1	1	1	1	1	0	0	1	1	1	0	0	1	1	1	0	0	1	9.5	9.5	9.5	10.918	95	95;269;271;341	0.00064599	2.7115	By matching	By MS/MS			By matching	9.5	9.5	0	0	9.5	28882000	6825600	5451300	0	0
E9PC52;Q16576;Q5JP01;C9JAJ9	E9PC52;Q16576;Q5JP01	4;4;3;1	2;2;2;0	2;2;2;0	Histone-binding protein RBBP7	RBBP7	E9PC52_HUMAN Histone-binding protein RBBP7 OS=Homo sapiens OX=9606 GN=RBBP7 PE=1 SV=1;RBBP7_HUMAN Histone-binding protein RBBP7 OS=Homo sapiens OX=9606 GN=RBBP7 PE=1 SV=1;Q5JP01_HUMAN Histone-binding protein RBBP7 (Fragment) OS=Homo sapiens OX=9606 GN=RBBP	4	4	2	2	4	3	4	4	3	2	1	2	2	1	2	1	2	2	1	10.6	6.7	6.7	46.938	416	416;425;285;37	0	4.7463	By MS/MS	By matching	By MS/MS	By MS/MS	By MS/MS	10.6	6.7	10.6	10.6	6.7	58512000	7266400	21392000	10436000	12174000
E9PFG7;E9PDF2;E9PCR7;Q02218;A0A0D9SFS3	E9PFG7;E9PDF2;E9PCR7;Q02218;A0A0D9SFS3	4;4;4;4;3	2;2;2;2;1	2;2;2;2;1	2-oxoglutarate dehydrogenase, mitochondrial	OGDH	E9PFG7_HUMAN 2-oxoglutarate dehydrogenase, mitochondrial OS=Homo sapiens OX=9606 GN=OGDH PE=1 SV=1;E9PDF2_HUMAN 2-oxoglutarate dehydrogenase, mitochondrial OS=Homo sapiens OX=9606 GN=OGDH PE=1 SV=1;E9PCR7_HUMAN 2-oxoglutarate dehydrogenase, mitochondrial O	5	4	2	2	2	2	4	4	2	0	0	2	2	0	0	0	2	2	0	4.7	2.4	2.4	99.015	873	873;1034;1038;1023;1001	0	4.9727	By matching	By matching	By MS/MS	By MS/MS	By matching	2.3	2.3	4.7	4.7	2.3	14714000	0	0	7440700	7272800
E9PCY5;Q02880	E9PCY5;Q02880	5;5	5;5	5;5	DNA topoisomerase 2;DNA topoisomerase 2-beta	TOP2B	E9PCY5_HUMAN DNA topoisomerase 2 (Fragment) OS=Homo sapiens OX=9606 GN=TOP2B PE=1 SV=1;TOP2B_HUMAN DNA topoisomerase 2-beta OS=Homo sapiens OX=9606 GN=TOP2B PE=1 SV=3	2	5	5	5	3	3	5	4	1	3	3	5	4	1	3	3	5	4	1	3.8	3.8	3.8	130.48	1150	1150;1626	0	7.5677	By MS/MS	By MS/MS	By MS/MS	By MS/MS	By matching	2.4	2.4	3.8	3	1	97707000	8850800	7482100	36856000	35147000
P31943;G8JLB6;E9PCY7;D6RBM0;D6RIT2;H0YB39;D6RIU0;E7EN40;D6R9T0;D6RFM3;E5RGV0;D6RAM1;D6RDU3;D6RJ04;D6RIH9;H0YBD7;E7EQJ0;H0YBG7;D6RDL0;D6RF17;D6R9D3;E5RJ94	P31943;G8JLB6;E9PCY7;D6RBM0;D6RIT2;H0YB39;D6RIU0;E7EN40	11;11;11;7;6;6;6;6;5;5;5;5;5;5;5;5;5;4;4;3;2;1	5;5;5;3;4;2;3;3;3;3;2;3;3;3;3;2;3;2;3;3;2;1	4;4;4;3;4;1;3;3;3;3;2;3;3;3;3;1;3;1;3;3;2;1	Heterogeneous nuclear ribonucleoprotein H;Heterogeneous nuclear ribonucleoprotein H, N-terminally processed	HNRNPH1	HNRH1_HUMAN Heterogeneous nuclear ribonucleoprotein H OS=Homo sapiens OX=9606 GN=HNRNPH1 PE=1 SV=4;G8JLB6_HUMAN Heterogeneous nuclear ribonucleoprotein H OS=Homo sapiens OX=9606 GN=HNRNPH1 PE=1 SV=1;E9PCY7_HUMAN Heterogeneous nuclear ribonucleoprotein H OS	22	11	5	4	9	11	11	9	11	4	5	5	5	5	3	4	4	4	4	31.8	15.8	12	49.229	449	449;472;429;212;164;277;168;166;161;163;155;130;171;172;184;194;115;185;84;49;40;28	0	97.356	By MS/MS	By MS/MS	By MS/MS	By MS/MS	By MS/MS	27.4	31.8	31.8	26.5	31.8	811100000	128380000	157300000	215730000	185960000
E9PD68;Q14194	E9PD68;Q14194	6;6	3;3	3;3	Dihydropyrimidinase-related protein 1	CRMP1	E9PD68_HUMAN Dihydropyrimidinase-related protein 1 OS=Homo sapiens OX=9606 GN=CRMP1 PE=1 SV=1;DPYL1_HUMAN Dihydropyrimidinase-related protein 1 OS=Homo sapiens OX=9606 GN=CRMP1 PE=1 SV=1	2	6	3	3	5	5	5	4	5	2	3	2	3	2	2	3	2	3	2	14.2	7.7	7.7	62.029	570	570;572	0	5.156	By matching	By MS/MS	By MS/MS	By MS/MS	By MS/MS	12.5	11.9	9.8	9.1	12.6	68019000	7704600	27739000	15758000	10813000
O95757;E9PDE8;D6RJ96	O95757;E9PDE8;D6RJ96	6;6;3	6;6;3	6;6;3	Heat shock 70 kDa protein 4L	HSPA4L	HS74L_HUMAN Heat shock 70 kDa protein 4L OS=Homo sapiens OX=9606 GN=HSPA4L PE=1 SV=3;E9PDE8_HUMAN Heat shock 70 kDa protein 4L OS=Homo sapiens OX=9606 GN=HSPA4L PE=1 SV=1;D6RJ96_HUMAN Heat shock 70 kDa protein 4L (Fragment) OS=Homo sapiens OX=9606 GN=HSPA4	3	6	6	6	4	2	3	6	0	4	2	3	6	0	4	2	3	6	0	9.1	9.1	9.1	94.511	839	839;813;531	0	17.66	By MS/MS	By matching	By MS/MS	By MS/MS		6.9	2.4	3.3	9.1	0	51616000	8012100	2450000	10181000	30973000
E9PDW2;P55809	E9PDW2;P55809	2;2	2;2	2;2	Succinyl-CoA:3-ketoacid coenzyme A transferase 1, mitochondrial	OXCT1	E9PDW2_HUMAN Succinyl-CoA:3-ketoacid coenzyme A transferase 1, mitochondrial OS=Homo sapiens OX=9606 GN=OXCT1 PE=1 SV=1;SCOT1_HUMAN Succinyl-CoA:3-ketoacid coenzyme A transferase 1, mitochondrial OS=Homo sapiens OX=9606 GN=OXCT1 PE=1 SV=1	2	2	2	2	0	0	2	2	0	0	0	2	2	0	0	0	2	2	0	5.4	5.4	5.4	36.69	334	334;520	0.0012285	2.3906			By MS/MS	By MS/MS		0	0	5.4	5.4	0	18847000	0	0	10449000	8397900
Q96AE4;E9PEB5;C9JSZ1	Q96AE4;E9PEB5	6;6;2	3;3;1	3;3;1	Far upstream element-binding protein 1	FUBP1	FUBP1_HUMAN Far upstream element-binding protein 1 OS=Homo sapiens OX=9606 GN=FUBP1 PE=1 SV=3;E9PEB5_HUMAN Far upstream element-binding protein 1 OS=Homo sapiens OX=9606 GN=FUBP1 PE=1 SV=1	3	6	3	3	6	5	6	5	4	3	3	3	2	3	3	3	3	2	3	6.7	4.2	4.2	67.56	644	644;655;232	0	5.6823	By MS/MS	By MS/MS	By MS/MS	By MS/MS	By MS/MS	6.7	6.5	6.7	5.4	5.4	23866000	3460600	4348200	4499700	3088400
P10515;E9PEJ4;H0YDD4	P10515;E9PEJ4;H0YDD4	2;2;1	2;2;1	2;2;1	Dihydrolipoyllysine-residue acetyltransferase component of pyruvate dehydrogenase complex, mitochondrial;Acetyltransferase component of pyruvate dehydrogenase complex	DLAT	ODP2_HUMAN Dihydrolipoyllysine-residue acetyltransferase component of pyruvate dehydrogenase complex, mitochondrial OS=Homo sapiens OX=9606 GN=DLAT PE=1 SV=3;E9PEJ4_HUMAN Acetyltransferase component of pyruvate dehydrogenase complex OS=Homo sapiens OX=9606	3	2	2	2	2	2	2	2	1	2	2	2	2	1	2	2	2	2	1	3.6	3.6	3.6	68.996	647	647;542;479	0.0022112	1.8096	By matching	By matching	By MS/MS	By MS/MS	By matching	3.6	3.6	3.6	3.6	2.3	51015000	9987200	10677000	16636000	13517000
E9PEX6;P09622	E9PEX6;P09622	1;1	1;1	1;1	Dihydrolipoyl dehydrogenase;Dihydrolipoyl dehydrogenase, mitochondrial	DLD	E9PEX6_HUMAN Dihydrolipoyl dehydrogenase OS=Homo sapiens OX=9606 GN=DLD PE=1 SV=1;DLDH_HUMAN Dihydrolipoyl dehydrogenase, mitochondrial OS=Homo sapiens OX=9606 GN=DLD PE=1 SV=2	2	1	1	1	0	1	0	1	0	0	1	0	1	0	0	1	0	1	0	2.1	2.1	2.1	51.815	486	486;509	0.0083333	1.5004		By MS/MS		By MS/MS		0	2.1	0	2.1	0	12078000	0	4773500	0	7304200
E9PF19;Q9Y4P3;Q96E41	E9PF19;Q9Y4P3;Q96E41	5;5;4	5;5;4	5;5;4	Transducin beta-like protein 2	TBL2	E9PF19_HUMAN Transducin beta-like protein 2 OS=Homo sapiens OX=9606 GN=TBL2 PE=1 SV=1;TBL2_HUMAN Transducin beta-like protein 2 OS=Homo sapiens OX=9606 GN=TBL2 PE=1 SV=1;Q96E41_HUMAN TBL2 protein OS=Homo sapiens OX=9606 GN=TBL2 PE=1 SV=1	3	5	5	5	4	3	2	2	5	4	3	2	2	5	4	3	2	2	5	13.1	13.1	13.1	45.935	411	411;447;446	0	16.463	By MS/MS	By MS/MS	By MS/MS	By MS/MS	By MS/MS	10	8	4.6	4.6	13.1	83138000	13247000	14101000	6254200	7458000
J3QT27;E9PFP8;P57721;F8VTZ0	J3QT27;E9PFP8;P57721	5;5;5;1	1;1;1;0	1;1;1;0	Poly(rC)-binding protein 3	PCBP3	J3QT27_HUMAN Poly(rC)-binding protein 3 (Fragment) OS=Homo sapiens OX=9606 GN=PCBP3 PE=1 SV=1;E9PFP8_HUMAN Poly(rC)-binding protein 3 OS=Homo sapiens OX=9606 GN=PCBP3 PE=1 SV=1;PCBP3_HUMAN Poly(rC)-binding protein 3 OS=Homo sapiens OX=9606 GN=PCBP3 PE=2 SV	4	5	1	1	4	4	5	5	4	1	0	1	1	0	1	0	1	1	0	19.9	3.4	3.4	34.385	322	322;361;371;64	1	-2	By matching	By matching	By MS/MS	By MS/MS	By matching	13.7	16.5	19.9	19.9	16.5	1730600	1053900	0	676680	0
E9PG40;P05067;A0A0A0MRG2;H7C0V9	E9PG40;P05067;A0A0A0MRG2;H7C0V9	4;4;3;2	4;4;3;2	4;4;3;2	Amyloid beta A4 protein;N-APP;Soluble APP-alpha;Soluble APP-beta;C99;Beta-amyloid protein 42;Beta-amyloid protein 40;C83;P3(42);P3(40);C80;Gamma-secretase C-terminal fragment 59;Gamma-secretase C-terminal fragment 57;Gamma-secretase C-terminal fragment 50;C31	APP	E9PG40_HUMAN Amyloid-beta A4 protein OS=Homo sapiens OX=9606 GN=APP PE=1 SV=1;A4_HUMAN Amyloid-beta A4 protein OS=Homo sapiens OX=9606 GN=APP PE=1 SV=3;A0A0A0MRG2_HUMAN Amyloid-beta A4 protein OS=Homo sapiens OX=9606 GN=APP PE=1 SV=1;H7C0V9_HUMAN Amyloid-b	4	4	4	4	4	4	3	3	2	4	4	3	3	2	4	4	3	3	2	6.2	6.2	6.2	80.832	714	714;770;660;485	0	48.86	By MS/MS	By MS/MS	By MS/MS	By MS/MS	By matching	6.2	6.2	4.3	5	2.7	27408000	4555400	4969300	8056000	3217300
E9PG73;Q13427;C9JM79;C9JN15;C9JT64;C9J679	E9PG73;Q13427;C9JM79;C9JN15	5;5;4;3;1;1	5;5;4;3;1;1	5;5;4;3;1;1	Peptidyl-prolyl cis-trans isomerase G;Peptidyl-prolyl cis-trans isomerase	PPIG	E9PG73_HUMAN Peptidyl-prolyl cis-trans isomerase G OS=Homo sapiens OX=9606 GN=PPIG PE=1 SV=1;PPIG_HUMAN Peptidyl-prolyl cis-trans isomerase G OS=Homo sapiens OX=9606 GN=PPIG PE=1 SV=2;C9JM79_HUMAN Peptidyl-prolyl cis-trans isomerase G (Fragment) OS=Homo sa	6	5	5	5	4	3	3	3	3	4	3	3	3	3	4	3	3	3	3	8.8	8.8	8.8	87.088	739	739;754;487;246;59;104	0	19.038	By MS/MS	By MS/MS	By MS/MS	By MS/MS	By MS/MS	6.9	5.5	5.5	5.5	5.5	40513000	5196500	15339000	8909800	6781100
E9PGC8;P78559	E9PGC8;P78559	5;5	5;5	5;5	Microtubule-associated protein 1A;MAP1A heavy chain;MAP1 light chain LC2	MAP1A	E9PGC8_HUMAN Microtubule-associated protein 1A OS=Homo sapiens OX=9606 GN=MAP1A PE=1 SV=1;MAP1A_HUMAN Microtubule-associated protein 1A OS=Homo sapiens OX=9606 GN=MAP1A PE=1 SV=6	2	5	5	5	1	1	3	5	1	1	1	3	5	1	1	1	3	5	1	2.3	2.3	2.3	331.25	3041	3041;2803	0	12.862	By MS/MS	By MS/MS	By MS/MS	By MS/MS	By matching	0.4	0.4	1.4	2.3	0.4	38198000	4844600	7101000	8114100	15220000
E9PGZ4;Q9NTJ5;C9JV50;F8WDN7;C9J3E3	E9PGZ4;Q9NTJ5;C9JV50	9;9;5;4;1	9;9;5;4;1	9;9;5;4;1	Phosphatidylinositide phosphatase SAC1	SACM1L	E9PGZ4_HUMAN Phosphatidylinositide phosphatase SAC1 OS=Homo sapiens OX=9606 GN=SACM1L PE=1 SV=1;SAC1_HUMAN Phosphatidylinositide phosphatase SAC1 OS=Homo sapiens OX=9606 GN=SACM1L PE=1 SV=2;C9JV50_HUMAN Phosphatidylinositide phosphatase SAC1 (Fragment) OS=	5	9	9	9	8	8	4	7	6	8	8	4	7	6	8	8	4	7	6	18.6	18.6	18.6	55.571	484	484;587;187;287;112	0	22.821	By MS/MS	By MS/MS	By MS/MS	By MS/MS	By MS/MS	15.3	16.7	7.4	14.3	12.4	275780000	66763000	72458000	12125000	32674000
E9PH99;Q9Y4E5	E9PH99;Q9Y4E5	3;3	3;3	3;3	Zinc finger protein 451	ZNF451	E9PH99_HUMAN E3 SUMO-protein ligase ZNF451 OS=Homo sapiens OX=9606 GN=ZNF451 PE=1 SV=1;ZN451_HUMAN E3 SUMO-protein ligase ZNF451 OS=Homo sapiens OX=9606 GN=ZNF451 PE=1 SV=2	2	3	3	3	3	3	3	1	3	3	3	3	1	3	3	3	3	1	3	2.7	2.7	2.7	119.33	1041	1041;1061	0	4.8174	By MS/MS	By MS/MS	By MS/MS	By matching	By MS/MS	2.7	2.7	2.7	1	2.7	49955000	9862400	10732000	10796000	1212500
E9PHA6;P43246	E9PHA6;P43246	5;5	5;5	5;5	DNA mismatch repair protein Msh2	MSH2	E9PHA6_HUMAN DNA mismatch repair protein OS=Homo sapiens OX=9606 GN=MSH2 PE=1 SV=1;MSH2_HUMAN DNA mismatch repair protein Msh2 OS=Homo sapiens OX=9606 GN=MSH2 PE=1 SV=1	2	5	5	5	4	5	4	5	4	4	5	4	5	4	4	5	4	5	4	5.3	5.3	5.3	103.19	921	921;934	0	11.84	By MS/MS	By MS/MS	By MS/MS	By MS/MS	By MS/MS	4.5	5.3	4.5	5.3	4.5	53103000	7602000	13729000	10572000	8761100
E9PHI4;O94901;H0Y6N5;H0Y742;H7C2K3;H7C3X3;C9JS54;C9JJU6;C9K051;H7C019;C9JK55	E9PHI4;O94901;H0Y6N5;H0Y742	17;16;15;15;8;4;1;1;1;1;1	17;16;15;15;8;4;1;1;1;1;1	16;15;14;14;7;4;1;1;1;1;1	SUN domain-containing protein 1	SUN1	E9PHI4_HUMAN SUN domain-containing protein 1 OS=Homo sapiens OX=9606 GN=SUN1 PE=1 SV=1;SUN1_HUMAN SUN domain-containing protein 1 OS=Homo sapiens OX=9606 GN=SUN1 PE=1 SV=3;H0Y6N5_HUMAN SUN domain-containing protein 1 (Fragment) OS=Homo sapiens OX=9606 GN=S	11	17	17	16	11	11	8	8	17	11	11	8	8	17	10	10	8	7	16	24.5	24.5	23.5	91.112	822	822;812;634;710;427;158;113;118;135;171;174	0	154.8	By MS/MS	By MS/MS	By MS/MS	By MS/MS	By MS/MS	15.8	14.6	11.1	10.7	24.5	421930000	56594000	85151000	50352000	32047000
O43813;E9PHS0;F8WDS9	O43813;E9PHS0	4;4;1	4;4;1	4;4;1	LanC-like protein 1	LANCL1	LANC1_HUMAN LanC-like protein 1 OS=Homo sapiens OX=9606 GN=LANCL1 PE=1 SV=1;E9PHS0_HUMAN LanC-like protein 1 (Fragment) OS=Homo sapiens OX=9606 GN=LANCL1 PE=1 SV=1	3	4	4	4	4	1	4	2	1	4	1	4	2	1	4	1	4	2	1	11.5	11.5	11.5	45.283	399	399;196;82	0	8.9562	By MS/MS	By matching	By MS/MS	By MS/MS	By MS/MS	11.5	2	11.5	4	2	125760000	37408000	4072500	60809000	18904000
E9PII3;E9PK52;E9PHY5;O43491;E9PPC9;E9PRG1;E9PIG0;E9PQD2;Q6ZSX4;Q6R5J7	E9PII3;E9PK52;E9PHY5;O43491	4;4;4;4;1;1;1;1;1;1	4;4;4;4;1;1;1;1;1;1	4;4;4;4;1;1;1;1;1;1	Band 4.1-like protein 2	EPB41L2	E9PII3_HUMAN Band 4.1-like protein 2 OS=Homo sapiens OX=9606 GN=EPB41L2 PE=1 SV=1;E9PK52_HUMAN Band 4.1-like protein 2 OS=Homo sapiens OX=9606 GN=EPB41L2 PE=1 SV=1;E9PHY5_HUMAN Band 4.1-like protein 2 OS=Homo sapiens OX=9606 GN=EPB41L2 PE=1 SV=1;E41L2_HUMA	10	4	4	4	2	1	4	3	1	2	1	4	3	1	2	1	4	3	1	6.5	6.5	6.5	79.256	706	706;811;935;1005;126;153;162;179;201;383	0	6.0595	By MS/MS	By MS/MS	By MS/MS	By matching	By matching	3.4	1.3	6.5	5.1	1.3	54156000	11584000	6107400	19937000	9577900
E9PI41;Q9NPD3	E9PI41;Q9NPD3	1;1	1;1	1;1	Exosome complex component RRP41	EXOSC4	E9PI41_HUMAN Exosome complex component RRP41 (Fragment) OS=Homo sapiens OX=9606 GN=EXOSC4 PE=1 SV=8;EXOS4_HUMAN Exosome complex component RRP41 OS=Homo sapiens OX=9606 GN=EXOSC4 PE=1 SV=3	2	1	1	1	1	0	1	1	0	1	0	1	1	0	1	0	1	1	0	3.8	3.8	3.8	28.342	261	261;245	0.0023283	2.0548	By matching		By matching	By MS/MS		3.8	0	3.8	3.8	0	15098000	2023400	0	8784400	4290100
P00734;E9PIT3;C9JV37	P00734;E9PIT3;C9JV37	6;6;4	6;6;4	6;6;4	Prothrombin;Activation peptide fragment 1;Activation peptide fragment 2;Thrombin light chain;Thrombin heavy chain	F2	THRB_HUMAN Prothrombin OS=Homo sapiens OX=9606 GN=F2 PE=1 SV=2;E9PIT3_HUMAN Prothrombin OS=Homo sapiens OX=9606 GN=F2 PE=1 SV=1;C9JV37_HUMAN Prothrombin (Fragment) OS=Homo sapiens OX=9606 GN=F2 PE=1 SV=1	3	6	6	6	5	2	0	2	3	5	2	0	2	3	5	2	0	2	3	10.1	10.1	10.1	70.036	622	622;583;324	0	7.4578	By MS/MS	By MS/MS		By MS/MS	By MS/MS	9	2.4	0	2.4	5.5	28274000	17062000	5238500	0	1225700
E9PJF0;E9PQW4;P27361;E9PBK7;P28482;H0YDH9;K7ELV1;B3KR49;K7EN18;P31152;Q16659	E9PJF0;E9PQW4;P27361;E9PBK7;P28482	4;4;4;3;2;1;1;1;1;1;1	4;4;4;3;2;1;1;1;1;1;1	4;4;4;3;2;1;1;1;1;1;1	Mitogen-activated protein kinase;Mitogen-activated protein kinase 3;Mitogen-activated protein kinase 1	MAPK3;MAPK1	E9PJF0_HUMAN Mitogen-activated protein kinase OS=Homo sapiens OX=9606 GN=MAPK3 PE=1 SV=1;E9PQW4_HUMAN Mitogen-activated protein kinase OS=Homo sapiens OX=9606 GN=MAPK3 PE=1 SV=1;MK03_HUMAN Mitogen-activated protein kinase 3 OS=Homo sapiens OX=9606 GN=MAPK3	11	4	4	4	3	2	4	3	1	3	2	4	3	1	3	2	4	3	1	19	19	19	35.737	316	316;339;379;311;360;87;233;265;281;587;721	0	48.236	By matching	By MS/MS	By MS/MS	By MS/MS	By matching	11.7	7.3	19	14.6	3.2	58021000	10293000	8884400	30616000	4966300
E9PKV5;E9PJM4;Q92989	E9PKV5;E9PJM4;Q92989	1;1;1	1;1;1	1;1;1	Polyribonucleotide 5-hydroxyl-kinase Clp1	CLP1	E9PKV5_HUMAN Polyribonucleotide 5-hydroxyl-kinase Clp1 (Fragment) OS=Homo sapiens OX=9606 GN=CLP1 PE=1 SV=1;E9PJM4_HUMAN Polyribonucleotide 5-hydroxyl-kinase Clp1 (Fragment) OS=Homo sapiens OX=9606 GN=CLP1 PE=1 SV=1;CLP1_HUMAN Polyribonucleotide 5-hydro	3	1	1	1	0	1	1	1	0	0	1	1	1	0	0	1	1	1	0	14.1	14.1	14.1	10.335	92	92;132;425	0.0022612	1.9129		By matching	By matching	By MS/MS		0	14.1	14.1	14.1	0	0	0	0	0	0
O75676;E9PJN1;A0A0A6YYC0	O75676;E9PJN1;A0A0A6YYC0	5;5;4	4;4;3	4;4;3	Ribosomal protein S6 kinase alpha-4;Ribosomal protein S6 kinase	RPS6KA4	KS6A4_HUMAN Ribosomal protein S6 kinase alpha-4 OS=Homo sapiens OX=9606 GN=RPS6KA4 PE=1 SV=1;E9PJN1_HUMAN Ribosomal protein S6 kinase OS=Homo sapiens OX=9606 GN=RPS6KA4 PE=1 SV=1;A0A0A6YYC0_HUMAN Ribosomal protein S6 kinase alpha-4 (Fragment) OS=Homo sapie	3	5	4	4	5	5	4	3	5	4	4	3	2	4	4	4	3	2	4	6.1	4.9	4.9	85.605	772	772;765;704	0	14.645	By MS/MS	By MS/MS	By MS/MS	By matching	By MS/MS	6.1	6.1	5.1	3.9	6.1	116320000	21011000	20651000	18584000	6269900
E9PJP2;Q5TF21	E9PJP2;Q5TF21	1;1	1;1	1;1	Protein SOGA3	SOGA3	E9PJP2_HUMAN Protein SOGA3 OS=Homo sapiens OX=9606 GN=SOGA3 PE=1 SV=1;SOGA3_HUMAN Protein SOGA3 OS=Homo sapiens OX=9606 GN=SOGA3 PE=3 SV=1	2	1	1	1	1	0	1	1	1	1	0	1	1	1	1	0	1	1	1	1.2	1.2	1.2	102.88	944	944;947	0	4.1608	By MS/MS		By MS/MS	By MS/MS	By MS/MS	1.2	0	1.2	1.2	1.2	10739000	1427200	0	2166900	3600100
G3V1A4;E9PP50;E9PK25;P23528;E9PQB7;E9PLJ3;E9PS23	G3V1A4;E9PP50;E9PK25;P23528;E9PQB7;E9PLJ3;E9PS23	9;9;9;9;8;6;5	8;8;8;8;7;6;5	6;6;6;6;5;5;5	Cofilin-1	CFL1	G3V1A4_HUMAN Cofilin 1 (Non-muscle), isoform CRA_a OS=Homo sapiens OX=9606 GN=CFL1 PE=1 SV=1;E9PP50_HUMAN Cofilin-1 (Fragment) OS=Homo sapiens OX=9606 GN=CFL1 PE=1 SV=8;E9PK25_HUMAN Cofilin-1 OS=Homo sapiens OX=9606 GN=CFL1 PE=1 SV=1;COF1_HUMAN Cofilin-1 O	7	9	8	6	4	8	9	9	4	4	7	8	8	3	2	5	6	6	2	68.5	61.1	40.3	16.811	149	149;159;204;166;122;79;90	0	42.509	By MS/MS	By MS/MS	By MS/MS	By MS/MS	By matching	27.5	68.5	68.5	68.5	26.8	58230000	4082100	6566100	25668000	19216000
E9PQR3;E9PKM5;E9PRK8;E9PK45;E9PKY7;P02794	E9PQR3;E9PKM5;E9PRK8;E9PK45;E9PKY7;P02794	2;2;2;2;2;2	2;2;2;2;2;2	2;2;2;2;2;2	Ferritin;Ferritin heavy chain;Ferritin heavy chain, N-terminally processed	FTH1	E9PQR3_HUMAN Ferritin OS=Homo sapiens OX=9606 GN=FTH1 PE=1 SV=1;E9PKM5_HUMAN Ferritin heavy chain OS=Homo sapiens OX=9606 GN=FTH1 PE=1 SV=1;E9PRK8_HUMAN Ferritin OS=Homo sapiens OX=9606 GN=FTH1 PE=1 SV=1;E9PK45_HUMAN Ferritin heavy chain OS=Homo sapiens OX	6	2	2	2	2	2	2	2	2	2	2	2	2	2	2	2	2	2	2	44	44	44	5.6423	50	50;81;95;102;114;183	0	20.91	By matching	By matching	By MS/MS	By MS/MS	By MS/MS	44	44	44	44	44	70811000	7539600	9211300	16493000	13820000
E9PK91;Q9NYF8;E9PK09;E9PQN2;E9PKI6;A0A1W2PQ43;E9PJA7;H0YF00;H0YF63;H0YF14	E9PK91;Q9NYF8;E9PK09;E9PQN2;E9PKI6;A0A1W2PQ43	17;17;16;16;16;15;7;4;1;1	17;17;16;16;16;15;7;4;1;1	17;17;16;16;16;15;7;4;1;1	Bcl-2-associated transcription factor 1	BCLAF1	E9PK91_HUMAN Bcl-2-associated transcription factor 1 OS=Homo sapiens OX=9606 GN=BCLAF1 PE=1 SV=1;BCLF1_HUMAN Bcl-2-associated transcription factor 1 OS=Homo sapiens OX=9606 GN=BCLAF1 PE=1 SV=2;E9PK09_HUMAN Bcl-2-associated transcription factor 1 (Fragment)	10	17	17	17	10	12	13	15	14	10	12	13	15	14	10	12	13	15	14	19.2	19.2	19.2	100.4	871	871;920;725;750;752;703;467;118;126;187	0	59.076	By MS/MS	By MS/MS	By MS/MS	By MS/MS	By MS/MS	12.4	15.4	16.6	17.9	16.8	231130000	14858000	22684000	50452000	89260000
E9PKN0;E9PQ01;O94913	E9PKN0;E9PQ01;O94913	3;3;3	3;3;3	3;3;3	Pre-mRNA cleavage complex 2 protein Pcf11	PCF11	E9PKN0_HUMAN Pre-mRNA cleavage complex 2 protein Pcf11 (Fragment) OS=Homo sapiens OX=9606 GN=PCF11 PE=1 SV=1;E9PQ01_HUMAN Pre-mRNA cleavage complex 2 protein Pcf11 (Fragment) OS=Homo sapiens OX=9606 GN=PCF11 PE=1 SV=8;PCF11_HUMAN Pre-mRNA cleavage complex	3	3	3	3	1	1	3	1	1	1	1	3	1	1	1	1	3	1	1	4.7	4.7	4.7	88.985	784	784;998;1555	0	5.7608	By MS/MS	By matching	By MS/MS	By matching	By matching	1.3	2	4.7	2	2	9590800	0	848340	5826100	692510
E9PKP7;P17480;E9PMM2;H0YDH7;E9PLT2	E9PKP7;P17480	8;8;3;1;1	8;8;3;1;1	8;8;3;1;1	Nucleolar transcription factor 1	UBTF	E9PKP7_HUMAN Nucleolar transcription factor 1 OS=Homo sapiens OX=9606 GN=UBTF PE=1 SV=1;UBF1_HUMAN Nucleolar transcription factor 1 OS=Homo sapiens OX=9606 GN=UBTF PE=1 SV=1	5	8	8	8	8	8	7	6	8	8	8	7	6	8	8	8	7	6	8	9.8	9.8	9.8	87.435	745	745;764;149;36;194	0	36.39	By MS/MS	By MS/MS	By MS/MS	By MS/MS	By MS/MS	9.8	9.8	8.9	7.4	9.8	337240000	63440000	98039000	61787000	48601000
E9PKU7;E9PNH1	E9PKU7	11;2	1;1	1;1		GANAB	E9PKU7_HUMAN Neutral alpha-glucosidase AB OS=Homo sapiens OX=9606 GN=GANAB PE=1 SV=1	2	11	1	1	3	1	10	10	1	1	0	1	1	0	1	0	1	1	0	18.4	2.2	2.2	96.543	852	852;119	0	8.4013	By matching	By matching	By MS/MS	By MS/MS	By matching	5.5	1.3	16.4	17.3	1.9	12792000	3101900	0	5739900	3950300
E9PKZ0;P62917;G3V1A1;E9PKU4;E9PP36	E9PKZ0;P62917;G3V1A1;E9PKU4	7;7;6;4;3	7;7;6;4;3	7;7;6;4;3	60S ribosomal protein L8	RPL8	E9PKZ0_HUMAN 60S ribosomal protein L8 (Fragment) OS=Homo sapiens OX=9606 GN=RPL8 PE=1 SV=1;RL8_HUMAN 60S ribosomal protein L8 OS=Homo sapiens OX=9606 GN=RPL8 PE=1 SV=2;G3V1A1_HUMAN 60S ribosomal protein L8 OS=Homo sapiens OX=9606 GN=RPL8 PE=1 SV=1;E9PKU4_H	5	7	7	7	6	7	5	5	6	6	7	5	5	6	6	7	5	5	6	28.3	28.3	28.3	22.389	205	205;257;167;235;148	0	15.734	By MS/MS	By MS/MS	By MS/MS	By MS/MS	By MS/MS	24.9	28.3	21	21	24.4	445310000	70325000	124550000	48764000	93193000
E9PLA9;Q14444;G3V153	E9PLA9;Q14444;G3V153	5;5;3	5;5;3	5;5;3	Caprin-1	CAPRIN1	E9PLA9_HUMAN Caprin-1 (Fragment) OS=Homo sapiens OX=9606 GN=CAPRIN1 PE=1 SV=1;CAPR1_HUMAN Caprin-1 OS=Homo sapiens OX=9606 GN=CAPRIN1 PE=1 SV=2;G3V153_HUMAN Caprin-1 OS=Homo sapiens OX=9606 GN=CAPRIN1 PE=1 SV=1	3	5	5	5	3	3	4	3	4	3	3	4	3	4	3	3	4	3	4	23.7	23.7	23.7	20.236	186	186;709;628	0	10.9	By MS/MS	By MS/MS	By MS/MS	By MS/MS	By MS/MS	18.3	18.8	23.7	18.8	18.8	44300000	6729100	4347800	13489000	9573800
E9PS47;E9PLE4;Q9BVG9	E9PS47;E9PLE4;Q9BVG9	2;2;2	2;2;2	2;2;2	Phosphatidylserine synthase 2	PTDSS2	E9PS47_HUMAN Phosphatidylserine synthase 2 OS=Homo sapiens OX=9606 GN=PTDSS2 PE=1 SV=1;E9PLE4_HUMAN Phosphatidylserine synthase 2 OS=Homo sapiens OX=9606 GN=PTDSS2 PE=1 SV=1;PTSS2_HUMAN Phosphatidylserine synthase 2 OS=Homo sapiens OX=9606 GN=PTDSS2 PE=1 S	3	2	2	2	0	1	0	0	2	0	1	0	0	2	0	1	0	0	2	63.3	63.3	63.3	6.3166	60	60;81;487	0	4.1832		By matching			By MS/MS	0	38.3	0	0	63.3	15226000	0	1416900	0	0
P46776;E9PLL6;E9PJD9	P46776;E9PLL6;E9PJD9	2;2;1	2;2;1	2;2;1	60S ribosomal protein L27a	RPL27A	RL27A_HUMAN 60S ribosomal protein L27a OS=Homo sapiens OX=9606 GN=RPL27A PE=1 SV=2;E9PLL6_HUMAN 60S ribosomal protein L27a OS=Homo sapiens OX=9606 GN=RPL27A PE=1 SV=1;E9PJD9_HUMAN 60S ribosomal protein L27a OS=Homo sapiens OX=9606 GN=RPL27A PE=1 SV=1	3	2	2	2	2	2	1	1	2	2	2	1	1	2	2	2	1	1	2	20.3	20.3	20.3	16.561	148	148;108;91	0	3.9999	By MS/MS	By MS/MS	By matching	By MS/MS	By MS/MS	20.3	20.3	5.4	14.9	20.3	45138000	16142000	10923000	8198400	103490
E9PLY7;E9PRR7;Q14331	E9PLY7;E9PRR7;Q14331	1;1;1	1;1;1	1;1;1	Protein FRG1	FRG1	E9PLY7_HUMAN Protein FRG1 (Fragment) OS=Homo sapiens OX=9606 GN=FRG1 PE=1 SV=8;E9PRR7_HUMAN Protein FRG1 (Fragment) OS=Homo sapiens OX=9606 GN=FRG1 PE=1 SV=1;FRG1_HUMAN Protein FRG1 OS=Homo sapiens OX=9606 GN=FRG1 PE=1 SV=1	3	1	1	1	0	1	1	1	0	0	1	1	1	0	0	1	1	1	0	9.8	9.8	9.8	11.751	102	102;116;258	0.0043011	1.6615		By matching	By MS/MS	By matching		0	9.8	9.8	9.8	0	19823000	0	4822100	8411700	6588700
E9PMC9;Q7Z589;H0YCS3;H0YET8	E9PMC9;Q7Z589;H0YCS3;H0YET8	2;2;1;1	2;2;1;1	2;2;1;1	Protein EMSY	C11orf30;EMSY	E9PMC9_HUMAN BRCA2-interacting transcriptional repressor EMSY OS=Homo sapiens OX=9606 GN=EMSY PE=1 SV=1;EMSY_HUMAN BRCA2-interacting transcriptional repressor EMSY OS=Homo sapiens OX=9606 GN=EMSY PE=1 SV=2;H0YCS3_HUMAN BRCA2-interacting transcriptional rep	4	2	2	2	2	2	1	1	2	2	2	1	1	2	2	2	1	1	2	1.6	1.6	1.6	130.69	1224	1224;1322;217;295	0	3.1783	By MS/MS	By MS/MS	By matching	By MS/MS	By MS/MS	1.6	1.6	0.7	0.7	1.6	14740000	3488700	2256800	1912300	1303400
H0YCV7;E9PMG3;Q07343	H0YCV7;E9PMG3;Q07343	1;1;1	1;1;1	1;1;1	cAMP-specific 3,5-cyclic phosphodiesterase 4B	PDE4B	H0YCV7_HUMAN cAMP-specific 3,5-cyclic phosphodiesterase 4B (Fragment) OS=Homo sapiens OX=9606 GN=PDE4B PE=1 SV=1;E9PMG3_HUMAN cAMP-specific 3,5-cyclic phosphodiesterase 4B (Fragment) OS=Homo sapiens OX=9606 GN=PDE4B PE=1 SV=1;PDE4B_HUMAN cAMP-specific	3	1	1	1	0	0	1	0	1	0	0	1	0	1	0	0	1	0	1	16.7	16.7	16.7	7.135	66	66;147;736	0.0012092	2.2873			By MS/MS		By MS/MS	0	0	16.7	0	16.7	10235000	0	0	2416800	0
E9PN17;O75964	E9PN17;O75964	1;1	1;1	1;1	ATP synthase subunit g, mitochondrial	ATP5L	E9PN17_HUMAN ATP synthase membrane subunit g OS=Homo sapiens OX=9606 GN=ATP5MG PE=1 SV=1;ATP5L_HUMAN ATP synthase subunit g, mitochondrial OS=Homo sapiens OX=9606 GN=ATP5L PE=1 SV=3	2	1	1	1	1	1	1	1	1	1	1	1	1	1	1	1	1	1	1	15.8	15.8	15.8	8.4518	76	76;103	0	14.587	By MS/MS	By MS/MS	By MS/MS	By MS/MS	By MS/MS	15.8	15.8	15.8	15.8	15.8	21756000	0	3483400	5060200	5782300
E9PS42;E9PND2;E9PP21;P21291	E9PS42;E9PND2;E9PP21;P21291	2;2;2;2	2;2;2;2	2;2;2;2	Cysteine and glycine-rich protein 1	CSRP1	E9PS42_HUMAN Cysteine and glycine-rich protein 1 OS=Homo sapiens OX=9606 GN=CSRP1 PE=1 SV=1;E9PND2_HUMAN Cysteine and glycine-rich protein 1 (Fragment) OS=Homo sapiens OX=9606 GN=CSRP1 PE=1 SV=1;E9PP21_HUMAN Cysteine and glycine-rich protein 1 OS=Homo sapi	4	2	2	2	1	1	2	2	1	1	1	2	2	1	1	1	2	2	1	17.6	17.6	17.6	16.58	153	153;153;160;193	0	73.784	By MS/MS	By MS/MS	By MS/MS	By MS/MS	By MS/MS	11.1	11.1	17.6	17.6	11.1	147220000	3347800	2337600	84934000	51500000
E9PNL0;E9PP40;Q15048	E9PNL0;E9PP40;Q15048	1;1;1	1;1;1	1;1;1	Leucine-rich repeat-containing protein 14	LRRC14	E9PNL0_HUMAN Leucine-rich repeat-containing protein 14 (Fragment) OS=Homo sapiens OX=9606 GN=LRRC14 PE=1 SV=8;E9PP40_HUMAN Leucine-rich repeat-containing protein 14 (Fragment) OS=Homo sapiens OX=9606 GN=LRRC14 PE=1 SV=1;LRC14_HUMAN Leucine-rich repeat-cont	3	1	1	1	1	0	0	0	0	1	0	0	0	0	1	0	0	0	0	9.4	9.4	9.4	17.522	159	159;301;493	0.0063728	1.5759	By MS/MS					9.4	0	0	0	0	0	0	0	0	0
E9PNL8;Q13574	E9PNL8;Q13574	2;2	2;2	2;2	Diacylglycerol kinase;Diacylglycerol kinase zeta	DGKZ	E9PNL8_HUMAN Diacylglycerol kinase OS=Homo sapiens OX=9606 GN=DGKZ PE=1 SV=1;DGKZ_HUMAN Diacylglycerol kinase zeta OS=Homo sapiens OX=9606 GN=DGKZ PE=1 SV=3	2	2	2	2	1	1	1	1	2	1	1	1	1	2	1	1	1	1	2	2.8	2.8	2.8	78.927	707	707;1117	0	4.0119	By matching	By MS/MS	By matching	By MS/MS	By MS/MS	1.6	1.6	1.6	1.6	2.8	12236000	1645200	1766200	1344700	1487800
E9PNS3;F2Z2Y8;Q9H0E2	E9PNS3;F2Z2Y8;Q9H0E2	2;2;2	2;2;2	2;2;2	Toll-interacting protein	TOLLIP	E9PNS3_HUMAN Toll-interacting protein OS=Homo sapiens OX=9606 GN=TOLLIP PE=1 SV=1;F2Z2Y8_HUMAN Toll-interacting protein OS=Homo sapiens OX=9606 GN=TOLLIP PE=1 SV=1;TOLIP_HUMAN Toll-interacting protein OS=Homo sapiens OX=9606 GN=TOLLIP PE=1 SV=1	3	2	2	2	0	0	2	1	0	0	0	2	1	0	0	0	2	1	0	27.5	27.5	27.5	8.6579	80	80;213;274	0	3.2847			By MS/MS	By matching		0	0	27.5	10	0	1868600	0	0	1291800	576830
E9PPJ0;Q13435;H0YCG1;E9PJ04;E9PJT3;H0YEX5	E9PPJ0;Q13435	7;7;3;2;1;1	7;7;3;2;1;1	7;7;3;2;1;1	Splicing factor 3B subunit 2	SF3B2	E9PPJ0_HUMAN Splicing factor 3B subunit 2 OS=Homo sapiens OX=9606 GN=SF3B2 PE=1 SV=1;SF3B2_HUMAN Splicing factor 3B subunit 2 OS=Homo sapiens OX=9606 GN=SF3B2 PE=1 SV=2	6	7	7	7	5	5	6	7	4	5	5	6	7	4	5	5	6	7	4	6.5	6.5	6.5	98.169	878	878;895;387;353;273;315	0	12.093	By MS/MS	By MS/MS	By MS/MS	By MS/MS	By MS/MS	4.7	4.7	6	6.5	4.3	163210000	19906000	22870000	36548000	50274000
E9PPQ5;Q9UHD1	E9PPQ5;Q9UHD1	1;1	1;1	1;1	Cysteine and histidine-rich domain-containing protein 1	CHORDC1	E9PPQ5_HUMAN Cysteine and histidine-rich domain-containing protein 1 OS=Homo sapiens OX=9606 GN=CHORDC1 PE=1 SV=1;CHRD1_HUMAN Cysteine and histidine-rich domain-containing protein 1 OS=Homo sapiens OX=9606 GN=CHORDC1 PE=1 SV=2	2	1	1	1	0	0	1	0	0	0	0	1	0	0	0	0	1	0	0	9.8	9.8	9.8	20.723	184	184;332	0	3.3096			By MS/MS			0	0	9.8	0	0	2073300	0	0	2073300	0
E9PPX6	E9PPX6	1	1	1		ATPAF1	E9PPX6_HUMAN ATP synthase mitochondrial F1 complex assembly factor 1 OS=Homo sapiens OX=9606 GN=ATPAF1 PE=1 SV=1	1	1	1	1	1	1	1	1	1	1	1	1	1	1	1	1	1	1	1	28.9	28.9	28.9	5.1488	45	45	0.0078906	1.5465	By matching	By MS/MS	By MS/MS	By MS/MS	By MS/MS	28.9	28.9	28.9	28.9	28.9	140850000	33390000	13580000	43077000	16807000
H0YDK8;E9PR38;H0YEH2;Q5T1Z4;Q5T1Z8;Q14671;A0A0C4DG68;A0A0A0MR59;Q8TB72;H0YDC5;H0YC97	H0YDK8;E9PR38;H0YEH2;Q5T1Z4;Q5T1Z8;Q14671;A0A0C4DG68;A0A0A0MR59;Q8TB72	3;3;3;3;3;3;2;2;2;1;1	3;3;3;3;3;3;2;2;2;1;1	3;3;3;3;3;3;2;2;2;1;1	Pumilio homolog 1;Pumilio homolog 2	PUM1;PUM2	H0YDK8_HUMAN Pumilio homolog 1 (Fragment) OS=Homo sapiens OX=9606 GN=PUM1 PE=1 SV=1;E9PR38_HUMAN Pumilio homolog 1 OS=Homo sapiens OX=9606 GN=PUM1 PE=1 SV=1;H0YEH2_HUMAN Pumilio homolog 1 (Fragment) OS=Homo sapiens OX=9606 GN=PUM1 PE=1 SV=1;Q5T1Z4_HUMAN Pu	11	3	3	3	2	1	2	3	2	2	1	2	3	2	2	1	2	3	2	3.2	3.2	3.2	95.696	900	900;944;1125;1189;1224;1186;876;929;1066;217;227	0	5.7864	By MS/MS	By MS/MS	By MS/MS	By MS/MS	By MS/MS	2.1	0.9	2.1	3.2	2.1	99524000	18744000	8274700	24426000	19419000
X6RGP5;F1T0I1;J3KNL6;O15027;A0A0C4DH09	X6RGP5;F1T0I1;J3KNL6;O15027;A0A0C4DH09	3;3;3;3;2	3;3;3;3;2	3;3;3;3;2	Protein transport protein Sec16A	SEC16A	X6RGP5_HUMAN Protein transport protein sec16 (Fragment) OS=Homo sapiens OX=9606 GN=SEC16A PE=1 SV=1;F1T0I1_HUMAN Protein transport protein sec16 OS=Homo sapiens OX=9606 GN=SEC16A PE=1 SV=1;J3KNL6_HUMAN Protein transport protein sec16 OS=Homo sapiens OX=960	5	3	3	3	3	1	3	3	3	3	1	3	3	3	3	1	3	3	3	3.1	3.1	3.1	115.22	1059	1059;2334;2357;2179;751	0	14.92	By MS/MS	By MS/MS	By MS/MS	By MS/MS	By MS/MS	3.1	0.8	3.1	3.1	3.1	33923000	2318600	1787400	7756000	11073000
F2Z388;P42766	F2Z388;P42766	3;3	3;3	3;3	60S ribosomal protein L35	RPL35	F2Z388_HUMAN 60S ribosomal protein L35 OS=Homo sapiens OX=9606 GN=RPL35 PE=1 SV=1;RL35_HUMAN 60S ribosomal protein L35 OS=Homo sapiens OX=9606 GN=RPL35 PE=1 SV=2	2	3	3	3	2	3	2	2	3	2	3	2	2	3	2	3	2	2	3	15.6	15.6	15.6	10.645	96	96;123	0	5.936	By MS/MS	By MS/MS	By MS/MS	By MS/MS	By MS/MS	14.6	15.6	14.6	14.6	15.6	55408000	10075000	19166000	9337000	5630200
F5GWT4;Q9H4A3	F5GWT4;Q9H4A3	1;1	1;1	1;1	Serine/threonine-protein kinase WNK1	WNK1	F5GWT4_HUMAN Serine/threonine-protein kinase WNK1 OS=Homo sapiens OX=9606 GN=WNK1 PE=1 SV=1;WNK1_HUMAN Serine/threonine-protein kinase WNK1 OS=Homo sapiens OX=9606 GN=WNK1 PE=1 SV=2	2	1	1	1	0	0	1	1	0	0	0	1	1	0	0	0	1	1	0	0.7	0.7	0.7	225.5	2134	2134;2382	0	10.779			By MS/MS	By MS/MS		0	0	0.7	0.7	0	4778300	0	0	3452400	1325800
F5GWU2;Q15760	F5GWU2;Q15760	1;1	1;1	1;1	Probable G-protein coupled receptor 19	GPR19	F5GWU2_HUMAN Probable G-protein-coupled receptor 19 (Fragment) OS=Homo sapiens OX=9606 GN=GPR19 PE=4 SV=1;GPR19_HUMAN Probable G-protein coupled receptor 19 OS=Homo sapiens OX=9606 GN=GPR19 PE=2 SV=2	2	1	1	1	0	0	0	1	0	0	0	0	1	0	0	0	0	1	0	18.6	18.6	18.6	6.8528	59	59;415	1	-2				By MS/MS		0	0	0	18.6	0	0	0	0	0	0
F5H169;F5H5V4;F5GX23;J3KN29;O00233	F5H169;F5H5V4;F5GX23;J3KN29;O00233	3;3;3;3;3	3;3;3;3;3	3;3;3;3;3	26S proteasome non-ATPase regulatory subunit 9	PSMD9	F5H169_HUMAN 26S proteasome non-ATPase regulatory subunit 9 OS=Homo sapiens OX=9606 GN=PSMD9 PE=1 SV=1;F5H5V4_HUMAN 26S proteasome non-ATPase regulatory subunit 9 (Fragment) OS=Homo sapiens OX=9606 GN=PSMD9 PE=1 SV=1;F5GX23_HUMAN 26S proteasome non-ATPase	5	3	3	3	2	3	3	3	1	2	3	3	3	1	2	3	3	3	1	26.6	26.6	26.6	14.317	128	128;153;179;222;223	0	4.3232	By matching	By matching	By MS/MS	By MS/MS	By matching	17.2	26.6	26.6	26.6	8.6	63917000	7429900	21835000	15306000	12338000
H7C144;F5GXS2;O43707;H0YJW3;H7C5W8;F6THM6;P35609	H7C144;F5GXS2;O43707;H0YJW3;H7C5W8;F6THM6;P35609	2;2;2;1;1;1;1	2;2;2;1;1;1;1	1;1;1;0;0;0;0	Alpha-actinin-4;Alpha-actinin-2	ACTN4;ACTN1;ACTN2	H7C144_HUMAN Alpha-actinin-4 (Fragment) OS=Homo sapiens OX=9606 GN=ACTN4 PE=1 SV=1;F5GXS2_HUMAN Alpha-actinin-4 OS=Homo sapiens OX=9606 GN=ACTN4 PE=1 SV=2;ACTN4_HUMAN Alpha-actinin-4 OS=Homo sapiens OX=9606 GN=ACTN4 PE=1 SV=2;H0YJW3_HUMAN Alpha-actinin-1 (	7	2	2	1	2	1	2	2	1	2	1	2	2	1	1	0	1	1	0	5	5	2	39.001	342	342;521;911;251;297;686;894	0	9.8336	By MS/MS	By MS/MS	By matching	By MS/MS	By MS/MS	5	2.9	5	5	2.9	9889200	3829300	0	2657600	3402300
F5GXX5;P61803	F5GXX5;P61803	1;1	1;1	1;1	Dolichyl-diphosphooligosaccharide--protein glycosyltransferase subunit DAD1	DAD1	F5GXX5_HUMAN Dolichyl-diphosphooligosaccharide--protein glycosyltransferase subunit DAD1 OS=Homo sapiens OX=9606 GN=DAD1 PE=1 SV=1;DAD1_HUMAN Dolichyl-diphosphooligosaccharide--protein glycosyltransferase subunit DAD1 OS=Homo sapiens OX=9606 GN=DAD1 PE=1 S	2	1	1	1	0	0	0	0	1	0	0	0	0	1	0	0	0	0	1	11.8	11.8	11.8	9.5541	85	85;113	0.0048154	1.6342					By MS/MS	0	0	0	0	11.8	5021600	0	0	0	0
F5GY37;J3KPX7;Q99623;F5GWA7;F5H3X6;F5H2D2;F5H0C5	F5GY37;J3KPX7;Q99623;F5GWA7;F5H3X6	6;6;6;5;4;2;2	6;6;6;5;4;2;2	6;6;6;5;4;2;2	Prohibitin-2	PHB2	F5GY37_HUMAN Prohibitin-2 OS=Homo sapiens OX=9606 GN=PHB2 PE=1 SV=1;J3KPX7_HUMAN Prohibitin-2 OS=Homo sapiens OX=9606 GN=PHB2 PE=1 SV=2;PHB2_HUMAN Prohibitin-2 OS=Homo sapiens OX=9606 GN=PHB2 PE=1 SV=2;F5GWA7_HUMAN Prohibitin-2 (Fragment) OS=Homo sapiens O	7	6	6	6	4	5	3	5	6	4	5	3	5	6	4	5	3	5	6	24	24	24	29.723	267	267;298;299;261;213;87;112	0	31.371	By MS/MS	By MS/MS	By MS/MS	By MS/MS	By MS/MS	16.1	21	12	21	24	153640000	17229000	15855000	40248000	21523000
F5GY55;Q16531;F5GWI0;F5H2L3	F5GY55;Q16531	4;4;1;1	4;4;1;1	4;4;1;1	DNA damage-binding protein 1	DDB1	F5GY55_HUMAN DNA damage-binding protein 1 OS=Homo sapiens OX=9606 GN=DDB1 PE=1 SV=1;DDB1_HUMAN DNA damage-binding protein 1 OS=Homo sapiens OX=9606 GN=DDB1 PE=1 SV=1	4	4	4	4	2	2	0	2	4	2	2	0	2	4	2	2	0	2	4	3.8	3.8	3.8	121.71	1092	1092;1140;139;165	0	14.518	By MS/MS	By MS/MS		By matching	By MS/MS	1.7	1.7	0	1.7	3.8	42385000	3996900	4185400	0	2889300
J3KR44;F5H6Q1;F5GYJ8;Q96FW1;F5H3F0;F5GYN4	J3KR44;F5H6Q1;F5GYJ8;Q96FW1;F5H3F0;F5GYN4	3;3;3;3;2;2	3;3;3;3;2;2	3;3;3;3;2;2	Ubiquitin thioesterase OTUB1	OTUB1	J3KR44_HUMAN Ubiquitin thioesterase OS=Homo sapiens OX=9606 GN=OTUB1 PE=1 SV=2;F5H6Q1_HUMAN Ubiquitin thioesterase OS=Homo sapiens OX=9606 GN=OTUB1 PE=1 SV=1;F5GYJ8_HUMAN Ubiquitin thioesterase OTUB1 OS=Homo sapiens OX=9606 GN=OTUB1 PE=1 SV=1;OTUB1_HUMAN U	6	3	3	3	3	2	3	2	2	3	2	3	2	2	3	2	3	2	2	11	11	11	31.44	272	272;280;286;271;170;241	0	7.5271	By MS/MS	By MS/MS	By MS/MS	By MS/MS	By matching	11	7.7	11	7.7	7.7	31802000	5430800	13727000	6668100	2855400
F5H3M1;F5H1B8;F5GZH3;F5H866;F5GZ38;F5H190;F5GYU9;F5H114;F5H0R6;F5GY87;Q9UF11	F5H3M1;F5H1B8;F5GZH3;F5H866;F5GZ38;F5H190;F5GYU9;F5H114;F5H0R6;F5GY87;Q9UF11	2;2;2;2;2;1;1;1;1;1;1	2;2;2;2;2;1;1;1;1;1;1	2;2;2;2;2;1;1;1;1;1;1	Pleckstrin homology domain-containing family B member 1	PLEKHB1	F5H3M1_HUMAN Pleckstrin homology domain-containing family B member 1 (Fragment) OS=Homo sapiens OX=9606 GN=PLEKHB1 PE=1 SV=1;F5H1B8_HUMAN Pleckstrin homology domain-containing family B member 1 (Fragment) OS=Homo sapiens OX=9606 GN=PLEKHB1 PE=1 SV=1;F5GZH3	11	2	2	2	2	2	2	2	2	2	2	2	2	2	2	2	2	2	2	22.2	22.2	22.2	13.555	117	117;151;154;163;180;84;138;146;154;160;243	0	4.3566	By matching	By MS/MS	By MS/MS	By matching	By MS/MS	22.2	22.2	22.2	22.2	22.2	35795000	5966600	4528300	16502000	4850500
F5H1Y4;Q9HD26	F5H1Y4;Q9HD26	2;2	2;2	2;2	Golgi-associated PDZ and coiled-coil motif-containing protein	GOPC	F5H1Y4_HUMAN Golgi-associated PDZ and coiled-coil motif containing protein transcript variant 3 OS=Homo sapiens OX=9606 GN=GOPC PE=1 SV=2;GOPC_HUMAN Golgi-associated PDZ and coiled-coil motif-containing protein OS=Homo sapiens OX=9606 GN=GOPC PE=1 SV=1	2	2	2	2	2	1	2	0	1	2	1	2	0	1	2	1	2	0	1	5.2	5.2	5.2	44.79	407	407;462	0	3.1525	By MS/MS	By matching	By matching		By MS/MS	5.2	2.7	5.2	0	2.7	11052000	6126500	228440	3703000	0
P11586;F5H2F4;V9GYY3	P11586;F5H2F4	7;7;1	7;7;1	7;7;1	C-1-tetrahydrofolate synthase, cytoplasmic;Methylenetetrahydrofolate dehydrogenase;Methenyltetrahydrofolate cyclohydrolase;Formyltetrahydrofolate synthetase;C-1-tetrahydrofolate synthase, cytoplasmic, N-terminally processed	MTHFD1	C1TC_HUMAN C-1-tetrahydrofolate synthase, cytoplasmic OS=Homo sapiens OX=9606 GN=MTHFD1 PE=1 SV=3;F5H2F4_HUMAN C-1-tetrahydrofolate synthase, cytoplasmic OS=Homo sapiens OX=9606 GN=MTHFD1 PE=1 SV=1	3	7	7	7	3	4	7	5	4	3	4	7	5	4	3	4	7	5	4	8.3	8.3	8.3	101.56	935	935;1020;107	0	12.258	By MS/MS	By matching	By MS/MS	By MS/MS	By MS/MS	3.7	4.8	8.3	6.3	5.2	102900000	9569800	12454000	31057000	26449000
F5H365;Q15436	F5H365;Q15436	2;2	2;2	2;2	Protein transport protein Sec23A	SEC23A	F5H365_HUMAN Protein transport protein Sec23A OS=Homo sapiens OX=9606 GN=SEC23A PE=1 SV=1;SC23A_HUMAN Protein transport protein Sec23A OS=Homo sapiens OX=9606 GN=SEC23A PE=1 SV=2	2	2	2	2	2	1	2	2	2	2	1	2	2	2	2	1	2	2	2	3.3	3.3	3.3	82.968	736	736;765	0	12.527	By MS/MS	By MS/MS	By MS/MS	By MS/MS	By MS/MS	3.3	1.6	3.3	3.3	3.3	68772000	12031000	5275700	19570000	15349000
F5H423;P84077;P61204	F5H423;P84077;P61204	2;2;2	2;2;2	2;2;2	ADP-ribosylation factor 1;ADP-ribosylation factor 3	ARF1;ARF3	F5H423_HUMAN Uncharacterized protein OS=Homo sapiens OX=9606 PE=3 SV=1;ARF1_HUMAN ADP-ribosylation factor 1 OS=Homo sapiens OX=9606 GN=ARF1 PE=1 SV=2;ARF3_HUMAN ADP-ribosylation factor 3 OS=Homo sapiens OX=9606 GN=ARF3 PE=1 SV=2	3	2	2	2	2	2	1	1	0	2	2	1	1	0	2	2	1	1	0	8.6	8.6	8.6	23.346	210	210;181;181	0.0022371	1.8639	By MS/MS	By MS/MS	By matching	By matching		8.6	8.6	4.8	4.8	0	146860000	45140000	79144000	9009100	13563000
F8VRX9;F5H5W1;F5H457;Q9NVM9	F8VRX9;F5H5W1;F5H457;Q9NVM9	1;1;1;1	1;1;1;1	1;1;1;1	Protein asunder homolog	ASUN	F8VRX9_HUMAN Integrator complex subunit 13 (Fragment) OS=Homo sapiens OX=9606 GN=INTS13 PE=1 SV=1;F5H5W1_HUMAN Integrator complex subunit 13 (Fragment) OS=Homo sapiens OX=9606 GN=INTS13 PE=1 SV=1;F5H457_HUMAN Integrator complex subunit 13 (Fragment) OS=Hom	4	1	1	1	0	1	1	1	0	0	1	1	1	0	0	1	1	1	0	7.3	7.3	7.3	13.743	124	124;163;225;706	0.0042872	1.6458		By matching	By MS/MS	By matching		0	7.3	7.3	7.3	0	9802200	0	4261500	3108400	2432300
F5H669;Q8N684	F5H669;Q8N684	2;2	2;2	2;2	Cleavage and polyadenylation specificity factor subunit 7	CPSF7	F5H669_HUMAN Cleavage and polyadenylation-specificity factor subunit 7 (Fragment) OS=Homo sapiens OX=9606 GN=CPSF7 PE=1 SV=1;CPSF7_HUMAN Cleavage and polyadenylation specificity factor subunit 7 OS=Homo sapiens OX=9606 GN=CPSF7 PE=1 SV=1	2	2	2	2	1	1	0	2	0	1	1	0	2	0	1	1	0	2	0	5.6	5.6	5.6	41.265	374	374;471	0	3.8014	By MS/MS	By matching		By MS/MS		2.4	2.4	0	5.6	0	30202000	0	8579900	0	21622000
F5H6I7;Q6DD88	F5H6I7;Q6DD88	1;1	1;1	1;1	Atlastin-3	ATL3	F5H6I7_HUMAN Atlastin-3 OS=Homo sapiens OX=9606 GN=ATL3 PE=1 SV=1;ATLA3_HUMAN Atlastin-3 OS=Homo sapiens OX=9606 GN=ATL3 PE=1 SV=1	2	1	1	1	0	0	1	0	0	0	0	1	0	0	0	0	1	0	0	2.1	2.1	2.1	58.772	523	523;541	0.00064977	2.7451			By MS/MS			0	0	2.1	0	0	11694000	0	0	11694000	0
F5H6L7;Q9UPR5	F5H6L7;Q9UPR5	1;1	1;1	1;1	Sodium/calcium exchanger 2	SLC8A2	F5H6L7_HUMAN Sodium/calcium exchanger 2 OS=Homo sapiens OX=9606 GN=SLC8A2 PE=1 SV=1;NAC2_HUMAN Sodium/calcium exchanger 2 OS=Homo sapiens OX=9606 GN=SLC8A2 PE=2 SV=2	2	1	1	1	0	0	0	0	1	0	0	0	0	1	0	0	0	0	1	2.5	2.5	2.5	74.398	677	677;921	0	16.385					By MS/MS	0	0	0	0	2.5	0	0	0	0	0
F5H8D7;P18887;M0QYS5;M0QZ96;M0R0D2;M0R1U8	F5H8D7;P18887;M0QYS5	5;5;3;2;2;2	5;5;3;2;2;2	5;5;3;2;2;2	DNA repair protein XRCC1	XRCC1	F5H8D7_HUMAN DNA repair protein XRCC1 OS=Homo sapiens OX=9606 GN=XRCC1 PE=1 SV=2;XRCC1_HUMAN DNA repair protein XRCC1 OS=Homo sapiens OX=9606 GN=XRCC1 PE=1 SV=2;M0QYS5_HUMAN DNA repair protein XRCC1 (Fragment) OS=Homo sapiens OX=9606 GN=XRCC1 PE=1 SV=1	6	5	5	5	3	3	1	4	3	3	3	1	4	3	3	3	1	4	3	9.6	9.6	9.6	66.013	602	602;633;292;165;172;210	0	19.153	By MS/MS	By MS/MS	By MS/MS	By MS/MS	By MS/MS	5.3	5.5	2.2	8.1	5.5	72489000	4640500	9760200	8938700	7177300
F5H8F7;Q9UBL3;H0YBF6;H0YAQ0	F5H8F7;Q9UBL3;H0YBF6	3;3;2;1	3;3;2;1	3;3;2;1	Set1/Ash2 histone methyltransferase complex subunit ASH2	ASH2L	F5H8F7_HUMAN Set1/Ash2 histone methyltransferase complex subunit ASH2 OS=Homo sapiens OX=9606 GN=ASH2L PE=1 SV=1;ASH2L_HUMAN Set1/Ash2 histone methyltransferase complex subunit ASH2 OS=Homo sapiens OX=9606 GN=ASH2L PE=1 SV=1;H0YBF6_HUMAN Set1/Ash2 histone	4	3	3	3	2	2	3	3	1	2	2	3	3	1	2	2	3	3	1	7.2	7.2	7.2	55.324	489	489;628;192;90	0	5.2827	By MS/MS	By MS/MS	By MS/MS	By MS/MS	By matching	5.3	3.9	7.2	7.2	1.8	70544000	11016000	30475000	7032600	11738000
F6QDS0;H3BQK0;Q9UMR2;I3L352;H3BMQ5;H3BN59	F6QDS0;H3BQK0;Q9UMR2;I3L352	3;3;3;2;1;1	1;1;1;0;1;1	1;1;1;0;1;1	ATP-dependent RNA helicase DDX19B	DDX19A;DDX19B	F6QDS0_HUMAN HCG2043426, isoform CRA_b OS=Homo sapiens OX=9606 GN=hCG_2043426 PE=1 SV=1;H3BQK0_HUMAN ATP-dependent RNA helicase DDX19B OS=Homo sapiens OX=9606 GN=DDX19B PE=1 SV=1;DD19B_HUMAN ATP-dependent RNA helicase DDX19B OS=Homo sapiens OX=9606 GN=DDX1	6	3	1	1	2	2	3	2	2	1	1	1	1	1	1	1	1	1	1	7.9	3.3	3.3	54.017	479	479;484;479;396;233;261	0	3.3147	By MS/MS	By matching	By MS/MS	By MS/MS	By matching	5.8	5.8	7.9	5.8	5.8	8320400	1271500	344210	2748800	1617400
F6U236;Q9BY11	F6U236;Q9BY11	2;2	2;2	2;2	Protein kinase C and casein kinase substrate in neurons protein 1	PACSIN1	F6U236_HUMAN Protein kinase C and casein kinase substrate in neurons protein 1 OS=Homo sapiens OX=9606 GN=PACSIN1 PE=1 SV=1;PACN1_HUMAN Protein kinase C and casein kinase substrate in neurons protein 1 OS=Homo sapiens OX=9606 GN=PACSIN1 PE=1 SV=1	2	2	2	2	0	1	2	1	0	0	1	2	1	0	0	1	2	1	0	5	5	5	46.146	402	402;444	0	13.924		By MS/MS	By MS/MS	By MS/MS		0	2.7	5	2.7	0	16278000	0	1372000	8790200	6115300
F6VRR5;Q9BY77	F6VRR5;Q9BY77	1;1	1;1	1;1	Polymerase delta-interacting protein 3	POLDIP3	F6VRR5_HUMAN Polymerase delta-interacting protein 3 OS=Homo sapiens OX=9606 GN=POLDIP3 PE=1 SV=1;PDIP3_HUMAN Polymerase delta-interacting protein 3 OS=Homo sapiens OX=9606 GN=POLDIP3 PE=1 SV=2	2	1	1	1	0	1	1	1	0	0	1	1	1	0	0	1	1	1	0	2.1	2.1	2.1	48.103	438	438;421	0.0012255	2.3848		By matching	By MS/MS	By MS/MS		0	2.1	2.1	2.1	0	29980000	0	4688700	16733000	8558400
H7C2I8;F8SNU7;Q9H0C8	H7C2I8;F8SNU7;Q9H0C8	2;2;2	2;2;2	2;2;2	Integrin-linked kinase-associated serine/threonine phosphatase 2C	ILKAP;ILKAP3	H7C2I8_HUMAN Integrin-linked kinase-associated serine/threonine phosphatase 2C (Fragment) OS=Homo sapiens OX=9606 GN=ILKAP PE=1 SV=1;F8SNU7_HUMAN Integrin-linked kinase associated phosphatase OS=Homo sapiens OX=9606 GN=ILKAP PE=1 SV=1;ILKAP_HUMAN Integrin-	3	2	2	2	1	0	2	2	0	1	0	2	2	0	1	0	2	2	0	8.9	8.9	8.9	22.883	203	203;274;392	0.00062617	2.5365	By matching		By MS/MS	By MS/MS		4.9	0	8.9	8.9	0	33490000	2768800	0	23240000	7481700
O14545;F8VNX8;F8VVF3	O14545;F8VNX8;F8VVF3	2;2;1	2;2;1	2;2;1	TRAF-type zinc finger domain-containing protein 1	TRAFD1	TRAD1_HUMAN TRAF-type zinc finger domain-containing protein 1 OS=Homo sapiens OX=9606 GN=TRAFD1 PE=1 SV=1;F8VNX8_HUMAN TRAF-type zinc finger domain-containing protein 1 (Fragment) OS=Homo sapiens OX=9606 GN=TRAFD1 PE=1 SV=1;F8VVF3_HUMAN TRAF-type zinc fing	3	2	2	2	1	2	2	2	1	1	2	2	2	1	1	2	2	2	1	4.1	4.1	4.1	64.84	582	582;283;135	0	6.317	By matching	By MS/MS	By matching	By MS/MS	By MS/MS	1.9	4.1	4.1	4.1	2.2	19581000	1297700	3449000	4921400	3765300
F8VWV4;F8VS58;F8VQY6;F8VPE8;F8VRK7;G3V210;F8VZS0;F8VU65;F8VWS0;Q8NHW5;P05388;F8VW21	F8VWV4;F8VS58;F8VQY6;F8VPE8;F8VRK7;G3V210;F8VZS0;F8VU65;F8VWS0;Q8NHW5;P05388;F8VW21	2;2;2;2;2;2;2;2;2;2;2;1	2;2;2;2;2;2;2;2;2;2;2;1	2;2;2;2;2;2;2;2;2;2;2;1	60S acidic ribosomal protein P0-like;60S acidic ribosomal protein P0	RPLP0;RPLP0P6	F8VWV4_HUMAN 60S acidic ribosomal protein P0 (Fragment) OS=Homo sapiens OX=9606 GN=RPLP0 PE=1 SV=1;F8VS58_HUMAN 60S acidic ribosomal protein P0 (Fragment) OS=Homo sapiens OX=9606 GN=RPLP0 PE=1 SV=1;F8VQY6_HUMAN 60S acidic ribosomal protein P0 OS=Homo sapie	12	2	2	2	2	2	2	2	2	2	2	2	2	2	2	2	2	2	2	20.7	20.7	20.7	12.192	111	111;121;142;153;156;166;246;247;281;317;317;244	0	23.562	By MS/MS	By MS/MS	By MS/MS	By MS/MS	By MS/MS	20.7	20.7	20.7	20.7	20.7	321090000	68623000	69564000	32356000	69851000
F8VQQ8;P61088;Q5JXB2	F8VQQ8;P61088;Q5JXB2	1;1;1	1;1;1	1;1;1	Ubiquitin-conjugating enzyme E2 N;Putative ubiquitin-conjugating enzyme E2 N-like	UBE2N;UBE2NL	F8VQQ8_HUMAN Ubiquitin-conjugating enzyme E2 N OS=Homo sapiens OX=9606 GN=UBE2N PE=1 SV=1;UBE2N_HUMAN Ubiquitin-conjugating enzyme E2 N OS=Homo sapiens OX=9606 GN=UBE2N PE=1 SV=1;UE2NL_HUMAN Putative ubiquitin-conjugating enzyme E2 N-like OS=Homo sapiens O	3	1	1	1	1	1	1	1	0	1	1	1	1	0	1	1	1	1	0	12.4	12.4	12.4	10.089	89	89;152;153	0	3.7597	By matching	By MS/MS	By MS/MS	By matching		12.4	12.4	12.4	12.4	0	14108000	1074600	1102200	5840200	6091500
F8VQX6;H0YI09;Q9H8H3	F8VQX6;H0YI09;Q9H8H3	2;2;2	2;2;2	2;2;2	Methyltransferase-like protein 7A	METTL7A	F8VQX6_HUMAN Methyltransferase-like protein 7A (Fragment) OS=Homo sapiens OX=9606 GN=METTL7A PE=1 SV=1;H0YI09_HUMAN Methyltransferase-like protein 7A (Fragment) OS=Homo sapiens OX=9606 GN=METTL7A PE=1 SV=1;MET7A_HUMAN Methyltransferase-like protein 7A OS=H	3	2	2	2	2	2	2	2	2	2	2	2	2	2	2	2	2	2	2	12.2	12.2	12.2	20.662	180	180;244;244	0	6.4867	By MS/MS	By MS/MS	By MS/MS	By matching	By MS/MS	12.2	12.2	12.2	12.2	12.2	130390000	22277000	34612000	26010000	19083000
R4GMQ4;R4GMS8;R4GMN5;R4GN78;F8VR14;H0YI72;Q7Z6G8;R4GN70;Q92625	R4GMQ4;R4GMS8;R4GMN5;R4GN78;F8VR14;H0YI72;Q7Z6G8;R4GN70;Q92625	2;2;2;2;2;2;2;1;1	2;2;2;2;2;2;2;1;1	2;2;2;2;2;2;2;1;1	Ankyrin repeat and sterile alpha motif domain-containing protein 1B;Ankyrin repeat and SAM domain-containing protein 1A	ANKS1B;ANKS1A	R4GMQ4_HUMAN Ankyrin repeat and sterile alpha motif domain-containing protein 1B (Fragment) OS=Homo sapiens OX=9606 GN=ANKS1B PE=1 SV=1;R4GMS8_HUMAN Ankyrin repeat and sterile alpha motif domain-containing protein 1B (Fragment) OS=Homo sapiens OX=9606 GN=A	9	2	2	2	2	2	1	1	2	2	2	1	1	2	2	2	1	1	2	21.1	21.1	21.1	10.759	95	95;96;107;151;289;532;1248;20;1134	0.00066934	2.9499	By MS/MS	By MS/MS	By matching	By matching	By matching	21.1	21.1	11.6	11.6	21.1	2764300	619810	757180	139690	99343
F8VR82;F8VYE8;P36873;F8W0W8;E7ETD8;A0A087WYY5;H0Y3Y6;F8WE71;F8W1A0;F5H1L6;F5H037	F8VR82;F8VYE8;P36873;F8W0W8;E7ETD8;A0A087WYY5	7;7;7;6;5;4;2;1;1;1;1	7;7;7;6;5;4;2;1;1;1;1	2;2;2;1;0;2;0;0;0;0;0	Serine/threonine-protein phosphatase;Serine/threonine-protein phosphatase PP1-gamma catalytic subunit	PPP1CC;PPP1CB	F8VR82_HUMAN Serine/threonine-protein phosphatase OS=Homo sapiens OX=9606 GN=PPP1CC PE=1 SV=1;F8VYE8_HUMAN Serine/threonine-protein phosphatase OS=Homo sapiens OX=9606 GN=PPP1CC PE=1 SV=1;PP1G_HUMAN Serine/threonine-protein phosphatase PP1-gamma catalytic	11	7	7	2	6	6	7	6	3	6	6	7	6	3	1	1	2	2	0	35.9	35.9	8.9	30.987	270	270;304;323;332;169;140;82;64;83;169;179	0	97.76	By MS/MS	By MS/MS	By MS/MS	By MS/MS	By matching	30.7	30.7	35.9	28.9	13.3	37490000	7286000	7475900	8531100	6669700
H0YID5;F8VRD8;Q9UI09;H0YIT1;F8VXI1	H0YID5;F8VRD8;Q9UI09;H0YIT1;F8VXI1	2;2;2;1;1	2;2;2;1;1	2;2;2;1;1	NADH dehydrogenase [ubiquinone] 1 alpha subcomplex subunit 12	NDUFA12	H0YID5_HUMAN NADH dehydrogenase [ubiquinone] 1 alpha subcomplex subunit 12 (Fragment) OS=Homo sapiens OX=9606 GN=NDUFA12 PE=1 SV=1;F8VRD8_HUMAN NADH dehydrogenase [ubiquinone] 1 alpha subcomplex subunit 12 OS=Homo sapiens OX=9606 GN=NDUFA12 PE=1 SV=1;NDUAC	5	2	2	2	2	2	2	2	2	2	2	2	2	2	2	2	2	2	2	46.3	46.3	46.3	6.0408	54	54;99;145;47;55	0.00066357	2.8763	By matching	By MS/MS	By MS/MS	By MS/MS	By MS/MS	46.3	46.3	46.3	46.3	46.3	45715000	7639500	6020500	12872000	7559100
F8VUB0;F8VRQ4;Q96GM5;F8VZ70	F8VUB0;F8VRQ4;Q96GM5;F8VZ70	2;2;2;1	2;2;2;1	1;1;1;1	SWI/SNF-related matrix-associated actin-dependent regulator of chromatin subfamily D member 1	SMARCD1	F8VUB0_HUMAN SWI/SNF-related matrix-associated actin-dependent regulator of chromatin subfamily D member 1 (Fragment) OS=Homo sapiens OX=9606 GN=SMARCD1 PE=1 SV=8;F8VRQ4_HUMAN SWI/SNF-related matrix-associated actin-dependent regulator of chromatin subfami	4	2	2	1	2	2	2	2	2	2	2	2	2	2	1	1	1	1	1	6.9	6.9	4.5	31.97	289	289;313;515;278	0	4.7802	By MS/MS	By MS/MS	By MS/MS	By MS/MS	By MS/MS	6.9	6.9	6.9	6.9	6.9	62537000	8492700	10315000	20705000	11655000
F8VS43;F8VUG0;F8VUB7;F8W088;F8W048;F8VVS3;F8VXA0;Q9HBM0	F8VS43;F8VUG0;F8VUB7;F8W088;F8W048;F8VVS3;F8VXA0;Q9HBM0	1;1;1;1;1;1;1;1	1;1;1;1;1;1;1;1	1;1;1;1;1;1;1;1	Vezatin	VEZT	F8VS43_HUMAN Vezatin OS=Homo sapiens OX=9606 GN=VEZT PE=1 SV=1;F8VUG0_HUMAN Vezatin OS=Homo sapiens OX=9606 GN=VEZT PE=1 SV=1;F8VUB7_HUMAN Vezatin OS=Homo sapiens OX=9606 GN=VEZT PE=1 SV=1;F8W088_HUMAN Vezatin OS=Homo sapiens OX=9606 GN=VEZT PE=1 SV=1;F8W0	8	1	1	1	1	1	0	1	1	1	1	0	1	1	1	1	0	1	1	20.3	20.3	20.3	6.7225	59	59;65;98;99;152;159;189;779	0.0012099	2.2943	By matching	By MS/MS		By MS/MS	By MS/MS	20.3	20.3	0	20.3	20.3	3540500	753280	732430	0	347790
Q6NWY9;F8VU11;H0YII7	Q6NWY9;F8VU11;H0YII7	2;2;1	2;2;1	2;2;1	Pre-mRNA-processing factor 40 homolog B	PRPF40B	PR40B_HUMAN Pre-mRNA-processing factor 40 homolog B OS=Homo sapiens OX=9606 GN=PRPF40B PE=1 SV=1;F8VU11_HUMAN PRP40 pre-mRNA processing factor 40 homolog B (Yeast), isoform CRA_a OS=Homo sapiens OX=9606 GN=PRPF40B PE=1 SV=2;H0YII7_HUMAN Pre-mRNA-processing	3	2	2	2	1	1	1	1	1	1	1	1	1	1	1	1	1	1	1	2.5	2.5	2.5	99.357	871	871;892;137	0	3.2511	By matching	By MS/MS	By MS/MS	By matching	By MS/MS	1.4	1.4	1.1	1.4	1.4	45094000	9413100	12472000	5884600	5450000
F8VVM2;F8VWQ0;F8VZL5;F8VWR4	F8VVM2	7;3;2;2	1;1;0;0	1;1;0;0		SLC25A3	F8VVM2_HUMAN Phosphate carrier protein, mitochondrial OS=Homo sapiens OX=9606 GN=SLC25A3 PE=1 SV=1	4	7	1	1	5	7	6	5	7	1	1	1	1	1	1	1	1	1	1	29.3	8.3	8.3	36.161	324	324;156;153;154	0	6.7233	By MS/MS	By MS/MS	By MS/MS	By MS/MS	By MS/MS	21.6	29.3	26.5	22.2	29.3	914130	248180	146520	142510	186600
Q8TAQ2;F8VXC8;F8VZW6	Q8TAQ2;F8VXC8	8;8;3	8;8;3	8;8;3	SWI/SNF complex subunit SMARCC2	SMARCC2	SMRC2_HUMAN SWI/SNF complex subunit SMARCC2 OS=Homo sapiens OX=9606 GN=SMARCC2 PE=1 SV=1;F8VXC8_HUMAN SWI/SNF complex subunit SMARCC2 OS=Homo sapiens OX=9606 GN=SMARCC2 PE=1 SV=1	3	8	8	8	4	2	7	7	7	4	2	7	7	7	4	2	7	7	7	6.7	6.7	6.7	132.88	1214	1214;1245;105	0	75.531	By MS/MS	By MS/MS	By MS/MS	By MS/MS	By MS/MS	3.5	1.6	5.4	6.1	6.6	308280000	33437000	40642000	96368000	58771000
F8VXJ7;F8W031;Q9Y2B0;H0YI18;F8W1U5;F8W1K5;F8VP03	F8VXJ7;F8W031;Q9Y2B0;H0YI18;F8W1U5;F8W1K5;F8VP03	2;2;2;1;1;1;1	2;2;2;1;1;1;1	2;2;2;1;1;1;1	Protein canopy homolog 2	CNPY2	F8VXJ7_HUMAN Protein canopy homolog 2 (Fragment) OS=Homo sapiens OX=9606 GN=CNPY2 PE=1 SV=1;F8W031_HUMAN Uncharacterized protein (Fragment) OS=Homo sapiens OX=9606 PE=1 SV=1;CNPY2_HUMAN Protein canopy homolog 2 OS=Homo sapiens OX=9606 GN=CNPY2 PE=1 SV=1;H0	7	2	2	2	2	2	1	1	0	2	2	1	1	0	2	2	1	1	0	11.9	11.9	11.9	19.052	168	168;263;182;80;82;102;105	0.00063857	2.6297	By matching	By MS/MS	By matching	By matching		11.9	11.9	6	6	0	10862000	4202800	4736800	807210	1115000
H3BU82;F8VZ44;Q9NRG9	H3BU82;F8VZ44;Q9NRG9	1;1;1	1;1;1	1;1;1	Aladin	AAAS	H3BU82_HUMAN Aladin (Fragment) OS=Homo sapiens OX=9606 GN=AAAS PE=1 SV=1;F8VZ44_HUMAN Aladin OS=Homo sapiens OX=9606 GN=AAAS PE=1 SV=1;AAAS_HUMAN Aladin OS=Homo sapiens OX=9606 GN=AAAS PE=1 SV=1	3	1	1	1	1	1	0	1	1	1	1	0	1	1	1	1	0	1	1	3.4	3.4	3.4	38.518	358	358;422;546	0.00063532	2.5969	By MS/MS	By matching		By matching	By MS/MS	3.4	3.4	0	3.4	3.4	9251800	1812400	1815500	0	272900
H3BRU6;F8VZX2;Q15366;F8VXH9;F8W0G4;F8W1G6;H3BSS4;F8VRH0;H3BND9	H3BRU6;F8VZX2;Q15366;F8VXH9;F8W0G4	9;9;9;6;5;4;3;3;2	6;6;6;4;3;3;2;2;2	5;5;5;3;2;2;2;2;1	Poly(rC)-binding protein 2	PCBP2	H3BRU6_HUMAN Poly(rC)-binding protein 2 (Fragment) OS=Homo sapiens OX=9606 GN=PCBP2 PE=1 SV=1;F8VZX2_HUMAN Poly(rC)-binding protein 2 OS=Homo sapiens OX=9606 GN=PCBP2 PE=1 SV=1;PCBP2_HUMAN Poly(rC)-binding protein 2 OS=Homo sapiens OX=9606 GN=PCBP2 PE=1 SV	9	9	6	5	8	8	9	9	9	6	5	6	6	6	5	4	5	5	5	44.9	31.9	27.2	31.6	301	301;321;365;160;158;202;184;310;112	0	54.941	By MS/MS	By MS/MS	By MS/MS	By MS/MS	By MS/MS	38.2	34.6	44.9	44.9	44.9	299880000	36336000	43658000	117650000	64834000
F8W0Q9;Q8NEY8;F8VPY7;F8VWU8;F8WF16;B7Z8L1;F8W6A0;F8VP48;F8VRK2	F8W0Q9;Q8NEY8;F8VPY7;F8VWU8;F8WF16;B7Z8L1;F8W6A0	4;4;3;3;3;3;2;1;1	4;4;3;3;3;3;2;1;1	4;4;3;3;3;3;2;1;1	Periphilin-1	PPHLN1	F8W0Q9_HUMAN Periphilin-1 OS=Homo sapiens OX=9606 GN=PPHLN1 PE=1 SV=1;PPHLN_HUMAN Periphilin-1 OS=Homo sapiens OX=9606 GN=PPHLN1 PE=1 SV=2;F8VPY7_HUMAN Periphilin-1 (Fragment) OS=Homo sapiens OX=9606 GN=PPHLN1 PE=1 SV=1;F8VWU8_HUMAN Periphilin-1 (Fragment)	9	4	4	4	1	0	2	1	4	1	0	2	1	4	1	0	2	1	4	12.7	12.7	12.7	44.682	385	385;458;161;168;303;340;363;52;107	0	5.9866	By matching		By matching	By matching	By MS/MS	2.6	0	6	2.6	12.7	27578000	1114100	0	3716400	4231800
H0YI98;F8W1I6;Q13561;F8VRV7;F8VW18	H0YI98;F8W1I6;Q13561;F8VRV7;F8VW18	2;2;2;1;1	2;2;2;1;1	2;2;2;1;1	Dynactin subunit 2	DCTN2	H0YI98_HUMAN Dynactin subunit 2 (Fragment) OS=Homo sapiens OX=9606 GN=DCTN2 PE=1 SV=1;F8W1I6_HUMAN Dynactin subunit 2 OS=Homo sapiens OX=9606 GN=DCTN2 PE=1 SV=1;DCTN2_HUMAN Dynactin subunit 2 OS=Homo sapiens OX=9606 GN=DCTN2 PE=1 SV=4;F8VRV7_HUMAN Dynactin	5	2	2	2	0	0	2	2	0	0	0	2	2	0	0	0	2	2	0	7.5	7.5	7.5	29.326	268	268;315;401;152;278	0.00066269	2.8711			By MS/MS	By MS/MS		0	0	7.5	7.5	0	9206700	0	0	2005300	7201400
F8W6I7;P09651;F8VZ49;F8VTQ5;Q32P51;F8W646;H0YH80;F8VYN5	F8W6I7;P09651;F8VZ49;F8VTQ5;Q32P51	22;22;17;14;11;10;10;9	21;21;16;13;10;10;10;8	21;21;16;13;10;10;10;8	Heterogeneous nuclear ribonucleoprotein A1;Heterogeneous nuclear ribonucleoprotein A1, N-terminally processed;Heterogeneous nuclear ribonucleoprotein A1-like 2	HNRNPA1;HNRNPA1L2	F8W6I7_HUMAN Heterogeneous nuclear ribonucleoprotein A1 OS=Homo sapiens OX=9606 GN=HNRNPA1 PE=1 SV=2;ROA1_HUMAN Heterogeneous nuclear ribonucleoprotein A1 OS=Homo sapiens OX=9606 GN=HNRNPA1 PE=1 SV=5;F8VZ49_HUMAN Heterogeneous nuclear ribonucleoprotein A1	8	22	21	21	18	20	20	20	17	17	19	19	19	17	17	19	19	19	17	64.5	61.6	61.6	33.155	307	307;372;231;145;320;156;191;113	0	323.31	By MS/MS	By MS/MS	By MS/MS	By MS/MS	By MS/MS	53.7	58.3	59.9	58	50.8	13876000000	2170500000	2421400000	4303000000	3390900000
Q5VU81;Q5VU80;Q5VU79;Q5VU78;Q5VU77;F8W726;Q14157	Q5VU81;Q5VU80;Q5VU79;Q5VU78;Q5VU77;F8W726;Q14157	3;3;3;3;3;3;3	3;3;3;3;3;3;3	3;3;3;3;3;3;3	Ubiquitin-associated protein 2-like	UBAP2L	Q5VU81_HUMAN Ubiquitin-associated protein 2-like (Fragment) OS=Homo sapiens OX=9606 GN=UBAP2L PE=1 SV=1;Q5VU80_HUMAN Ubiquitin-associated protein 2-like (Fragment) OS=Homo sapiens OX=9606 GN=UBAP2L PE=1 SV=1;Q5VU79_HUMAN Ubiquitin-associated protein 2-like	7	3	3	3	0	0	2	3	2	0	0	2	3	2	0	0	2	3	2	22.5	22.5	22.5	20.233	182	182;234;265;280;350;1079;1087	0	5.8083			By MS/MS	By MS/MS	By MS/MS	0	0	14.3	22.5	14.3	32767000	0	0	9223200	8559700
F8W776;Q9H9S3;Q8TC24;H7C1S8	F8W776;Q9H9S3;Q8TC24;H7C1S8	6;6;5;3	2;2;1;2	2;2;1;2	Protein transport protein Sec61 subunit alpha isoform 2	SEC61A2	F8W776_HUMAN Protein transport protein Sec61 subunit alpha isoform 2 OS=Homo sapiens OX=9606 GN=SEC61A2 PE=1 SV=1;S61A2_HUMAN Protein transport protein Sec61 subunit alpha isoform 2 OS=Homo sapiens OX=9606 GN=SEC61A2 PE=2 SV=3;Q8TC24_HUMAN Protein transpor	4	6	2	2	3	6	2	2	5	1	2	1	1	1	1	2	1	1	1	12.9	5.1	5.1	44.749	410	410;476;418;228	0.00063613	2.6043	By MS/MS	By MS/MS	By matching	By matching	By MS/MS	5.1	12.9	5.1	5.1	10.5	16808000	3702500	3240100	4687700	5177800
F8W7F7;Q7Z7H5;Q9BVK6	F8W7F7;Q7Z7H5;Q9BVK6	2;2;1	2;2;1	2;2;1	Transmembrane emp24 domain-containing protein 4;Transmembrane emp24 domain-containing protein 9	TMED4;TMED9	F8W7F7_HUMAN Transmembrane emp24 domain-containing protein 4 OS=Homo sapiens OX=9606 GN=TMED4 PE=1 SV=1;TMED4_HUMAN Transmembrane emp24 domain-containing protein 4 OS=Homo sapiens OX=9606 GN=TMED4 PE=1 SV=1;TMED9_HUMAN Transmembrane emp24 domain-containing	3	2	2	2	1	2	0	0	1	1	2	0	0	1	1	2	0	0	1	14.6	14.6	14.6	20.118	178	178;227;235	0	33.008	By MS/MS	By MS/MS			By MS/MS	9.6	14.6	0	0	9.6	568660	148630	196120	0	0
H7C0K6;F8W8V9;Q12756;A0A087WWA3;Q4R9M9;O43896;O60333	H7C0K6;F8W8V9;Q12756;A0A087WWA3;Q4R9M9;O43896;O60333	2;2;2;1;1;1;1	2;2;2;1;1;1;1	2;2;2;1;1;1;1	Kinesin-like protein;Kinesin-like protein KIF1A;Kinesin-like protein KIF1C;Kinesin-like protein KIF1B	KIF1A;KIF1B;KIF1Bbeta;KIF1C	H7C0K6_HUMAN Kinesin-like protein KIF1A (Fragment) OS=Homo sapiens OX=9606 GN=KIF1A PE=1 SV=1;F8W8V9_HUMAN Kinesin-like protein KIF1A (Fragment) OS=Homo sapiens OX=9606 GN=KIF1A PE=1 SV=2;KIF1A_HUMAN Kinesin-like protein KIF1A OS=Homo sapiens OX=9606 GN=KI	7	2	2	2	2	2	2	2	2	2	2	2	2	2	2	2	2	2	2	11	11	11	24.756	227	227;1469;1690;1797;1809;1103;1816	0	6.7528	By MS/MS	By MS/MS	By MS/MS	By MS/MS	By MS/MS	11	11	11	11	11	39472000	7359800	3222500	4015000	4577100
F8W925;Q8NFI3;J3QLG5;J9JID0	F8W925;Q8NFI3	3;3;1;1	3;3;1;1	3;3;1;1	Cytosolic endo-beta-N-acetylglucosaminidase	ENGASE	F8W925_HUMAN Cytosolic endo-beta-N-acetylglucosaminidase (Fragment) OS=Homo sapiens OX=9606 GN=ENGASE PE=1 SV=2;ENASE_HUMAN Cytosolic endo-beta-N-acetylglucosaminidase OS=Homo sapiens OX=9606 GN=ENGASE PE=1 SV=1	4	3	3	3	1	2	3	1	2	1	2	3	1	2	1	2	3	1	2	7.1	7.1	7.1	41.359	365	365;743;146;183	0.00065488	2.8071	By matching	By matching	By MS/MS	By matching	By matching	2.7	4.9	7.1	2.7	4.9	104680000	14126000	17986000	26946000	10981000
H0Y5T1;F8WA11;Q7Z460	H0Y5T1;F8WA11;Q7Z460	3;3;3	3;3;3	2;2;2	CLIP-associating protein 1	CLASP1	H0Y5T1_HUMAN CLIP-associating protein 1 (Fragment) OS=Homo sapiens OX=9606 GN=CLASP1 PE=1 SV=2;F8WA11_HUMAN CLIP-associating protein 1 OS=Homo sapiens OX=9606 GN=CLASP1 PE=1 SV=2;CLAP1_HUMAN CLIP-associating protein 1 OS=Homo sapiens OX=9606 GN=CLASP1 PE=1	3	3	3	2	1	1	3	3	1	1	1	3	3	1	0	0	2	2	0	2.4	2.4	1.5	139.93	1275	1275;1478;1538	0	10.785	By MS/MS	By MS/MS	By MS/MS	By MS/MS	By MS/MS	0.9	0.9	2.4	2.4	0.9	21794000	2828500	2341400	8738500	3684800
H7C5R5;F8WAE5;Q9BY44	H7C5R5;F8WAE5;Q9BY44	1;1;1	1;1;1	1;1;1	Eukaryotic translation initiation factor 2A;Eukaryotic translation initiation factor 2A, N-terminally processed	EIF2A	H7C5R5_HUMAN Eukaryotic translation initiation factor 2A (Fragment) OS=Homo sapiens OX=9606 GN=EIF2A PE=1 SV=1;F8WAE5_HUMAN Eukaryotic translation initiation factor 2A OS=Homo sapiens OX=9606 GN=EIF2A PE=1 SV=1;EIF2A_HUMAN Eukaryotic translation initiation	3	1	1	1	0	0	1	0	0	0	0	1	0	0	0	0	1	0	0	4.1	4.1	4.1	35.189	316	316;580;585	0.0023002	2.0146			By MS/MS			0	0	4.1	0	0	0	0	0	0	0
F8WAE6;Q86YW9	F8WAE6;Q86YW9	1;1	1;1	1;1	Mediator of RNA polymerase II transcription subunit 12-like protein	MED12L	F8WAE6_HUMAN Mediator of RNA polymerase II transcription subunit 12-like protein OS=Homo sapiens OX=9606 GN=MED12L PE=1 SV=1;MD12L_HUMAN Mediator of RNA polymerase II transcription subunit 12-like protein OS=Homo sapiens OX=9606 GN=MED12L PE=1 SV=2	2	1	1	1	0	1	0	0	0	0	1	0	0	0	0	1	0	0	0	0.7	0.7	0.7	203.78	1809	1809;2145	0.0088312	1.4888		By MS/MS				0	0.7	0	0	0	443020	0	443020	0	0
F8WJN3;Q16630	F8WJN3;Q16630	2;2	2;2	2;2	Cleavage and polyadenylation specificity factor subunit 6	CPSF6	F8WJN3_HUMAN Cleavage and polyadenylation-specificity factor subunit 6 OS=Homo sapiens OX=9606 GN=CPSF6 PE=1 SV=1;CPSF6_HUMAN Cleavage and polyadenylation specificity factor subunit 6 OS=Homo sapiens OX=9606 GN=CPSF6 PE=1 SV=2	2	2	2	2	0	1	0	2	1	0	1	0	2	1	0	1	0	2	1	5.9	5.9	5.9	52.269	478	478;551	0	3.6701		By matching		By MS/MS	By MS/MS	0	3.1	0	5.9	3.1	6827800	0	1666700	0	5161100
G3V126;Q9UI12	G3V126;Q9UI12	1;1	1;1	1;1	V-type proton ATPase subunit H	ATP6V1H	G3V126_HUMAN V-type proton ATPase subunit H OS=Homo sapiens OX=9606 GN=ATP6V1H PE=1 SV=1;VATH_HUMAN V-type proton ATPase subunit H OS=Homo sapiens OX=9606 GN=ATP6V1H PE=1 SV=1	2	1	1	1	0	0	1	1	1	0	0	1	1	1	0	0	1	1	1	2.9	2.9	2.9	51.57	443	443;483	0	33.61			By MS/MS	By MS/MS	By MS/MS	0	0	2.9	2.9	2.9	19468000	0	0	5465300	4530200
Q12769;G3V198;E9PR16	Q12769;G3V198;E9PR16	4;4;3	4;4;3	4;4;3	Nuclear pore complex protein Nup160	NUP160	NU160_HUMAN Nuclear pore complex protein Nup160 OS=Homo sapiens OX=9606 GN=NUP160 PE=1 SV=3;G3V198_HUMAN Nuclear pore complex protein Nup160 (Fragment) OS=Homo sapiens OX=9606 GN=NUP160 PE=1 SV=2;E9PR16_HUMAN Nuclear pore complex protein Nup160 (Fragment)	3	4	4	4	3	2	3	1	3	3	2	3	1	3	3	2	3	1	3	2.9	2.9	2.9	162.12	1436	1436;1314;1123	0	8.8695	By MS/MS	By MS/MS	By MS/MS	By MS/MS	By MS/MS	2.3	1.6	2.3	0.8	2.2	34040000	4928000	4952000	9424300	3806500
G3V1B3;M0R181;P46778	G3V1B3;M0R181;P46778	3;3;3	3;3;3	3;3;3	60S ribosomal protein L21	RPL21	G3V1B3_HUMAN 60S ribosomal protein L21 OS=Homo sapiens OX=9606 GN=RPL21 PE=1 SV=1;M0R181_HUMAN 60S ribosomal protein L21 (Fragment) OS=Homo sapiens OX=9606 GN=RPL21 PE=1 SV=1;RL21_HUMAN 60S ribosomal protein L21 OS=Homo sapiens OX=9606 GN=RPL21 PE=1 SV=2	3	3	3	3	1	3	3	3	1	1	3	3	3	1	1	3	3	3	1	29.9	29.9	29.9	9.8864	87	87;122;160	0	3.3548	By MS/MS	By MS/MS	By MS/MS	By matching	By MS/MS	8	29.9	29.9	29.9	9.2	157630000	3142300	66838000	12927000	30803000
G3V1J0;Q9H6Y2	G3V1J0;Q9H6Y2	1;1	1;1	1;1	WD repeat-containing protein 55	WDR55	G3V1J0_HUMAN WD repeat domain 55, isoform CRA_b OS=Homo sapiens OX=9606 GN=WDR55 PE=1 SV=1;WDR55_HUMAN WD repeat-containing protein 55 OS=Homo sapiens OX=9606 GN=WDR55 PE=1 SV=2	2	1	1	1	1	1	1	0	1	1	1	1	0	1	1	1	1	0	1	4.5	4.5	4.5	24.558	222	222;383	0	6.0146	By MS/MS	By MS/MS	By MS/MS		By MS/MS	4.5	4.5	4.5	0	4.5	32504000	4149300	4592700	4393000	0
G3V256;Q6PJT7;H0YJA2;G3V5I6;G3V3Y4;A0A087WTC9;G3V572;G3V3R9;G3V473;H0YJ87;G3V240;H0YJ51;G3V411	G3V256;Q6PJT7;H0YJA2;G3V5I6;G3V3Y4	8;8;7;6;4;3;2;2;1;1;1;1;1	8;8;7;6;4;3;2;2;1;1;1;1;1	8;8;7;6;4;3;2;2;1;1;1;1;1	Zinc finger CCCH domain-containing protein 14	ZC3H14	G3V256_HUMAN Zinc finger CCCH domain-containing protein 14 OS=Homo sapiens OX=9606 GN=ZC3H14 PE=1 SV=1;ZC3HE_HUMAN Zinc finger CCCH domain-containing protein 14 OS=Homo sapiens OX=9606 GN=ZC3H14 PE=1 SV=1;H0YJA2_HUMAN Zinc finger CCCH domain-containing pro	13	8	8	8	4	5	8	8	7	4	5	8	8	7	4	5	8	8	7	13.6	13.6	13.6	68.349	605	605;736;651;420;215;148;132;209;72;81;94;151;438	0	32.033	By MS/MS	By MS/MS	By MS/MS	By MS/MS	By MS/MS	7.4	9.1	13.6	13.6	12.1	245650000	26864000	47855000	62315000	69331000
V9GY54;G3V3G9;Q5TAQ9	V9GY54;G3V3G9;Q5TAQ9	1;1;1	1;1;1	1;1;1	DDB1- and CUL4-associated factor 8	DCAF8	V9GY54_HUMAN DDB1- and CUL4-associated factor 8 OS=Homo sapiens OX=9606 GN=DCAF8 PE=1 SV=1;G3V3G9_HUMAN Uncharacterized protein OS=Homo sapiens OX=9606 PE=4 SV=1;DCAF8_HUMAN DDB1- and CUL4-associated factor 8 OS=Homo sapiens OX=9606 GN=DCAF8 PE=1 SV=1	3	1	1	1	1	1	1	1	0	1	1	1	1	0	1	1	1	1	0	2.6	2.6	2.6	46.525	417	417;751;597	0.0012019	2.2478	By MS/MS	By MS/MS	By MS/MS	By MS/MS		2.6	2.6	2.6	2.6	0	4513100	1703300	2809800	0	0
G3V5Q1;G3V3M6;P27695;G3V5D9;A0A0C4DGK8;G3V3C7;H7C4A8;G3V5M0;G3V359	G3V5Q1;G3V3M6;P27695;G3V5D9;A0A0C4DGK8;G3V3C7	7;7;7;4;4;4;2;2;2	7;7;7;4;4;4;2;2;2	7;7;7;4;4;4;2;2;2	DNA-(apurinic or apyrimidinic site) lyase;DNA-(apurinic or apyrimidinic site) lyase, mitochondrial	APEX1	G3V5Q1_HUMAN DNA-(apurinic or apyrimidinic site) lyase (Fragment) OS=Homo sapiens OX=9606 GN=APEX1 PE=1 SV=1;G3V3M6_HUMAN DNA-(apurinic or apyrimidinic site) lyase (Fragment) OS=Homo sapiens OX=9606 GN=APEX1 PE=1 SV=1;APEX1_HUMAN DNA-(apurinic or apyrimidi	9	7	7	7	1	2	7	7	0	1	2	7	7	0	1	2	7	7	0	31	31	31	27.125	242	242;263;318;107;146;174;150;162;172	0	48.072	By matching	By matching	By MS/MS	By MS/MS		3.7	11.6	31	31	0	163070000	2979200	2885000	97097000	60110000
G3V4C1;G3V2Q1	G3V4C1;G3V2Q1	21;20	21;20	1;1		HNRNPC	G3V4C1_HUMAN Heterogeneous nuclear ribonucleoproteins C1/C2 OS=Homo sapiens OX=9606 GN=HNRNPC PE=1 SV=1;G3V2Q1_HUMAN Heterogeneous nuclear ribonucleoproteins C1/C2 OS=Homo sapiens OX=9606 GN=HNRNPC PE=1 SV=1	2	21	21	1	20	19	21	20	20	20	19	21	20	20	1	1	1	1	1	60.6	60.6	6.5	32.238	292	292;305	0	323.31	By MS/MS	By MS/MS	By MS/MS	By MS/MS	By MS/MS	60.6	50.3	60.6	58.2	58.2	4157900000	572860000	605260000	1255300000	814630000
G3V4F7;P61011	G3V4F7;P61011	1;1	1;1	1;1	Signal recognition particle 54 kDa protein	SRP54	G3V4F7_HUMAN Signal recognition particle 54 kDa protein OS=Homo sapiens OX=9606 GN=SRP54 PE=1 SV=1;SRP54_HUMAN Signal recognition particle 54 kDa protein OS=Homo sapiens OX=9606 GN=SRP54 PE=1 SV=1	2	1	1	1	0	1	1	1	0	0	1	1	1	0	0	1	1	1	0	2.7	2.7	2.7	48.67	440	440;504	0.0043057	1.6618		By matching	By MS/MS	By matching		0	2.7	2.7	2.7	0	7738900	0	753860	3512300	3472700
G3V4R7;Q15643	G3V4R7;Q15643	1;1	1;1	1;1	Thyroid receptor-interacting protein 11	TRIP11	G3V4R7_HUMAN Thyroid receptor-interacting protein 11 (Fragment) OS=Homo sapiens OX=9606 GN=TRIP11 PE=1 SV=1;TRIPB_HUMAN Thyroid receptor-interacting protein 11 OS=Homo sapiens OX=9606 GN=TRIP11 PE=1 SV=3	2	1	1	1	0	0	0	1	0	0	0	0	1	0	0	0	0	1	0	20.9	20.9	20.9	7.6994	67	67;1979	0	8.3313				By MS/MS		0	0	0	20.9	0	0	0	0	0	0
G3V4X3	G3V4X3	1	1	1		NDRG2	G3V4X3_HUMAN Protein NDRG2 OS=Homo sapiens OX=9606 GN=NDRG2 PE=1 SV=1	1	1	1	1	1	0	1	0	0	1	0	1	0	0	1	0	1	0	0	16.9	16.9	16.9	8.9263	77	77	0	3.2781	By MS/MS		By MS/MS			16.9	0	16.9	0	0	180450	99164	0	81286	0
G3V529;Q9GZR7;F5GYL3;A0A087WXU8;A0A1W2PRR2	G3V529;Q9GZR7	11;11;5;4;4	11;11;5;4;4	11;11;5;4;4	ATP-dependent RNA helicase DDX24	DDX24	G3V529_HUMAN ATP-dependent RNA helicase DDX24 OS=Homo sapiens OX=9606 GN=DDX24 PE=1 SV=1;DDX24_HUMAN ATP-dependent RNA helicase DDX24 OS=Homo sapiens OX=9606 GN=DDX24 PE=1 SV=1	5	11	11	11	9	9	11	8	7	9	9	11	8	7	9	9	11	8	7	15.8	15.8	15.8	91.48	816	816;859;609;485;577	0	134	By MS/MS	By MS/MS	By MS/MS	By MS/MS	By MS/MS	10.9	11.6	15.8	11.5	10.2	276250000	53181000	61567000	83599000	30005000
G3V533;Q6ZMZ3	G3V533;Q6ZMZ3	2;2	2;2	2;2	Nesprin-3	SYNE3	G3V533_HUMAN Nesprin-3 OS=Homo sapiens OX=9606 GN=SYNE3 PE=1 SV=1;SYNE3_HUMAN Nesprin-3 OS=Homo sapiens OX=9606 GN=SYNE3 PE=1 SV=2	2	2	2	2	2	1	0	1	2	2	1	0	1	2	2	1	0	1	2	2.7	2.7	2.7	83.924	732	732;975	0	8.5689	By MS/MS	By MS/MS		By matching	By MS/MS	2.7	1.5	0	1.5	2.7	30535000	7111000	4436500	0	2306800
G3V5K6;G3V599;Q96RT6;O15320;Q96PC5	G3V5K6;G3V599;Q96RT6;O15320;Q96PC5	1;1;1;1;1	1;1;1;1;1	1;1;1;1;1	cTAGE family member 2;cTAGE family member 5;Melanoma inhibitory activity protein 2	CTAGE5;CTAGE1;MIA2	G3V5K6_HUMAN Endoplasmic reticulum export factor CTAGE5 (Fragment) OS=Homo sapiens OX=9606 GN=CTAGE5 PE=4 SV=1;G3V599_HUMAN Endoplasmic reticulum export factor CTAGE5 OS=Homo sapiens OX=9606 GN=CTAGE5 PE=4 SV=1;CTGE2_HUMAN cTAGE family member 2 OS=Homo sap	5	1	1	1	1	1	1	1	1	1	1	1	1	1	1	1	1	1	1	6	6	6	17.361	151	151;1339;745;804;1412	0.00066711	2.9265	By MS/MS	By MS/MS	By MS/MS	By MS/MS	By matching	6	6	6	6	6	14925000	5127000	4191000	0	0
H0YJJ8;G3V5E5;P49770	H0YJJ8;G3V5E5;P49770	1;1;1	1;1;1	1;1;1	Translation initiation factor eIF-2B subunit beta	EIF2B2	H0YJJ8_HUMAN Translation initiation factor eIF-2B subunit beta (Fragment) OS=Homo sapiens OX=9606 GN=EIF2B2 PE=1 SV=1;G3V5E5_HUMAN Translation initiation factor eIF-2B subunit beta OS=Homo sapiens OX=9606 GN=EIF2B2 PE=1 SV=1;EI2BB_HUMAN Translation initiat	3	1	1	1	1	1	1	1	1	1	1	1	1	1	1	1	1	1	1	6	6	6	22.629	200	200;206;351	0	100.28	By MS/MS	By MS/MS	By MS/MS	By MS/MS	By MS/MS	6	6	6	6	6	63543000	10272000	7767600	15825000	11734000
O60524;G3V5V3;G3V4D9	O60524;G3V5V3;G3V4D9	2;2;1	2;2;1	2;2;1	Nuclear export mediator factor NEMF	NEMF	NEMF_HUMAN Nuclear export mediator factor NEMF OS=Homo sapiens OX=9606 GN=NEMF PE=1 SV=4;G3V5V3_HUMAN Nuclear export mediator factor NEMF (Fragment) OS=Homo sapiens OX=9606 GN=NEMF PE=1 SV=8;G3V4D9_HUMAN Nuclear export mediator factor NEMF (Fragment) OS=Ho	3	2	2	2	1	1	2	1	1	1	1	2	1	1	1	1	2	1	1	1.9	1.9	1.9	122.95	1076	1076;998;178	0.0012369	2.4615	By matching	By matching	By MS/MS	By MS/MS	By matching	0.9	0.9	1.9	0.9	0.9	5077400	557980	1285700	1235900	1439900
G3XAG1;Q96ME7	G3XAG1;Q96ME7	11;11	11;11	11;11	Zinc finger protein 512	ZNF512	G3XAG1_HUMAN Zinc finger protein 512 OS=Homo sapiens OX=9606 GN=ZNF512 PE=1 SV=1;ZN512_HUMAN Zinc finger protein 512 OS=Homo sapiens OX=9606 GN=ZNF512 PE=1 SV=2	2	11	11	11	8	8	9	7	10	8	8	9	7	10	8	8	9	7	10	18.7	18.7	18.7	64.594	566	566;567	0	102.21	By MS/MS	By MS/MS	By MS/MS	By MS/MS	By MS/MS	11.8	13.6	17	11.5	18.7	546200000	85138000	103840000	135770000	37787000
G3XAH6;P51003;G3V457;G3V3I9;A0A0C4DGK1;G3V2A0	G3XAH6;P51003;G3V457;G3V3I9;A0A0C4DGK1;G3V2A0	2;2;1;1;1;1	2;2;1;1;1;1	2;2;1;1;1;1	Poly(A) polymerase alpha	PAPOLA	G3XAH6_HUMAN Poly(A) polymerase alpha OS=Homo sapiens OX=9606 GN=PAPOLA PE=1 SV=1;PAPOA_HUMAN Poly(A) polymerase alpha OS=Homo sapiens OX=9606 GN=PAPOLA PE=1 SV=4;G3V457_HUMAN Poly(A) polymerase alpha OS=Homo sapiens OX=9606 GN=PAPOLA PE=1 SV=1;G3V3I9_HUMA	6	2	2	2	0	0	2	0	0	0	0	2	0	0	0	0	2	0	0	2.5	2.5	2.5	80.625	724	724;745;111;177;238;475	0.0012165	2.346			By MS/MS			0	0	2.5	0	0	3884800	0	0	3884800	0
P42167;G5E972;H0YJH7	P42167;G5E972;H0YJH7	8;8;4	8;8;4	2;2;2	Lamina-associated polypeptide 2, isoforms beta/gamma;Thymopoietin;Thymopentin	TMPO	LAP2B_HUMAN Lamina-associated polypeptide 2, isoforms beta/gamma OS=Homo sapiens OX=9606 GN=TMPO PE=1 SV=2;G5E972_HUMAN Lamina-associated polypeptide 2, isoforms beta/gamma OS=Homo sapiens OX=9606 GN=TMPO PE=1 SV=1;H0YJH7_HUMAN Lamina-associated polypeptid	3	8	8	2	6	5	7	6	8	6	5	7	6	8	1	1	2	1	2	22.7	22.7	3.5	50.67	454	454;414;237	0	30.884	By MS/MS	By MS/MS	By MS/MS	By MS/MS	By MS/MS	15.2	10.1	17	15.2	22.7	551840000	54084000	53012000	114420000	73960000
G5E9A6;P51784	G5E9A6;P51784	5;5	5;5	5;5	Ubiquitin carboxyl-terminal hydrolase;Ubiquitin carboxyl-terminal hydrolase 11	USP11	G5E9A6_HUMAN Ubiquitin carboxyl-terminal hydrolase 11 OS=Homo sapiens OX=9606 GN=USP11 PE=1 SV=1;UBP11_HUMAN Ubiquitin carboxyl-terminal hydrolase 11 OS=Homo sapiens OX=9606 GN=USP11 PE=1 SV=3	2	5	5	5	3	3	3	1	3	3	3	3	1	3	3	3	3	1	3	7.4	7.4	7.4	105.03	920	920;963	0	6.3393	By MS/MS	By MS/MS	By MS/MS	By MS/MS	By MS/MS	5.5	3	3	1	2.8	17636000	689390	6228800	4600900	246360
G5E9Q7;P51553;H7C1W2;H0Y5Q7;E9PF84;E7EQB8	G5E9Q7;P51553;H7C1W2;H0Y5Q7;E9PF84;E7EQB8	2;2;1;1;1;1	2;2;1;1;1;1	2;2;1;1;1;1	Isocitrate dehydrogenase [NAD] subunit, mitochondrial;Isocitrate dehydrogenase [NAD] subunit gamma, mitochondrial	IDH3G	G5E9Q7_HUMAN Isocitrate dehydrogenase [NAD] subunit, mitochondrial OS=Homo sapiens OX=9606 GN=IDH3G PE=1 SV=1;IDH3G_HUMAN Isocitrate dehydrogenase [NAD] subunit gamma, mitochondrial OS=Homo sapiens OX=9606 GN=IDH3G PE=1 SV=1;H7C1W2_HUMAN Isocitrate dehydro	6	2	2	2	1	2	2	2	0	1	2	2	2	0	1	2	2	2	0	9.9	9.9	9.9	35.43	322	322;393;199;211;285;340	0.00067476	3.0037	By matching	By matching	By MS/MS	By MS/MS		2.8	9.9	9.9	9.9	0	25577000	3718600	2372000	14187000	5300000
G5E9W3;Q9UKF6	G5E9W3;Q9UKF6	2;2	2;2	2;2	Cleavage and polyadenylation specificity factor subunit 3	CPSF3	G5E9W3_HUMAN Cleavage and polyadenylation specific factor 3, 73kDa, isoform CRA_b OS=Homo sapiens OX=9606 GN=CPSF3 PE=1 SV=1;CPSF3_HUMAN Cleavage and polyadenylation specificity factor subunit 3 OS=Homo sapiens OX=9606 GN=CPSF3 PE=1 SV=1	2	2	2	2	1	2	1	1	1	1	2	1	1	1	1	2	1	1	1	3.1	3.1	3.1	73.476	647	647;684	0.0022272	1.8496	By matching	By MS/MS	By MS/MS	By matching	By matching	1.4	3.1	1.4	1.4	1.4	41673000	6680900	13591000	11271000	4414700
G5EA30;Q92879;E9PQK4;E9PSH0;E9PKU1	G5EA30;Q92879	12;12;3;3;3	8;8;2;2;2	8;8;2;2;2	CUGBP Elav-like family member 1	CELF1	G5EA30_HUMAN CUG triplet repeat, RNA binding protein 1, isoform CRA_c OS=Homo sapiens OX=9606 GN=CELF1 PE=1 SV=1;CELF1_HUMAN CUGBP Elav-like family member 1 OS=Homo sapiens OX=9606 GN=CELF1 PE=1 SV=2	5	12	8	8	9	10	9	9	12	6	7	6	7	8	6	7	6	7	8	20.4	14.8	14.8	55.142	514	514;486;87;95;114	0	20.493	By MS/MS	By MS/MS	By MS/MS	By MS/MS	By MS/MS	16.7	19.1	17.9	16	20.4	21530000	2381600	2309900	3402600	2978100
G5EA42;Q9NZR1	G5EA42;Q9NZR1	1;1	1;1	1;1	Tropomodulin-2	TMOD2	G5EA42_HUMAN Tropomodulin 2 (Neuronal), isoform CRA_a OS=Homo sapiens OX=9606 GN=TMOD2 PE=1 SV=1;TMOD2_HUMAN Tropomodulin-2 OS=Homo sapiens OX=9606 GN=TMOD2 PE=1 SV=1	2	1	1	1	0	0	1	1	0	0	0	1	1	0	0	0	1	1	0	2.9	2.9	2.9	34.492	307	307;351	0	3.3488			By matching	By MS/MS		0	0	2.9	2.9	0	3882600	0	0	1206000	2676700
G8JLD5;O00429;F8VYL3;F8VUJ9	G8JLD5;O00429	3;2;1;1	3;2;1;1	3;2;1;1	Dynamin-1-like protein	DNM1L	G8JLD5_HUMAN Dynamin-1-like protein OS=Homo sapiens OX=9606 GN=DNM1L PE=1 SV=1;DNM1L_HUMAN Dynamin-1-like protein OS=Homo sapiens OX=9606 GN=DNM1L PE=1 SV=2	4	3	3	3	0	1	3	3	0	0	1	3	3	0	0	1	3	3	0	4.4	4.4	4.4	79.621	712	712;736;117;172	0	4.2247		By matching	By MS/MS	By MS/MS		0	1.3	4.4	4.4	0	19236000	0	1025000	8368100	9842700
G8JLH9;P40763	G8JLH9;P40763	6;6	6;6	6;6	Signal transducer and activator of transcription;Signal transducer and activator of transcription 3	STAT3	G8JLH9_HUMAN Signal transducer and activator of transcription OS=Homo sapiens OX=9606 GN=STAT3 PE=1 SV=1;STAT3_HUMAN Signal transducer and activator of transcription 3 OS=Homo sapiens OX=9606 GN=STAT3 PE=1 SV=2	2	6	6	6	2	2	1	3	6	2	2	1	3	6	2	2	1	3	6	15.2	15.2	15.2	76.138	672	672;770	0	14.065	By matching	By MS/MS	By matching	By matching	By MS/MS	5.5	5.5	1.6	7.4	15.2	14104000	1281400	3859600	2445800	1325000
M0QYT5;G8JLK1;Q9NZ43	M0QYT5;G8JLK1;Q9NZ43	1;1;1	1;1;1	1;1;1	Vesicle transport protein USE1	USE1	M0QYT5_HUMAN Vesicle transport protein USE1 (Fragment) OS=Homo sapiens OX=9606 GN=USE1 PE=1 SV=1;G8JLK1_HUMAN Vesicle transport protein USE1 OS=Homo sapiens OX=9606 GN=USE1 PE=1 SV=2;USE1_HUMAN Vesicle transport protein USE1 OS=Homo sapiens OX=9606 GN=USE1	3	1	1	1	0	1	1	0	1	0	1	1	0	1	0	1	1	0	1	7.5	7.5	7.5	17.799	161	161;256;259	0.00063654	2.6104		By matching	By MS/MS		By MS/MS	0	7.5	7.5	0	7.5	35510000	0	12727000	5852600	0
H0Y2V6;Q5SW79	H0Y2V6;Q5SW79	1;1	1;1	1;1	Centrosomal protein of 170 kDa	CEP170	H0Y2V6_HUMAN Centrosomal protein of 170 kDa (Fragment) OS=Homo sapiens OX=9606 GN=CEP170 PE=1 SV=1;CE170_HUMAN Centrosomal protein of 170 kDa OS=Homo sapiens OX=9606 GN=CEP170 PE=1 SV=1	2	1	1	1	0	0	1	1	1	0	0	1	1	1	0	0	1	1	1	0.7	0.7	0.7	171.97	1558	1558;1584	0.00063291	2.5786			By MS/MS	By MS/MS	By matching	0	0	0.7	0.7	0.7	7433100	0	0	1855300	3353900
H0Y2W2;Q9NVI7	H0Y2W2;Q9NVI7	1;1	1;1	1;1	ATPase family AAA domain-containing protein 3A	ATAD3A	H0Y2W2_HUMAN ATPase family AAA domain-containing protein 3A (Fragment) OS=Homo sapiens OX=9606 GN=ATAD3A PE=1 SV=1;ATD3A_HUMAN ATPase family AAA domain-containing protein 3A OS=Homo sapiens OX=9606 GN=ATAD3A PE=1 SV=2	2	1	1	1	1	1	1	1	1	1	1	1	1	1	1	1	1	1	1	2.3	2.3	2.3	64.243	572	572;634	0.00063735	2.6248	By MS/MS	By matching	By MS/MS	By MS/MS	By MS/MS	2.3	2.3	2.3	2.3	2.3	22845000	3854100	2654000	5316600	3445900
H0Y5D3;H0Y3M0;Q13371	H0Y5D3;H0Y3M0;Q13371	1;1;1	1;1;1	1;1;1	Phosducin-like protein	PDCL	H0Y5D3_HUMAN Phosducin-like protein (Fragment) OS=Homo sapiens OX=9606 GN=PDCL PE=1 SV=1;H0Y3M0_HUMAN Phosducin-like protein (Fragment) OS=Homo sapiens OX=9606 GN=PDCL PE=1 SV=1;PHLP_HUMAN Phosducin-like protein OS=Homo sapiens OX=9606 GN=PDCL PE=1 SV=3	3	1	1	1	0	0	1	1	0	0	0	1	1	0	0	0	1	1	0	14.3	14.3	14.3	10.273	91	91;109;301	0.0012143	2.3211			By MS/MS	By MS/MS		0	0	14.3	14.3	0	2114300	0	0	1143600	970700
H0Y3N9;Q9UPP1;H0Y7M8;H7BZB7;H0Y589	H0Y3N9;Q9UPP1;H0Y7M8;H7BZB7;H0Y589	2;2;1;1;1	2;2;1;1;1	2;2;1;1;1	Histone lysine demethylase PHF8	PHF8	H0Y3N9_HUMAN Histone lysine demethylase PHF8 (Fragment) OS=Homo sapiens OX=9606 GN=PHF8 PE=1 SV=1;PHF8_HUMAN Histone lysine demethylase PHF8 OS=Homo sapiens OX=9606 GN=PHF8 PE=1 SV=3;H0Y7M8_HUMAN Histone lysine demethylase PHF8 (Fragment) OS=Homo sapiens O	5	2	2	2	1	1	1	1	2	1	1	1	1	2	1	1	1	1	2	2.8	2.8	2.8	105.85	953	953;1060;134;174;659	0	3.3781	By matching	By MS/MS	By MS/MS	By matching	By MS/MS	1.6	1.3	1.6	1.6	2.8	10279000	384120	2086400	613020	590300
H0Y3Z3;H7BZ94;P07237;I3L0S0;I3L398	H0Y3Z3;H7BZ94;P07237;I3L0S0	3;3;3;2;1	3;3;3;2;1	3;3;3;2;1	Protein disulfide-isomerase	P4HB	H0Y3Z3_HUMAN Protein disulfide-isomerase (Fragment) OS=Homo sapiens OX=9606 GN=P4HB PE=1 SV=1;H7BZ94_HUMAN Protein disulfide-isomerase OS=Homo sapiens OX=9606 GN=P4HB PE=1 SV=2;PDIA1_HUMAN Protein disulfide-isomerase OS=Homo sapiens OX=9606 GN=P4HB PE=1 SV	5	3	3	3	0	0	2	3	0	0	0	2	3	0	0	0	2	3	0	12	12	12	31.433	274	274;464;508;148;200	0	5.7625			By MS/MS	By MS/MS		0	0	7.7	12	0	25186000	0	0	12837000	12350000
H0Y474;O95670	H0Y474;O95670	1;1	1;1	1;1	V-type proton ATPase subunit G 2	ATP6V1G2	H0Y474_HUMAN V-type proton ATPase subunit G (Fragment) OS=Homo sapiens OX=9606 GN=ATP6V1G2 PE=1 SV=1;VATG2_HUMAN V-type proton ATPase subunit G 2 OS=Homo sapiens OX=9606 GN=ATP6V1G2 PE=1 SV=1	2	1	1	1	0	0	0	1	0	0	0	0	1	0	0	0	0	1	0	7	7	7	16.895	158	158;118	0	3.2867				By MS/MS		0	0	0	7	0	4594300	0	0	0	4594300
H7C3X8;H0Y4E8;Q9Y2K2	H7C3X8;H0Y4E8;Q9Y2K2	1;1;1	1;1;1	1;1;1	Serine/threonine-protein kinase SIK3	SIK3	H7C3X8_HUMAN Serine/threonine-protein kinase SIK3 (Fragment) OS=Homo sapiens OX=9606 GN=SIK3 PE=1 SV=1;H0Y4E8_HUMAN Serine/threonine-protein kinase SIK3 (Fragment) OS=Homo sapiens OX=9606 GN=SIK3 PE=1 SV=1;SIK3_HUMAN Serine/threonine-protein kinase SIK3 OS	3	1	1	1	0	0	0	1	1	0	0	0	1	1	0	0	0	1	1	2.4	2.4	2.4	57.022	506	506;1363;1321	0.0023364	2.0728				By MS/MS	By MS/MS	0	0	0	2.4	2.4	4487400	0	0	0	1940700
H0Y4R1;P12268	H0Y4R1;P12268	1;1	1;1	1;1	Inosine-5-monophosphate dehydrogenase 2	IMPDH2	H0Y4R1_HUMAN Inosine-5-monophosphate dehydrogenase 2 (Fragment) OS=Homo sapiens OX=9606 GN=IMPDH2 PE=1 SV=1;IMDH2_HUMAN Inosine-5-monophosphate dehydrogenase 2 OS=Homo sapiens OX=9606 GN=IMPDH2 PE=1 SV=2	2	1	1	1	0	1	1	1	1	0	1	1	1	1	0	1	1	1	1	2.6	2.6	2.6	50.957	470	470;514	0	5.7621		By MS/MS	By MS/MS	By MS/MS	By MS/MS	0	2.6	2.6	2.6	2.6	28850000	0	0	14163000	9682400
P16435;H0Y4R2;E7EWU0	P16435;H0Y4R2	3;3;1	3;3;1	3;3;1	NADPH--cytochrome P450 reductase	POR	NCPR_HUMAN NADPH--cytochrome P450 reductase OS=Homo sapiens OX=9606 GN=POR PE=1 SV=2;H0Y4R2_HUMAN NADPH--cytochrome P450 reductase (Fragment) OS=Homo sapiens OX=9606 GN=POR PE=1 SV=1	3	3	3	3	3	3	2	2	2	3	3	2	2	2	3	3	2	2	2	3.7	3.7	3.7	76.689	677	677;725;101	0	8.9312	By MS/MS	By MS/MS	By MS/MS	By MS/MS	By MS/MS	3.7	3.7	2.5	2.5	2.5	82810000	17208000	25641000	7395300	14070000
H0Y4R5;Q5SNT2	H0Y4R5;Q5SNT2	2;2	2;2	2;2	Transmembrane protein 201	TMEM201	H0Y4R5_HUMAN Transmembrane protein 201 (Fragment) OS=Homo sapiens OX=9606 GN=TMEM201 PE=1 SV=1;TM201_HUMAN Transmembrane protein 201 OS=Homo sapiens OX=9606 GN=TMEM201 PE=1 SV=1	2	2	2	2	2	2	2	2	2	2	2	2	2	2	2	2	2	2	2	4.2	4.2	4.2	59.729	552	552;666	0	98.11	By MS/MS	By MS/MS	By matching	By matching	By MS/MS	4.2	4.2	4.2	4.2	4.2	173040000	33106000	40252000	22436000	12797000
H0Y5A1;Q5SQ11;P41222	H0Y5A1;Q5SQ11;P41222	2;2;2	2;2;2	2;2;2	Prostaglandin-H2 D-isomerase	PTGDS	H0Y5A1_HUMAN Prostaglandin-H2 D-isomerase (Fragment) OS=Homo sapiens OX=9606 GN=PTGDS PE=1 SV=2;Q5SQ11_HUMAN Prostaglandin-H2 D-isomerase (Fragment) OS=Homo sapiens OX=9606 GN=PTGDS PE=1 SV=1;PTGDS_HUMAN Prostaglandin-H2 D-isomerase OS=Homo sapiens OX=9606	3	2	2	2	2	0	2	2	2	2	0	2	2	2	2	0	2	2	2	18.5	18.5	18.5	13.725	124	124;195;190	0.0012129	2.3136	By MS/MS		By matching	By MS/MS	By matching	18.5	0	18.5	18.5	18.5	35363000	9044200	0	12434000	7954900
H0Y5E8;Q9NR31;Q9H029;Q9Y6B6	H0Y5E8;Q9NR31;Q9H029;Q9Y6B6	2;2;1;1	2;2;1;1	2;2;1;1	GTP-binding protein SAR1a;GTP-binding protein SAR1b	SAR1A;DKFZp434B2017;SAR1B	H0Y5E8_HUMAN GTP-binding protein SAR1a (Fragment) OS=Homo sapiens OX=9606 GN=SAR1A PE=1 SV=1;SAR1A_HUMAN GTP-binding protein SAR1a OS=Homo sapiens OX=9606 GN=SAR1A PE=1 SV=1;Q9H029_HUMAN GTP-binding protein SAR1b OS=Homo sapiens OX=9606 GN=SAR1B PE=1 SV=1;	4	2	2	2	2	0	2	2	1	2	0	2	2	1	2	0	2	2	1	16.5	16.5	16.5	12.964	115	115;198;130;198	0	5.7055	By MS/MS		By MS/MS	By MS/MS	By MS/MS	16.5	0	16.5	16.5	7	76671000	20053000	0	21077000	15659000
H0Y5J4;Q9UJU6	H0Y5J4;Q9UJU6	1;1	1;1	1;1	Drebrin-like protein	DBNL	H0Y5J4_HUMAN Drebrin-like protein (Fragment) OS=Homo sapiens OX=9606 GN=DBNL PE=1 SV=1;DBNL_HUMAN Drebrin-like protein OS=Homo sapiens OX=9606 GN=DBNL PE=1 SV=1	2	1	1	1	0	0	1	1	0	0	0	1	1	0	0	0	1	1	0	3.3	3.3	3.3	40.16	359	359;430	0	3.1737			By MS/MS	By MS/MS		0	0	3.3	3.3	0	912840	0	0	912840	0
H0Y5N2;O60906	H0Y5N2;O60906	1;1	1;1	1;1	Sphingomyelin phosphodiesterase 2	SMPD2	H0Y5N2_HUMAN Sphingomyelin phosphodiesterase 2 (Fragment) OS=Homo sapiens OX=9606 GN=SMPD2 PE=1 SV=1;NSMA_HUMAN Sphingomyelin phosphodiesterase 2 OS=Homo sapiens OX=9606 GN=SMPD2 PE=1 SV=2	2	1	1	1	0	0	0	0	1	0	0	0	0	1	0	0	0	0	1	8.3	8.3	8.3	22.565	204	204;423	0.0093071	1.4654					By MS/MS	0	0	0	0	8.3	0	0	0	0	0
H0Y612;Q9UPN9	H0Y612;Q9UPN9	3;3	3;3	3;3	E3 ubiquitin-protein ligase TRIM33	TRIM33	H0Y612_HUMAN E3 ubiquitin-protein ligase TRIM33 (Fragment) OS=Homo sapiens OX=9606 GN=TRIM33 PE=1 SV=1;TRI33_HUMAN E3 ubiquitin-protein ligase TRIM33 OS=Homo sapiens OX=9606 GN=TRIM33 PE=1 SV=3	2	3	3	3	0	1	3	1	1	0	1	3	1	1	0	1	3	1	1	3.7	3.7	3.7	98.891	888	888;1127	0	5.9028		By matching	By MS/MS	By MS/MS	By matching	0	1.2	3.7	1.2	1.4	11118000	0	5928300	5189600	0
H0Y6D8;Q32MN6;P20226	H0Y6D8;Q32MN6;P20226	1;1;1	1;1;1	1;1;1	TATA-box-binding protein	TBP	H0Y6D8_HUMAN TATA-box-binding protein (Fragment) OS=Homo sapiens OX=9606 GN=TBP PE=1 SV=1;Q32MN6_HUMAN TATA-box-binding protein OS=Homo sapiens OX=9606 GN=TBP PE=1 SV=1;TBP_HUMAN TATA-box-binding protein OS=Homo sapiens OX=9606 GN=TBP PE=1 SV=2	3	1	1	1	1	1	0	1	1	1	1	0	1	1	1	1	0	1	1	10.9	10.9	10.9	11.502	101	101;288;339	0	3.146	By MS/MS	By matching		By MS/MS	By MS/MS	10.9	10.9	0	10.9	10.9	7903100	1613200	1772400	0	1886500
P0DP25;P0DP24;P0DP23;H0Y7A7;G3V226;G3V361;Q96HY3;E7ETZ0;E7EMB3;F8WBR5;M0QZ52;G3V479	P0DP25;P0DP24;P0DP23;H0Y7A7;G3V226;G3V361;Q96HY3;E7ETZ0;E7EMB3	3;3;3;3;2;2;2;2;2;1;1;1	3;3;3;3;2;2;2;2;2;1;1;1	3;3;3;3;2;2;2;2;2;1;1;1		CALM2;CALM1	CALM3_HUMAN Calmodulin-3 OS=Homo sapiens OX=9606 GN=CALM3 PE=1 SV=1;CALM2_HUMAN Calmodulin-2 OS=Homo sapiens OX=9606 GN=CALM2 PE=1 SV=1;CALM1_HUMAN Calmodulin-1 OS=Homo sapiens OX=9606 GN=CALM1 PE=1 SV=1;H0Y7A7_HUMAN Calmodulin-2 (Fragment) OS=Homo sapiens	12	3	3	3	1	0	0	3	1	1	0	0	3	1	1	0	0	3	1	16.1	16.1	16.1	16.837	149	149;149;149;187;76;98;113;150;196;65;83;83	0	11.065	By matching			By MS/MS	By matching	7.4	0	0	16.1	7.4	20535000	1919200	0	0	13916000
H0Y7S3;Q01814;E7ERY9;Q16720;P20020;P23634	H0Y7S3;Q01814;E7ERY9;Q16720;P20020;P23634	5;5;4;4;4;3	5;5;4;4;4;3	5;5;4;4;4;3	Plasma membrane calcium-transporting ATPase 2;Calcium-transporting ATPase;Plasma membrane calcium-transporting ATPase 3;Plasma membrane calcium-transporting ATPase 1;Plasma membrane calcium-transporting ATPase 4	ATP2B2;ATP2B1;ATP2B3;ATP2B4	H0Y7S3_HUMAN Plasma membrane calcium-transporting ATPase 2 (Fragment) OS=Homo sapiens OX=9606 GN=ATP2B2 PE=1 SV=1;AT2B2_HUMAN Plasma membrane calcium-transporting ATPase 2 OS=Homo sapiens OX=9606 GN=ATP2B2 PE=1 SV=2;E7ERY9_HUMAN Calcium-transporting ATPase	6	5	5	5	3	3	2	5	3	3	3	2	5	3	3	3	2	5	3	5.5	5.5	5.5	121.26	1099	1099;1243;963;1220;1258;1241	0	11.625	By MS/MS	By MS/MS	By MS/MS	By MS/MS	By MS/MS	2.9	2.9	1.9	5.5	3.5	48782000	7414000	2485800	11857000	15253000
H0Y852;Q96I99	H0Y852;Q96I99	1;1	1;1	1;1	Succinyl-CoA ligase [GDP-forming] subunit beta, mitochondrial	SUCLG2	H0Y852_HUMAN Succinate--CoA ligase [GDP-forming] subunit beta, mitochondrial (Fragment) OS=Homo sapiens OX=9606 GN=SUCLG2 PE=1 SV=1;SUCB2_HUMAN Succinate--CoA ligase [GDP-forming] subunit beta, mitochondrial OS=Homo sapiens OX=9606 GN=SUCLG2 PE=1 SV=2	2	1	1	1	0	1	1	1	0	0	1	1	1	0	0	1	1	1	0	5.8	5.8	5.8	20.138	190	190;432	0.004818	1.6369		By MS/MS	By MS/MS	By MS/MS		0	5.8	5.8	5.8	0	6119000	0	0	3681100	2437900
H0Y8C3;Q9NZJ7	H0Y8C3;Q9NZJ7	4;4	4;4	4;4	Mitochondrial carrier homolog 1	MTCH1	H0Y8C3_HUMAN Mitochondrial carrier homolog 1 (Fragment) OS=Homo sapiens OX=9606 GN=MTCH1 PE=1 SV=1;MTCH1_HUMAN Mitochondrial carrier homolog 1 OS=Homo sapiens OX=9606 GN=MTCH1 PE=1 SV=1	2	4	4	4	2	3	3	2	4	2	3	3	2	4	2	3	3	2	4	7.6	7.6	7.6	43.121	394	394;389	0	6.9308	By MS/MS	By MS/MS	By MS/MS	By matching	By MS/MS	4.8	7.6	5.6	5.6	7.6	13124000	590590	2016400	930550	671110
H0Y8C6;O00410	H0Y8C6;O00410	3;3	3;3	3;3	Importin-5	IPO5	H0Y8C6_HUMAN Importin-5 (Fragment) OS=Homo sapiens OX=9606 GN=IPO5 PE=1 SV=1;IPO5_HUMAN Importin-5 OS=Homo sapiens OX=9606 GN=IPO5 PE=1 SV=4	2	3	3	3	0	1	2	3	0	0	1	2	3	0	0	1	2	3	0	3.7	3.7	3.7	123.75	1099	1099;1097	0	6.5831		By matching	By MS/MS	By MS/MS		0	0.8	2.6	3.7	0	14028000	0	1344400	2558100	10126000
H0Y8J2;Q03188	H0Y8J2;Q03188	2;2	2;2	2;2	Centromere protein C	CENPC	H0Y8J2_HUMAN Centromere protein C (Fragment) OS=Homo sapiens OX=9606 GN=CENPC PE=1 SV=1;CENPC_HUMAN Centromere protein C OS=Homo sapiens OX=9606 GN=CENPC PE=1 SV=2	2	2	2	2	1	0	1	1	2	1	0	1	1	2	1	0	1	1	2	4.1	4.1	4.1	82.556	728	728;943	0.0012055	2.2744	By matching		By matching	By matching	By MS/MS	1.9	0	1.9	1.9	4.1	10858000	939050	0	533980	644240
H0Y9P9;Q9H8P0	H0Y9P9;Q9H8P0	1;1	1;1	1;1	Polyprenol reductase	SRD5A3	H0Y9P9_HUMAN Polyprenol reductase (Fragment) OS=Homo sapiens OX=9606 GN=SRD5A3 PE=1 SV=1;PORED_HUMAN Polyprenol reductase OS=Homo sapiens OX=9606 GN=SRD5A3 PE=1 SV=1	2	1	1	1	1	1	0	0	1	1	1	0	0	1	1	1	0	0	1	6	6	6	21.036	182	182;318	0.00064309	2.6875	By MS/MS	By MS/MS			By MS/MS	6	6	0	0	6	11867000	1996000	2773400	0	0
H0YAJ8;Q9Y4G8	H0YAJ8;Q9Y4G8	1;1	1;1	1;1	Rap guanine nucleotide exchange factor 2	RAPGEF2	H0YAJ8_HUMAN Rap guanine nucleotide exchange factor 2 (Fragment) OS=Homo sapiens OX=9606 GN=RAPGEF2 PE=1 SV=1;RPGF2_HUMAN Rap guanine nucleotide exchange factor 2 OS=Homo sapiens OX=9606 GN=RAPGEF2 PE=1 SV=1	2	1	1	1	0	0	1	1	0	0	0	1	1	0	0	0	1	1	0	2.8	2.8	2.8	34.548	324	324;1499	0.0023337	2.0646			By MS/MS	By matching		0	0	2.8	2.8	0	4730200	0	0	3255500	1474600
H0YBR0;Q96Q05	H0YBR0;Q96Q05	1;1	1;1	1;1	Trafficking protein particle complex subunit 9	TRAPPC9	H0YBR0_HUMAN Trafficking protein particle complex subunit 9 (Fragment) OS=Homo sapiens OX=9606 GN=TRAPPC9 PE=1 SV=1;TPPC9_HUMAN Trafficking protein particle complex subunit 9 OS=Homo sapiens OX=9606 GN=TRAPPC9 PE=1 SV=2	2	1	1	1	0	0	1	1	1	0	0	1	1	1	0	0	1	1	1	1	1	1	110.09	992	992;1148	0.0022896	1.9855			By matching	By matching	By MS/MS	0	0	1	1	1	12971000	0	0	5624000	2418500
H0YCK3;P55265	H0YCK3;P55265	26;26	26;26	26;26	Double-stranded RNA-specific adenosine deaminase	ADAR	H0YCK3_HUMAN Double-stranded RNA-specific adenosine deaminase (Fragment) OS=Homo sapiens OX=9606 GN=ADAR PE=1 SV=1;DSRAD_HUMAN Double-stranded RNA-specific adenosine deaminase OS=Homo sapiens OX=9606 GN=ADAR PE=1 SV=4	2	26	26	26	23	23	22	25	18	23	23	22	25	18	23	23	22	25	18	23.3	23.3	23.3	132.65	1195	1195;1226	0	163.36	By MS/MS	By MS/MS	By MS/MS	By MS/MS	By MS/MS	20.9	20.7	19.4	22.3	16.5	1841700000	337520000	363810000	493990000	332450000
H0YCM8;Q5TDG9;Q5TDH4;Q9Y2G8	H0YCM8;Q5TDG9;Q5TDH4;Q9Y2G8	1;1;1;1	1;1;1;1	1;1;1;1	DnaJ homolog subfamily C member 16	DNAJC16	H0YCM8_HUMAN DnaJ homolog subfamily C member 16 (Fragment) OS=Homo sapiens OX=9606 GN=DNAJC16 PE=1 SV=1;Q5TDG9_HUMAN DnaJ (Hsp40) homolog, subfamily C, member 16, isoform CRA_a OS=Homo sapiens OX=9606 GN=DNAJC16 PE=1 SV=1;Q5TDH4_HUMAN DnaJ homolog subfamil	4	1	1	1	1	1	1	1	1	1	1	1	1	1	1	1	1	1	1	13.4	13.4	13.4	11.177	97	97;595;655;782	0	3.9753	By MS/MS	By MS/MS	By MS/MS	By MS/MS	By MS/MS	13.4	13.4	13.4	13.4	13.4	11900000	1976800	2984100	1109500	1217400
Q9BTE7;H0YCN4;E9PQV9	Q9BTE7;H0YCN4;E9PQV9	2;2;1	2;2;1	2;2;1	DCN1-like protein 5;DCN1-like protein	DCUN1D5	DCNL5_HUMAN DCN1-like protein 5 OS=Homo sapiens OX=9606 GN=DCUN1D5 PE=1 SV=1;H0YCN4_HUMAN DCN1-like protein (Fragment) OS=Homo sapiens OX=9606 GN=DCUN1D5 PE=1 SV=1;E9PQV9_HUMAN DCN1-like protein OS=Homo sapiens OX=9606 GN=DCUN1D5 PE=1 SV=1	3	2	2	2	2	2	0	0	0	2	2	0	0	0	2	2	0	0	0	10.1	10.1	10.1	27.508	237	237;195;84	0	8.158	By MS/MS	By MS/MS				10.1	10.1	0	0	0	16859000	8243400	8615800	0	0
H0YDJ3;Q13523	H0YDJ3;Q13523	2;2	2;2	2;2	Serine/threonine-protein kinase PRP4 homolog	PRPF4B	H0YDJ3_HUMAN Serine/threonine-protein kinase PRP4 homolog (Fragment) OS=Homo sapiens OX=9606 GN=PRPF4B PE=1 SV=1;PRP4B_HUMAN Serine/threonine-protein kinase PRP4 homolog OS=Homo sapiens OX=9606 GN=PRPF4B PE=1 SV=3	2	2	2	2	1	2	1	1	2	1	2	1	1	2	1	2	1	1	2	4.3	4.3	4.3	68.4	587	587;1007	0	4.2232	By MS/MS	By MS/MS	By matching	By matching	By MS/MS	1.4	4.3	1.4	1.4	4.3	8554200	1783400	1747300	2214000	426670
H0YJ11;H9KV75;P12814	H0YJ11;H9KV75;P12814	2;2;2	1;1;1	1;1;1	Alpha-actinin-1	ACTN1	H0YJ11_HUMAN Alpha-actinin-1 (Fragment) OS=Homo sapiens OX=9606 GN=ACTN1 PE=1 SV=1;H9KV75_HUMAN Alpha-actinin-1 OS=Homo sapiens OX=9606 GN=ACTN1 PE=1 SV=1;ACTN1_HUMAN Alpha-actinin-1 OS=Homo sapiens OX=9606 GN=ACTN1 PE=1 SV=2	3	2	1	1	2	2	2	2	2	1	1	1	1	1	1	1	1	1	1	10.1	5.3	5.3	24.263	207	207;822;892	0.0027518	1.7847	By matching	By MS/MS	By matching	By MS/MS	By matching	10.1	10.1	10.1	10.1	10.1	4225300	1096100	585910	496510	1598700
H0YJI4	H0YJI4	1	1	1		ATP10A	H0YJI4_HUMAN Probable phospholipid-transporting ATPase VA (Fragment) OS=Homo sapiens OX=9606 GN=ATP10A PE=4 SV=1	1	1	1	1	0	0	0	0	1	0	0	0	0	1	0	0	0	0	1	7.9	7.9	7.9	15.623	139	139	1	-2					By MS/MS	0	0	0	0	7.9	0	0	0	0	0
H0YJM8;P28074	H0YJM8;P28074	2;2	2;2	2;2	Proteasome subunit beta type-5	PSMB5	H0YJM8_HUMAN Proteasome subunit beta type-5 (Fragment) OS=Homo sapiens OX=9606 GN=PSMB5 PE=1 SV=1;PSB5_HUMAN Proteasome subunit beta type-5 OS=Homo sapiens OX=9606 GN=PSMB5 PE=1 SV=3	2	2	2	2	1	0	2	1	0	1	0	2	1	0	1	0	2	1	0	19.5	19.5	19.5	12.747	118	118;263	0	6.3815	By MS/MS		By MS/MS	By MS/MS		8.5	0	19.5	8.5	0	35913000	14634000	0	17842000	3437100
H0YK42;Q13596	H0YK42;Q13596	1;1	1;1	1;1	Sorting nexin-1	SNX1	H0YK42_HUMAN Sorting nexin-1 OS=Homo sapiens OX=9606 GN=SNX1 PE=1 SV=1;SNX1_HUMAN Sorting nexin-1 OS=Homo sapiens OX=9606 GN=SNX1 PE=1 SV=3	2	1	1	1	0	0	0	1	0	0	0	0	1	0	0	0	0	1	0	3.3	3.3	3.3	35.592	304	304;522	0	3.9117				By MS/MS		0	0	0	3.3	0	1680500	0	0	0	1680500
H0YN04;H0YKC9;Q9HA82;H0YKR4;H0YNR6;H0YMY6;H0YLY3	H0YN04;H0YKC9;Q9HA82;H0YKR4;H0YNR6;H0YMY6;H0YLY3	4;4;4;3;3;2;2	4;4;4;3;3;2;2	4;4;4;3;3;2;2	Ceramide synthase 4	CERS4	H0YN04_HUMAN Ceramide synthase 4 OS=Homo sapiens OX=9606 GN=CERS4 PE=1 SV=1;H0YKC9_HUMAN Ceramide synthase 4 OS=Homo sapiens OX=9606 GN=CERS4 PE=1 SV=1;CERS4_HUMAN Ceramide synthase 4 OS=Homo sapiens OX=9606 GN=CERS4 PE=1 SV=2;H0YKR4_HUMAN Ceramide synthas	7	4	4	4	2	3	2	2	3	2	3	2	2	3	2	3	2	2	3	11.8	11.8	11.8	35.73	306	306;343;394;136;192;92;113	0	11.93	By matching	By MS/MS	By matching	By matching	By MS/MS	3.6	6.5	6.5	6.5	8.8	87070000	13819000	31092000	2973500	4606900
H0YLP6;H0YMF4;H0YKD8;P46779	H0YLP6;H0YMF4;H0YKD8;P46779	6;6;6;6	6;6;6;6	6;6;6;6	60S ribosomal protein L28	RPL28	H0YLP6_HUMAN 60S ribosomal protein L28 OS=Homo sapiens OX=9606 GN=RPL28 PE=1 SV=1;H0YMF4_HUMAN 60S ribosomal protein L28 OS=Homo sapiens OX=9606 GN=RPL28 PE=1 SV=1;H0YKD8_HUMAN 60S ribosomal protein L28 OS=Homo sapiens OX=9606 GN=RPL28 PE=1 SV=1;RL28_HUMAN	4	6	6	6	3	3	3	4	4	3	3	3	4	4	3	3	3	4	4	49.4	49.4	49.4	9.657	89	89;112;170;137	0	138.04	By MS/MS	By MS/MS	By MS/MS	By MS/MS	By MS/MS	27	38.2	28.1	36	38.2	270030000	110150000	41567000	33366000	16871000
Q5SZE3;H0YKH6;Q5SZE4;Q5SZE1;H0YNU7;Q96G23	Q5SZE3;H0YKH6;Q5SZE4;Q5SZE1;H0YNU7;Q96G23	1;1;1;1;1;1	1;1;1;1;1;1	1;1;1;1;1;1	Ceramide synthase 2	CERS2	Q5SZE3_HUMAN Ceramide synthase 2 (Fragment) OS=Homo sapiens OX=9606 GN=CERS2 PE=1 SV=1;H0YKH6_HUMAN Ceramide synthase 2 (Fragment) OS=Homo sapiens OX=9606 GN=CERS2 PE=1 SV=8;Q5SZE4_HUMAN Ceramide synthase 2 (Fragment) OS=Homo sapiens OX=9606 GN=CERS2 PE=1	6	1	1	1	1	1	1	1	1	1	1	1	1	1	1	1	1	1	1	5.2	5.2	5.2	23.253	192	192;222;249;304;377;380	0.0017794	2.1584	By matching	By matching	By matching	By matching	By MS/MS	5.2	5.2	5.2	5.2	5.2	166390000	31838000	51672000	10567000	17348000
H0YKM5;Q9NP66	H0YKM5;Q9NP66	1;1	1;1	1;1	High mobility group protein 20A	HMG20A	H0YKM5_HUMAN High mobility group protein 20A (Fragment) OS=Homo sapiens OX=9606 GN=HMG20A PE=1 SV=1;HM20A_HUMAN High mobility group protein 20A OS=Homo sapiens OX=9606 GN=HMG20A PE=1 SV=1	2	1	1	1	0	1	1	1	1	0	1	1	1	1	0	1	1	1	1	6.8	6.8	6.8	18.461	162	162;347	0.0042941	1.6502		By matching	By matching	By matching	By MS/MS	0	6.8	6.8	6.8	6.8	44780000	0	2707800	6546500	13730000
H0YL72;P50213;H0YM64;H0YKD0;H0YLI6;H0YMU3	H0YL72;P50213;H0YM64;H0YKD0;H0YLI6;H0YMU3	2;2;1;1;1;1	2;2;1;1;1;1	2;2;1;1;1;1	Isocitrate dehydrogenase [NAD] subunit alpha, mitochondrial	IDH3A	H0YL72_HUMAN Isocitrate dehydrogenase [NAD] subunit alpha, mitochondrial OS=Homo sapiens OX=9606 GN=IDH3A PE=1 SV=1;IDH3A_HUMAN Isocitrate dehydrogenase [NAD] subunit alpha, mitochondrial OS=Homo sapiens OX=9606 GN=IDH3A PE=1 SV=1;H0YM64_HUMAN Isocitrate d	6	2	2	2	1	2	1	2	2	1	2	1	2	2	1	2	1	2	2	6	6	6	35.786	331	331;366;46;109;134;175	0	4.8736	By MS/MS	By MS/MS	By matching	By matching	By MS/MS	3.3	6	3.3	6	6	52081000	9544000	11720000	11672000	10743000
H0YLA2;P37108	H0YLA2;P37108	3;3	3;3	3;3	Signal recognition particle 14 kDa protein	SRP14	H0YLA2_HUMAN Signal recognition particle 14 kDa protein OS=Homo sapiens OX=9606 GN=SRP14 PE=1 SV=1;SRP14_HUMAN Signal recognition particle 14 kDa protein OS=Homo sapiens OX=9606 GN=SRP14 PE=1 SV=2	2	3	3	3	1	0	1	3	0	1	0	1	3	0	1	0	1	3	0	30.4	30.4	30.4	13.058	115	115;136	0	22.219	By MS/MS		By MS/MS	By MS/MS		12.2	0	12.2	30.4	0	5019700	56767	0	92499	4870400
H0YM74;Q92610	H0YM74;Q92610	1;1	1;1	1;1	Zinc finger protein 592	ZNF592	H0YM74_HUMAN Zinc finger protein 592 OS=Homo sapiens OX=9606 GN=ZNF592 PE=1 SV=1;ZN592_HUMAN Zinc finger protein 592 OS=Homo sapiens OX=9606 GN=ZNF592 PE=1 SV=2	2	1	1	1	1	1	1	1	0	1	1	1	1	0	1	1	1	1	0	1.6	1.6	1.6	91.981	858	858;1267	0	3.9804	By MS/MS	By MS/MS	By MS/MS	By MS/MS		1.6	1.6	1.6	1.6	0	1334300	0	0	656960	677390
H3BLU7;Q8NHP1;O43488;H7C5H7	H3BLU7;Q8NHP1;O43488;H7C5H7	2;2;2;1	2;2;2;1	2;2;2;1	Aflatoxin B1 aldehyde reductase member 4;Aflatoxin B1 aldehyde reductase member 2	AKR7A2;AKR7L	H3BLU7_HUMAN Aflatoxin B1 aldehyde reductase member 2 (Fragment) OS=Homo sapiens OX=9606 GN=AKR7A2 PE=1 SV=1;ARK74_HUMAN Aflatoxin B1 aldehyde reductase member 4 OS=Homo sapiens OX=9606 GN=AKR7L PE=1 SV=6;ARK72_HUMAN Aflatoxin B1 aldehyde reductase member	4	2	2	2	0	0	2	1	0	0	0	2	1	0	0	0	2	1	0	6.7	6.7	6.7	34.684	314	314;331;359;205	0	4.5842			By MS/MS	By MS/MS		0	0	6.7	3.8	0	13772000	0	0	13253000	519420
H3BPG5;H3BV80;H3BMS0;H3BMM9;H3BTC0;Q15287	H3BPG5;H3BV80;H3BMS0;H3BMM9;H3BTC0;Q15287	2;2;2;2;2;2	2;2;2;2;2;2	2;2;2;2;2;2	RNA-binding protein with serine-rich domain 1	RNPS1	H3BPG5_HUMAN RNA binding protein S1, serine-rich domain, isoform CRA_c OS=Homo sapiens OX=9606 GN=RNPS1 PE=1 SV=1;H3BV80_HUMAN RNA-binding protein with serine-rich domain 1 OS=Homo sapiens OX=9606 GN=RNPS1 PE=1 SV=2;H3BMS0_HUMAN RNA-binding protein with se	6	2	2	2	2	2	2	2	2	2	2	2	2	2	2	2	2	2	2	18	18	18	15.108	128	128;211;257;284;302;305	0	3.3791	By matching	By MS/MS	By matching	By MS/MS	By MS/MS	18	18	18	18	18	1406400	101270	701430	186310	245350
H3BTA8;H3BTT7;H3BP08;Q15011	H3BTA8;H3BTT7;H3BP08;Q15011	1;1;1;1	1;1;1;1	1;1;1;1	Homocysteine-responsive endoplasmic reticulum-resident ubiquitin-like domain member 1 protein	HERPUD1	H3BTA8_HUMAN Homocysteine-responsive endoplasmic reticulum-resident ubiquitin-like domain member 1 protein (Fragment) OS=Homo sapiens OX=9606 GN=HERPUD1 PE=1 SV=1;H3BTT7_HUMAN Homocysteine-responsive endoplasmic reticulum-resident ubiquitin-like domain mem	4	1	1	1	0	0	0	1	0	0	0	0	1	0	0	0	0	1	0	11.9	11.9	11.9	12.262	109	109;150;160;391	0	4.3944				By MS/MS		0	0	0	11.9	0	0	0	0	0	0
H3BP32;Q7L5A8	H3BP32;Q7L5A8	1;1	1;1	1;1	Fatty acid 2-hydroxylase	FA2H	H3BP32_HUMAN Fatty acid 2-hydroxylase OS=Homo sapiens OX=9606 GN=FA2H PE=1 SV=1;FA2H_HUMAN Fatty acid 2-hydroxylase OS=Homo sapiens OX=9606 GN=FA2H PE=1 SV=1	2	1	1	1	0	1	0	1	1	0	1	0	1	1	0	1	0	1	1	6.4	6.4	6.4	16.997	156	156;372	0.0017762	2.1395		By matching		By matching	By MS/MS	0	6.4	0	6.4	6.4	84645000	0	35861000	0	15500000
H3BP52;H3BTF4;Q8IWI9	H3BP52;H3BTF4;Q8IWI9	2;2;2	2;2;2	2;2;2	MAX gene-associated protein	MGA	H3BP52_HUMAN MAX gene-associated protein (Fragment) OS=Homo sapiens OX=9606 GN=MGA PE=1 SV=1;H3BTF4_HUMAN MAX gene-associated protein (Fragment) OS=Homo sapiens OX=9606 GN=MGA PE=1 SV=1;MGAP_HUMAN MAX gene-associated protein OS=Homo sapiens OX=9606 GN=MGA	3	2	2	2	1	0	1	0	2	1	0	1	0	2	1	0	1	0	2	3.3	3.3	3.3	120.59	1086	1086;1138;3026	0	13.824	By matching		By matching		By MS/MS	1.6	0	1.6	0	3.3	12215000	480940	0	1345800	0
O75150;H3BP71;A0A087WTK2	O75150;H3BP71;A0A087WTK2	8;8;5	8;8;5	6;6;4	E3 ubiquitin-protein ligase BRE1B	RNF40	BRE1B_HUMAN E3 ubiquitin-protein ligase BRE1B OS=Homo sapiens OX=9606 GN=RNF40 PE=1 SV=4;H3BP71_HUMAN E3 ubiquitin-protein ligase BRE1B OS=Homo sapiens OX=9606 GN=RNF40 PE=1 SV=2;A0A087WTK2_HUMAN E3 ubiquitin-protein ligase BRE1B (Fragment) OS=Homo sapiens	3	8	8	6	3	3	5	7	1	3	3	5	7	1	2	2	3	6	1	7.8	7.8	5.7	113.65	1001	1001;961;177	0	44.147	By MS/MS	By MS/MS	By MS/MS	By MS/MS	By matching	3.2	3.2	4.8	7.1	0.9	183500000	21232000	16093000	86861000	58419000
H3BPE1;H3BQK9;Q9UPN3;E9PLY0;E9PLY5;E9PNZ4	H3BPE1;H3BQK9;Q9UPN3	3;3;3;1;1;1	2;2;2;1;1;1	2;2;2;1;1;1	Microtubule-actin cross-linking factor 1, isoforms 1/2/3/5	MACF1	H3BPE1_HUMAN Microtubule-actin cross-linking factor 1, isoforms 1/2/3/5 OS=Homo sapiens OX=9606 GN=MACF1 PE=1 SV=1;H3BQK9_HUMAN Microtubule-actin cross-linking factor 1, isoforms 1/2/3/5 OS=Homo sapiens OX=9606 GN=MACF1 PE=1 SV=1;MACF1_HUMAN Microtubule-ac	6	3	2	2	1	1	2	2	1	0	1	1	1	1	0	1	1	1	1	0.4	0.3	0.3	856.87	7555	7555;7592;7388;1062;1375;2028	0.00062344	2.5146	By matching	By matching	By matching	By MS/MS	By MS/MS	0.1	0.2	0.3	0.3	0.1	270330	0	45752	115030	109550
H3BPE7;P35637	H3BPE7;P35637	2;2	1;1	1;1	RNA-binding protein FUS	FUS	H3BPE7_HUMAN RNA-binding protein FUS OS=Homo sapiens OX=9606 GN=FUS PE=1 SV=1;FUS_HUMAN RNA-binding protein FUS OS=Homo sapiens OX=9606 GN=FUS PE=1 SV=1	2	2	1	1	0	0	0	1	2	0	0	0	1	1	0	0	0	1	1	7.2	4.6	4.6	53.496	527	527;526	0.00065789	2.8286				By MS/MS	By MS/MS	0	0	0	4.6	7.2	0	0	0	0	0
O96000;H3BPJ9;H3BV16	O96000;H3BPJ9;H3BV16	2;2;1	2;2;1	2;2;1	NADH dehydrogenase [ubiquinone] 1 beta subcomplex subunit 10	NDUFB10	NDUBA_HUMAN NADH dehydrogenase [ubiquinone] 1 beta subcomplex subunit 10 OS=Homo sapiens OX=9606 GN=NDUFB10 PE=1 SV=3;H3BPJ9_HUMAN NADH dehydrogenase [ubiquinone] 1 beta subcomplex subunit 10 OS=Homo sapiens OX=9606 GN=NDUFB10 PE=1 SV=1;H3BV16_HUMAN NADH d	3	2	2	2	2	1	1	2	1	2	1	1	2	1	2	1	1	2	1	12.2	12.2	12.2	20.776	172	172;161;142	0	18.612	By MS/MS	By MS/MS	By MS/MS	By MS/MS	By MS/MS	12.2	6.4	6.4	12.2	6.4	46068000	8050900	5355900	8888300	11767000
Q9H7D3;H3BSP8;H3BSS3;H3BQ53;Q9BQ70	Q9H7D3;H3BSP8;H3BSS3;H3BQ53;Q9BQ70	1;1;1;1;1	1;1;1;1;1	1;1;1;1;1	Transcription factor 25	TCF25	Q9H7D3_HUMAN NULP1, isoform CRA_c OS=Homo sapiens OX=9606 GN=TCF25 PE=1 SV=1;H3BSP8_HUMAN Transcription factor 25 (Fragment) OS=Homo sapiens OX=9606 GN=TCF25 PE=1 SV=8;H3BSS3_HUMAN Transcription factor 25 (Fragment) OS=Homo sapiens OX=9606 GN=TCF25 PE=1 SV	5	1	1	1	0	0	0	0	1	0	0	0	0	1	0	0	0	0	1	4.6	4.6	4.6	23.993	216	216;233;286;570;676	0.002331	2.0581					By MS/MS	0	0	0	0	4.6	0	0	0	0	0
H3BQQ2;Q86UK7	H3BQQ2;Q86UK7	1;1	1;1	1;1	Zinc finger protein 598	ZNF598	H3BQQ2_HUMAN E3 ubiquitin-protein ligase ZNF598 OS=Homo sapiens OX=9606 GN=ZNF598 PE=1 SV=1;ZN598_HUMAN E3 ubiquitin-protein ligase ZNF598 OS=Homo sapiens OX=9606 GN=ZNF598 PE=1 SV=1	2	1	1	1	0	0	0	1	0	0	0	0	1	0	0	0	0	1	0	1.4	1.4	1.4	93.287	849	849;904	0	4.3467				By MS/MS		0	0	0	1.4	0	0	0	0	0	0
H3BR29;H3BSM7;Q96GQ5	H3BR29;H3BSM7;Q96GQ5	2;2;2	2;2;2	2;2;2	RUS1 family protein C16orf58	C16orf58	H3BR29_HUMAN RUS1 family protein C16orf58 OS=Homo sapiens OX=9606 GN=C16orf58 PE=1 SV=1;H3BSM7_HUMAN RUS1 family protein C16orf58 OS=Homo sapiens OX=9606 GN=C16orf58 PE=1 SV=1;RUS1_HUMAN RUS1 family protein C16orf58 OS=Homo sapiens OX=9606 GN=C16orf58 PE=1	3	2	2	2	2	2	0	0	1	2	2	0	0	1	2	2	0	0	1	8.5	8.5	8.5	46.342	423	423;466;468	0	18.276	By MS/MS	By MS/MS			By matching	8.5	8.5	0	0	2.6	11496000	3748700	3180100	0	0
H3BUD2;H3BS05;H3BR94;Q9BTE1	H3BUD2;H3BS05;H3BR94;Q9BTE1	1;1;1;1	1;1;1;1	1;1;1;1	Dynactin subunit 5	DCTN5	H3BUD2_HUMAN Dynactin subunit 5 OS=Homo sapiens OX=9606 GN=DCTN5 PE=1 SV=1;H3BS05_HUMAN Dynactin subunit 5 OS=Homo sapiens OX=9606 GN=DCTN5 PE=1 SV=1;H3BR94_HUMAN Dynactin subunit 5 OS=Homo sapiens OX=9606 GN=DCTN5 PE=1 SV=1;DCTN5_HUMAN Dynactin subunit 5	4	1	1	1	1	0	1	0	0	1	0	1	0	0	1	0	1	0	0	20.8	20.8	20.8	6.0239	53	53;75;155;182	0.002291	2.0018	By MS/MS		By MS/MS			20.8	0	20.8	0	0	0	0	0	0	0
H3BRG4;P22695;H3BSJ9;H3BP04	H3BRG4;P22695;H3BSJ9	6;6;5;1	6;6;5;1	6;6;5;1	Cytochrome b-c1 complex subunit 2, mitochondrial	UQCRC2	H3BRG4_HUMAN Cytochrome b-c1 complex subunit 2, mitochondrial OS=Homo sapiens OX=9606 GN=UQCRC2 PE=1 SV=1;QCR2_HUMAN Cytochrome b-c1 complex subunit 2, mitochondrial OS=Homo sapiens OX=9606 GN=UQCRC2 PE=1 SV=3;H3BSJ9_HUMAN Cytochrome b-c1 complex subunit 2	4	6	6	6	5	5	5	5	6	5	5	5	5	6	5	5	5	5	6	14.8	14.8	14.8	44.634	412	412;453;336;176	0	63.149	By MS/MS	By MS/MS	By MS/MS	By MS/MS	By MS/MS	12.1	12.1	12.1	12.1	14.8	546560000	40256000	71843000	107590000	100280000
H3BRL9;P78549	H3BRL9;P78549	1;1	1;1	1;1	Endonuclease III-like protein 1	NTHL1	H3BRL9_HUMAN Endonuclease III-like protein 1 (Fragment) OS=Homo sapiens OX=9606 GN=NTHL1 PE=1 SV=1;NTH_HUMAN Endonuclease III-like protein 1 OS=Homo sapiens OX=9606 GN=NTHL1 PE=1 SV=2	2	1	1	1	1	1	1	1	0	1	1	1	1	0	1	1	1	1	0	4.6	4.6	4.6	23.717	218	218;312	0	8.7381	By MS/MS	By MS/MS	By MS/MS	By MS/MS		4.6	4.6	4.6	4.6	0	0	0	0	0	0
H3BRR2;P19387	H3BRR2;P19387	2;2	2;2	2;2	DNA-directed RNA polymerase II subunit RPB3	POLR2C	H3BRR2_HUMAN DNA-directed RNA polymerase II subunit RPB3 OS=Homo sapiens OX=9606 GN=POLR2C PE=1 SV=1;RPB3_HUMAN DNA-directed RNA polymerase II subunit RPB3 OS=Homo sapiens OX=9606 GN=POLR2C PE=1 SV=2	2	2	2	2	2	2	2	2	2	2	2	2	2	2	2	2	2	2	2	41.3	41.3	41.3	5.1729	46	46;275	0	12.515	By MS/MS	By MS/MS	By MS/MS	By MS/MS	By MS/MS	41.3	41.3	41.3	41.3	41.3	88949000	18916000	20048000	19560000	10570000
H3BS72;Q9P035;H3BPZ1;H3BMZ1;H3BRL8	H3BS72;Q9P035;H3BPZ1	5;5;4;2;2	5;5;4;2;2	5;5;4;2;2	Very-long-chain (3R)-3-hydroxyacyl-CoA dehydratase 3	HACD3	H3BS72_HUMAN Very-long-chain (3R)-3-hydroxyacyl-CoA dehydratase OS=Homo sapiens OX=9606 GN=HACD3 PE=1 SV=1;HACD3_HUMAN Very-long-chain (3R)-3-hydroxyacyl-CoA dehydratase 3 OS=Homo sapiens OX=9606 GN=HACD3 PE=1 SV=2;H3BPZ1_HUMAN Very-long-chain (3R)-3-hydro	5	5	5	5	4	4	4	4	4	4	4	4	4	4	4	4	4	4	4	12	12	12	47.118	400	400;362;337;139;245	0	95.089	By MS/MS	By MS/MS	By MS/MS	By MS/MS	By MS/MS	9.8	9.8	9.8	9.8	12	647660000	138720000	186970000	114580000	89315000
H3BT57;P29590;H3BT29;H3BUJ5;H3BVD2	H3BT57;P29590	7;7;3;3;1	7;7;3;3;1	7;7;3;3;1	Protein PML	PML	H3BT57_HUMAN Protein PML OS=Homo sapiens OX=9606 GN=PML PE=1 SV=1;PML_HUMAN Protein PML OS=Homo sapiens OX=9606 GN=PML PE=1 SV=3	5	7	7	7	5	3	5	6	4	5	3	5	6	4	5	3	5	6	4	12.1	12.1	12.1	62.913	568	568;882;240;261;217	0	17.593	By MS/MS	By MS/MS	By MS/MS	By MS/MS	By MS/MS	10.4	6.2	10.2	10.2	8.5	150620000	17356000	25770000	51544000	25231000
H3BUM1;Q9UJH8	H3BUM1;Q9UJH8	1;1	1;1	1;1	Meteorin	METRN	H3BUM1_HUMAN Meteorin OS=Homo sapiens OX=9606 GN=METRN PE=1 SV=1;METRN_HUMAN Meteorin OS=Homo sapiens OX=9606 GN=METRN PE=2 SV=2	2	1	1	1	1	0	1	0	0	1	0	1	0	0	1	0	1	0	0	6.2	6.2	6.2	17.131	160	160;293	0.0048206	1.6405	By matching		By MS/MS			6.2	0	6.2	0	0	5449500	1644200	0	3805300	0
H7C1Q6;H7BXF4;Q9NXE4;H7C0W5;H7C2J2;H7C235;H7C2E2	H7C1Q6;H7BXF4;Q9NXE4;H7C0W5;H7C2J2	9;9;9;8;5;2;2	9;9;9;8;5;2;2	9;9;9;8;5;2;2	Sphingomyelin phosphodiesterase 4	SMPD4	H7C1Q6_HUMAN Sphingomyelin phosphodiesterase 4 (Fragment) OS=Homo sapiens OX=9606 GN=SMPD4 PE=1 SV=1;H7BXF4_HUMAN Sphingomyelin phosphodiesterase 4 OS=Homo sapiens OX=9606 GN=SMPD4 PE=1 SV=1;NSMA3_HUMAN Sphingomyelin phosphodiesterase 4 OS=Homo sapiens OX=	7	9	9	9	7	9	5	6	9	7	9	5	6	9	7	9	5	6	9	12.3	12.3	12.3	83.146	741	741;837;866;313;274;211;265	0	51.548	By MS/MS	By MS/MS	By MS/MS	By MS/MS	By MS/MS	9.4	12.3	7.6	8.9	12.3	167830000	15891000	43176000	19123000	14475000
H7BXI1;A0A087WXU3;A0FGR8	H7BXI1;A0A087WXU3;A0FGR8	2;1;1	2;1;1	2;1;1	Extended synaptotagmin-2	ESYT2	H7BXI1_HUMAN Extended synaptotagmin-2 (Fragment) OS=Homo sapiens OX=9606 GN=ESYT2 PE=1 SV=1;A0A087WXU3_HUMAN Extended synaptotagmin-2 OS=Homo sapiens OX=9606 GN=ESYT2 PE=1 SV=1;ESYT2_HUMAN Extended synaptotagmin-2 OS=Homo sapiens OX=9606 GN=ESYT2 PE=1 SV=1	3	2	2	2	2	2	1	1	2	2	2	1	1	2	2	2	1	1	2	2.6	2.6	2.6	98.008	884	884;921;921	0	4.4952	By MS/MS	By MS/MS	By matching	By MS/MS	By MS/MS	2.6	2.6	1.6	1.6	2.6	11637000	2199600	1923600	1567800	1122700
S4R320;H7BXS3;P48426	S4R320;H7BXS3;P48426	1;1;1	1;1;1	1;1;1	Phosphatidylinositol 5-phosphate 4-kinase type-2 alpha	PIP4K2A	S4R320_HUMAN Phosphatidylinositol 5-phosphate 4-kinase type-2 alpha (Fragment) OS=Homo sapiens OX=9606 GN=PIP4K2A PE=1 SV=1;H7BXS3_HUMAN Phosphatidylinositol 5-phosphate 4-kinase type-2 alpha OS=Homo sapiens OX=9606 GN=PIP4K2A PE=1 SV=1;PI42A_HUMAN Phospha	3	1	1	1	1	1	1	1	0	1	1	1	1	0	1	1	1	1	0	6.3	6.3	6.3	16.695	142	142;266;406	0.0043267	1.6857	By MS/MS	By MS/MS	By MS/MS	By MS/MS		6.3	6.3	6.3	6.3	0	19273000	0	6417500	3406900	9448700
H7BXY3;Q7L2E3	H7BXY3;Q7L2E3	8;8	8;8	8;8	Putative ATP-dependent RNA helicase DHX30	DHX30	H7BXY3_HUMAN Putative ATP-dependent RNA helicase DHX30 OS=Homo sapiens OX=9606 GN=DHX30 PE=1 SV=1;DHX30_HUMAN Putative ATP-dependent RNA helicase DHX30 OS=Homo sapiens OX=9606 GN=DHX30 PE=1 SV=1	2	8	8	8	7	5	5	7	2	7	5	5	7	2	7	5	5	7	2	8.1	8.1	8.1	130.55	1166	1166;1194	0	12.995	By MS/MS	By MS/MS	By MS/MS	By MS/MS	By matching	6.5	4.5	4.5	6.8	2.1	69502000	19185000	11044000	20460000	15852000
H7C051;H7BYI2;Q9NZC9	H7C051;H7BYI2;Q9NZC9	1;1;1	1;1;1	1;1;1	SWI/SNF-related matrix-associated actin-dependent regulator of chromatin subfamily A-like protein 1	SMARCAL1	H7C051_HUMAN SWI/SNF-related matrix-associated actin-dependent regulator of chromatin subfamily A-like protein 1 (Fragment) OS=Homo sapiens OX=9606 GN=SMARCAL1 PE=1 SV=8;H7BYI2_HUMAN SWI/SNF-related matrix-associated actin-dependent regulator of chromatin	3	1	1	1	1	1	1	1	0	1	1	1	1	0	1	1	1	1	0	4.6	4.6	4.6	35.249	325	325;796;954	0.004315	1.6732	By MS/MS	By MS/MS	By MS/MS	By MS/MS		4.6	4.6	4.6	4.6	0	4132200	719060	552980	1284000	1576200
H7BYN3;Q00059	H7BYN3;Q00059	1;1	1;1	1;1	Transcription factor A, mitochondrial	TFAM	H7BYN3_HUMAN Transcription factor A, mitochondrial (Fragment) OS=Homo sapiens OX=9606 GN=TFAM PE=1 SV=1;TFAM_HUMAN Transcription factor A, mitochondrial OS=Homo sapiens OX=9606 GN=TFAM PE=1 SV=1	2	1	1	1	1	1	1	1	0	1	1	1	1	0	1	1	1	1	0	5.5	5.5	5.5	25.567	219	219;246	0.00066622	2.9178	By MS/MS	By matching	By MS/MS	By MS/MS		5.5	5.5	5.5	5.5	0	9614000	2547000	1529000	3687100	1850900
H7BYR8	H7BYR8	13	13	1		MBP	H7BYR8_HUMAN Myelin basic protein OS=Homo sapiens OX=9606 GN=MBP PE=1 SV=1	1	13	13	1	10	9	11	8	12	10	9	11	8	12	1	0	1	0	1	43.2	43.2	5.9	25.742	236	236	0	105.13	By MS/MS	By MS/MS	By MS/MS	By MS/MS	By MS/MS	36	30.5	36.4	29.2	43.2	3665400000	726740000	394720000	1251100000	107160000
H7BZJ3	H7BZJ3	7	1	1		PDIA3	H7BZJ3_HUMAN Protein disulfide-isomerase A3 (Fragment) OS=Homo sapiens OX=9606 GN=PDIA3 PE=1 SV=1	1	7	1	1	5	5	6	7	0	1	1	1	1	0	1	1	1	1	0	51.2	11.4	11.4	13.519	123	123	0.0006812	3.0961	By matching	By matching	By MS/MS	By MS/MS		50.4	50.4	50.4	51.2	0	1213000	117830	119800	584370	390940
H7C008;Q6NUQ4;H7BZI0;H7C085	H7C008;Q6NUQ4;H7BZI0;H7C085	2;2;1;1	2;2;1;1	2;2;1;1	Transmembrane protein 214	TMEM214	H7C008_HUMAN Transmembrane protein 214 (Fragment) OS=Homo sapiens OX=9606 GN=TMEM214 PE=1 SV=1;TM214_HUMAN Transmembrane protein 214 OS=Homo sapiens OX=9606 GN=TMEM214 PE=1 SV=2;H7BZI0_HUMAN Transmembrane protein 214 (Fragment) OS=Homo sapiens OX=9606 GN=T	4	2	2	2	0	1	0	1	2	0	1	0	1	2	0	1	0	1	2	7.2	7.2	7.2	34.199	306	306;689;140;247	0	3.1501		By MS/MS		By matching	By MS/MS	0	2.6	0	2.6	7.2	6852800	0	2067000	0	1630200
H7C125;P61019;E9PKL7	H7C125;P61019;E9PKL7	2;2;1	2;2;1	2;2;1	Ras-related protein Rab-2A	RAB2A	H7C125_HUMAN Ras-related protein Rab-2A (Fragment) OS=Homo sapiens OX=9606 GN=RAB2A PE=1 SV=1;RAB2A_HUMAN Ras-related protein Rab-2A OS=Homo sapiens OX=9606 GN=RAB2A PE=1 SV=1;E9PKL7_HUMAN Ras-related protein Rab-2A OS=Homo sapiens OX=9606 GN=RAB2A PE=1 SV	3	2	2	2	0	1	1	2	2	0	1	1	2	2	0	1	1	2	2	25	25	25	12.038	104	104;212;181	0	3.6027		By matching	By matching	By MS/MS	By MS/MS	0	11.5	11.5	25	25	48275000	0	10054000	10700000	5875200
H7C1I7;Q5VZL5	H7C1I7;Q5VZL5	3;3	3;3	3;3	Zinc finger MYM-type protein 4	ZMYM4	H7C1I7_HUMAN Zinc finger MYM-type protein 4 (Fragment) OS=Homo sapiens OX=9606 GN=ZMYM4 PE=1 SV=1;ZMYM4_HUMAN Zinc finger MYM-type protein 4 OS=Homo sapiens OX=9606 GN=ZMYM4 PE=1 SV=1	2	3	3	3	2	2	2	3	3	2	2	2	3	3	2	2	2	3	3	2.9	2.9	2.9	134.31	1207	1207;1548	0	8.8823	By MS/MS	By matching	By MS/MS	By matching	By MS/MS	1.9	1.9	1.9	2.9	2.9	48463000	8536500	8666600	7218400	3731200
H7C1J4;Q6BDS2	H7C1J4;Q6BDS2	1;1	1;1	1;1	UHRF1-binding protein 1	UHRF1BP1	H7C1J4_HUMAN Chromosome 6 open reading frame 107, isoform CRA_b OS=Homo sapiens OX=9606 GN=UHRF1BP1 PE=1 SV=1;URFB1_HUMAN UHRF1-binding protein 1 OS=Homo sapiens OX=9606 GN=UHRF1BP1 PE=1 SV=1	2	1	1	1	1	1	1	1	1	1	1	1	1	1	1	1	1	1	1	0.7	0.7	0.7	154.72	1400	1400;1440	0.00067249	2.9706	By MS/MS	By MS/MS	By MS/MS	By matching	By MS/MS	0.7	0.7	0.7	0.7	0.7	132490000	18524000	41879000	0	17197000
H7C1X4;H7C207;Q15032	H7C1X4;H7C207;Q15032	1;1;1	1;1;1	1;1;1	R3H domain-containing protein 1	R3HDM1	H7C1X4_HUMAN R3H domain-containing protein 1 (Fragment) OS=Homo sapiens OX=9606 GN=R3HDM1 PE=1 SV=1;H7C207_HUMAN R3H domain-containing protein 1 (Fragment) OS=Homo sapiens OX=9606 GN=R3HDM1 PE=1 SV=1;R3HD1_HUMAN R3H domain-containing protein 1 OS=Homo sapi	3	1	1	1	0	0	0	1	0	0	0	0	1	0	0	0	0	1	0	6.5	6.5	6.5	19.792	186	186;823;1099	0.0012293	2.3933				By MS/MS		0	0	0	6.5	0	520530	0	0	0	520530
H7C2R7;P52788	H7C2R7;P52788	2;2	2;2	2;2	Spermine synthase	SMS	H7C2R7_HUMAN Spermine synthase (Fragment) OS=Homo sapiens OX=9606 GN=SMS PE=1 SV=1;SPSY_HUMAN Spermine synthase OS=Homo sapiens OX=9606 GN=SMS PE=1 SV=2	2	2	2	2	1	1	1	2	1	1	1	1	2	1	1	1	1	2	1	6.1	6.1	6.1	33.367	311	311;366	0	4.8572	By matching	By matching	By MS/MS	By MS/MS	By matching	3.5	3.5	3.5	6.1	3.5	48032000	4219900	3938300	20549000	15438000
H7C330;P13861	H7C330;P13861	1;1	1;1	1;1	cAMP-dependent protein kinase type II-alpha regulatory subunit	PRKAR2A	H7C330_HUMAN cAMP-dependent protein kinase type II-alpha regulatory subunit (Fragment) OS=Homo sapiens OX=9606 GN=PRKAR2A PE=1 SV=1;KAP2_HUMAN cAMP-dependent protein kinase type II-alpha regulatory subunit OS=Homo sapiens OX=9606 GN=PRKAR2A PE=1 SV=2	2	1	1	1	0	1	0	0	1	0	1	0	0	1	0	1	0	0	1	12	12	12	10.021	92	92;404	0.0083595	1.5059		By MS/MS			By MS/MS	0	12	0	0	12	0	0	0	0	0
H7C3G7;Q2TBE0	H7C3G7;Q2TBE0	1;1	1;1	1;1	CWF19-like protein 2	CWF19L2	H7C3G7_HUMAN CWF19-like protein 2 (Fragment) OS=Homo sapiens OX=9606 GN=CWF19L2 PE=1 SV=1;C19L2_HUMAN CWF19-like protein 2 OS=Homo sapiens OX=9606 GN=CWF19L2 PE=1 SV=4	2	1	1	1	1	1	1	1	1	1	1	1	1	1	1	1	1	1	1	1.4	1.4	1.4	71.641	623	623;894	0	3.2527	By MS/MS	By MS/MS	By MS/MS	By MS/MS	By MS/MS	1.4	1.4	1.4	1.4	1.4	15102000	2620500	2002800	2520500	1489500
H7C3P9;Q9UNS2;K7ES36;C9JLV5;J3QKR0	H7C3P9;Q9UNS2;K7ES36;C9JLV5	3;3;2;2;1	3;3;2;2;1	3;3;2;2;1	COP9 signalosome complex subunit 3	COPS3	H7C3P9_HUMAN COP9 signalosome complex subunit 3 OS=Homo sapiens OX=9606 GN=COPS3 PE=1 SV=2;CSN3_HUMAN COP9 signalosome complex subunit 3 OS=Homo sapiens OX=9606 GN=COPS3 PE=1 SV=3;K7ES36_HUMAN COP9 signalosome complex subunit 3 (Fragment) OS=Homo sapiens O	5	3	3	3	0	0	3	2	0	0	0	3	2	0	0	0	3	2	0	11.3	11.3	11.3	39.036	345	345;423;122;318;116	0	5.6763			By MS/MS	By MS/MS		0	0	11.3	5.5	0	47705000	0	0	26476000	21228000
H7C4B7;Q3LIE7;Q15392	H7C4B7;Q3LIE7;Q15392	1;1;1	1;1;1	1;1;1	Delta(24)-sterol reductase	DHCR24;Nbla03646	H7C4B7_HUMAN Delta(24)-sterol reductase (Fragment) OS=Homo sapiens OX=9606 GN=DHCR24 PE=1 SV=1;Q3LIE7_HUMAN Delta(24)-sterol reductase OS=Homo sapiens OX=9606 GN=DHCR24 PE=1 SV=1;DHC24_HUMAN Delta(24)-sterol reductase OS=Homo sapiens OX=9606 GN=DHCR24 PE=1	3	1	1	1	1	1	1	1	1	1	1	1	1	1	1	1	1	1	1	5.2	5.2	5.2	18.059	154	154;427;516	0.0078782	1.5294	By MS/MS	By MS/MS	By MS/MS	By matching	By matching	5.2	5.2	5.2	5.2	5.2	25194000	4966900	3493600	4772500	2893400
H7C4H2;Q9Y5M8	H7C4H2;Q9Y5M8	1;1	1;1	1;1	Signal recognition particle receptor subunit beta	SRPRB	H7C4H2_HUMAN Signal recognition particle receptor subunit beta (Fragment) OS=Homo sapiens OX=9606 GN=SRPRB PE=1 SV=1;SRPRB_HUMAN Signal recognition particle receptor subunit beta OS=Homo sapiens OX=9606 GN=SRPRB PE=1 SV=3	2	1	1	1	1	1	1	1	1	1	1	1	1	1	1	1	1	1	1	5	5	5	17.502	160	160;271	0.0083464	1.5029	By MS/MS	By matching	By MS/MS	By matching	By MS/MS	5	5	5	5	5	66211000	13274000	14043000	5469800	12715000
H7C577;H7C562;O00400	H7C577;H7C562;O00400	1;1;1	1;1;1	1;1;1	Acetyl-coenzyme A transporter 1	SLC33A1	H7C577_HUMAN Acetyl-coenzyme A transporter 1 (Fragment) OS=Homo sapiens OX=9606 GN=SLC33A1 PE=1 SV=1;H7C562_HUMAN Acetyl-coenzyme A transporter 1 (Fragment) OS=Homo sapiens OX=9606 GN=SLC33A1 PE=1 SV=1;ACATN_HUMAN Acetyl-coenzyme A transporter 1 OS=Homo sa	3	1	1	1	1	1	1	1	1	1	1	1	1	1	1	1	1	1	1	5.9	5.9	5.9	20.416	185	185;269;549	0.0017616	2.0943	By MS/MS	By MS/MS	By MS/MS	By MS/MS	By MS/MS	5.9	5.9	5.9	5.9	5.9	2917500	686560	1234900	531590	464410
H7C835;Q9UF56	H7C835;Q9UF56	2;2	2;2	2;2	F-box/LRR-repeat protein 17	FBXL17	H7C835_HUMAN F-box and leucine-rich repeat protein 17 OS=Homo sapiens OX=9606 GN=FBXL17 PE=1 SV=1;FXL17_HUMAN F-box/LRR-repeat protein 17 OS=Homo sapiens OX=9606 GN=FBXL17 PE=2 SV=3	2	2	2	2	2	2	1	1	1	2	2	1	1	1	2	2	1	1	1	3.2	3.2	3.2	51.555	463	463;701	0.0022818	1.9697	By MS/MS	By MS/MS	By matching	By matching	By matching	3.2	3.2	1.7	1.7	1.7	92680000	27926000	34535000	9063400	8550200
H9KVD1;H9KVD5;Q96QD9	H9KVD1;H9KVD5;Q96QD9	1;1;1	1;1;1	1;1;1	UAP56-interacting factor	FYTTD1	H9KVD1_HUMAN UAP56-interacting factor OS=Homo sapiens OX=9606 GN=FYTTD1 PE=1 SV=1;H9KVD5_HUMAN UAP56-interacting factor (Fragment) OS=Homo sapiens OX=9606 GN=FYTTD1 PE=1 SV=1;UIF_HUMAN UAP56-interacting factor OS=Homo sapiens OX=9606 GN=FYTTD1 PE=1 SV=3	3	1	1	1	1	1	1	1	1	1	1	1	1	1	1	1	1	1	1	9.1	9.1	9.1	13.854	121	121;126;318	0	13.65	By MS/MS	By MS/MS	By MS/MS	By MS/MS	By MS/MS	9.1	9.1	9.1	9.1	9.1	22623000	3157200	6425300	4917000	3618300
H9ZYI9;Q06547;H0YNZ0;F5H7I4	H9ZYI9;Q06547;H0YNZ0;F5H7I4	2;2;1;1	2;2;1;1	2;2;1;1	GA-binding protein subunit beta-1	GABPB1	H9ZYI9_HUMAN GA binding protein transcription factor beta subunit 1 transcript variant gamma-2 OS=Homo sapiens OX=9606 GN=GABPB1 PE=1 SV=1;GABP1_HUMAN GA-binding protein subunit beta-1 OS=Homo sapiens OX=9606 GN=GABPB1 PE=1 SV=2;H0YNZ0_HUMAN GA-binding pro	4	2	2	2	2	2	2	2	1	2	2	2	2	1	2	2	2	2	1	5.2	5.2	5.2	36.85	347	347;395;89;319	0.0073996	1.5587	By MS/MS	By matching	By matching	By MS/MS	By matching	5.2	5.2	5.2	5.2	2.3	6050800	943810	1221600	1173000	1725700
Q9NUU7;I3L0H8;H3BTB3	Q9NUU7;I3L0H8	3;3;1	3;3;1	1;1;1	ATP-dependent RNA helicase DDX19A	DDX19A	DD19A_HUMAN ATP-dependent RNA helicase DDX19A OS=Homo sapiens OX=9606 GN=DDX19A PE=1 SV=1;I3L0H8_HUMAN ATP-dependent RNA helicase DDX19A OS=Homo sapiens OX=9606 GN=DDX19A PE=1 SV=1	3	3	3	1	2	2	3	2	2	2	2	3	2	2	1	1	1	1	1	7.9	7.9	3.3	53.974	478	478;447;129	0	12.117	By MS/MS	By MS/MS	By MS/MS	By MS/MS	By MS/MS	5.9	5.9	7.9	5.9	5.9	40397000	4550100	3493700	15001000	7779200
I3L2J6;I3L113;I3L3C5;I3L526;I3L125;I3L0M4;I3L3J7;I3L327;I3L1C8;I3L2M4;I3L4C2;Q9UQB8	I3L2J6;I3L113;I3L3C5;I3L526;I3L125;I3L0M4;I3L3J7;I3L327;I3L1C8;I3L2M4;I3L4C2;Q9UQB8	1;1;1;1;1;1;1;1;1;1;1;1	1;1;1;1;1;1;1;1;1;1;1;1	1;1;1;1;1;1;1;1;1;1;1;1	Brain-specific angiogenesis inhibitor 1-associated protein 2	BAIAP2	I3L2J6_HUMAN Brain-specific angiogenesis inhibitor 1-associated protein 2 OS=Homo sapiens OX=9606 GN=BAIAP2 PE=1 SV=1;I3L113_HUMAN Brain-specific angiogenesis inhibitor 1-associated protein 2 (Fragment) OS=Homo sapiens OX=9606 GN=BAIAP2 PE=1 SV=1;I3L3C5_HU	12	1	1	1	0	0	0	1	0	0	0	0	1	0	0	0	0	1	0	20.7	20.7	20.7	6.7425	58	58;79;106;114;135;140;149;175;180;234;553;552	0.0022384	1.8652				By MS/MS		0	0	0	20.7	0	2833400	0	0	0	2833400
I3L0N3;P46459;I3L0L3;I3L2G1;K7EQD6;I3L338;I3L4Q9	I3L0N3;P46459	22;22;3;2;2;1;1	22;22;3;2;2;1;1	22;22;3;2;2;1;1	Vesicle-fusing ATPase	NSF	I3L0N3_HUMAN Vesicle-fusing ATPase OS=Homo sapiens OX=9606 GN=NSF PE=1 SV=1;NSF_HUMAN Vesicle-fusing ATPase OS=Homo sapiens OX=9606 GN=NSF PE=1 SV=3	7	22	22	22	18	17	18	18	21	18	17	18	18	21	18	17	18	18	21	28.7	28.7	28.7	82.091	739	739;744;161;136;180;44;81	0	66.582	By MS/MS	By MS/MS	By MS/MS	By MS/MS	By MS/MS	21	20.2	23.1	23	27.2	572520000	98963000	105240000	104340000	121710000
I3L112;P52429	I3L112;P52429	1;1	1;1	1;1	Diacylglycerol kinase;Diacylglycerol kinase epsilon	DGKE	I3L112_HUMAN Diacylglycerol kinase (Fragment) OS=Homo sapiens OX=9606 GN=DGKE PE=1 SV=1;DGKE_HUMAN Diacylglycerol kinase epsilon OS=Homo sapiens OX=9606 GN=DGKE PE=1 SV=1	2	1	1	1	0	1	1	1	1	0	1	1	1	1	0	1	1	1	1	2.9	2.9	2.9	51.101	456	456;567	0	3.2043		By MS/MS	By matching	By matching	By MS/MS	0	2.9	2.9	2.9	2.9	925100	0	263570	86431	176400
I3L2H4;I3L165;I3L1P5;O14964	I3L2H4;I3L165;I3L1P5;O14964	1;1;1;1	1;1;1;1	1;1;1;1	Hepatocyte growth factor-regulated tyrosine kinase substrate	HGS	I3L2H4_HUMAN Hepatocyte growth factor-regulated tyrosine kinase substrate (Fragment) OS=Homo sapiens OX=9606 GN=HGS PE=1 SV=1;I3L165_HUMAN Hepatocyte growth factor-regulated tyrosine kinase substrate (Fragment) OS=Homo sapiens OX=9606 GN=HGS PE=1 SV=1;I3L1	4	1	1	1	0	0	1	1	0	0	0	1	1	0	0	0	1	1	0	22	22	22	6.985	59	59;71;263;777	0	42.065			By matching	By MS/MS		0	0	22	22	0	21481000	0	0	10023000	11459000
J3KSI4;I3L1D2;I3L4E0;J3QS48;I3L295;J3KT75;J3QW43;J3QRD5;O75352	J3KSI4;I3L1D2;I3L4E0;J3QS48;I3L295;J3KT75;J3QW43;J3QRD5;O75352	1;1;1;1;1;1;1;1;1	1;1;1;1;1;1;1;1;1	1;1;1;1;1;1;1;1;1	Mannose-P-dolichol utilization defect 1 protein	MPDU1	J3KSI4_HUMAN Mannose-P-dolichol utilization defect 1 protein OS=Homo sapiens OX=9606 GN=MPDU1 PE=1 SV=1;I3L1D2_HUMAN Mannose-P-dolichol utilization defect 1 protein OS=Homo sapiens OX=9606 GN=MPDU1 PE=1 SV=1;I3L4E0_HUMAN Mannose-P-dolichol utilization defe	9	1	1	1	1	1	1	1	1	1	1	1	1	1	1	1	1	1	1	19.2	19.2	19.2	5.7856	52	52;61;75;101;109;154;192;193;247	0	9.2813	By MS/MS	By MS/MS	By MS/MS	By MS/MS	By MS/MS	19.2	19.2	19.2	19.2	19.2	0	0	0	0	0
I3L1P8;Q02978	I3L1P8;Q02978	6;6	6;6	6;6	Mitochondrial 2-oxoglutarate/malate carrier protein	SLC25A11	I3L1P8_HUMAN Mitochondrial 2-oxoglutarate/malate carrier protein (Fragment) OS=Homo sapiens OX=9606 GN=SLC25A11 PE=1 SV=1;M2OM_HUMAN Mitochondrial 2-oxoglutarate/malate carrier protein OS=Homo sapiens OX=9606 GN=SLC25A11 PE=1 SV=3	2	6	6	6	5	5	5	6	6	5	5	5	6	6	5	5	5	6	6	23.6	23.6	23.6	32.182	296	296;314	0	143.56	By MS/MS	By MS/MS	By MS/MS	By MS/MS	By MS/MS	19.6	19.6	20.6	23.6	23.6	254190000	29017000	33217000	43108000	59706000
I3L1Q5;Q2NL82	I3L1Q5;Q2NL82	1;1	1;1	1;1	Pre-rRNA-processing protein TSR1 homolog	TSR1	I3L1Q5_HUMAN Pre-rRNA-processing protein TSR1 homolog OS=Homo sapiens OX=9606 GN=TSR1 PE=1 SV=2;TSR1_HUMAN Pre-rRNA-processing protein TSR1 homolog OS=Homo sapiens OX=9606 GN=TSR1 PE=1 SV=1	2	1	1	1	0	0	1	0	0	0	0	1	0	0	0	0	1	0	0	2.2	2.2	2.2	41.461	368	368;804	0.0023296	2.0568			By MS/MS			0	0	2.2	0	0	4566300	0	0	4566300	0
I3L1R7;Q99447;I3L2Q1;I3L1L9;I3L102;I3L1C4;I3L3V9	I3L1R7;Q99447;I3L2Q1;I3L1L9	4;4;3;3;1;1;1	4;4;3;3;1;1;1	4;4;3;3;1;1;1	Ethanolamine-phosphate cytidylyltransferase	PCYT2	I3L1R7_HUMAN Ethanolamine-phosphate cytidylyltransferase OS=Homo sapiens OX=9606 GN=PCYT2 PE=1 SV=1;PCY2_HUMAN Ethanolamine-phosphate cytidylyltransferase OS=Homo sapiens OX=9606 GN=PCYT2 PE=1 SV=1;I3L2Q1_HUMAN Ethanolamine-phosphate cytidylyltransferase (	7	4	4	4	1	1	4	4	0	1	1	4	4	0	1	1	4	4	0	13.9	13.9	13.9	41.395	367	367;389;286;314;44;81;207	0	28.518	By matching	By MS/MS	By MS/MS	By MS/MS		3.8	3.8	13.9	13.9	0	30192000	684040	688940	18332000	10487000
I3L2X1;Q9BYC9	I3L2X1;Q9BYC9	1;1	1;1	1;1	39S ribosomal protein L20, mitochondrial	MRPL20	I3L2X1_HUMAN 39S ribosomal protein L20, mitochondrial (Fragment) OS=Homo sapiens OX=9606 GN=MRPL20 PE=1 SV=1;RM20_HUMAN 39S ribosomal protein L20, mitochondrial OS=Homo sapiens OX=9606 GN=MRPL20 PE=1 SV=1	2	1	1	1	1	0	1	1	0	1	0	1	1	0	1	0	1	1	0	16.7	16.7	16.7	7.5961	66	66;149	0	3.6706	By MS/MS		By MS/MS	By matching		16.7	0	16.7	16.7	0	51576000	19216000	0	29784000	2576000
I3L325;Q14894;I3NI53;I3L2W5	I3L325;Q14894;I3NI53;I3L2W5	4;4;3;3	4;4;3;3	4;4;3;3	Ketimine reductase mu-crystallin	CRYM	I3L325_HUMAN Ketimine reductase mu-crystallin (Fragment) OS=Homo sapiens OX=9606 GN=CRYM PE=1 SV=1;CRYM_HUMAN Ketimine reductase mu-crystallin OS=Homo sapiens OX=9606 GN=CRYM PE=1 SV=1;I3NI53_HUMAN Ketimine reductase mu-crystallin (Fragment) OS=Homo sapien	4	4	4	4	2	3	2	2	4	2	3	2	2	4	2	3	2	2	4	11.6	11.6	11.6	26.077	241	241;314;140;165	0	15.034	By MS/MS	By MS/MS	By matching	By MS/MS	By MS/MS	7.1	11.2	7.1	7.1	11.6	122140000	6071000	22457000	8070900	3929800
I3L3N0;I3L4B4;Q9GZT4	I3L3N0;I3L4B4;Q9GZT4	1;1;1	1;1;1	1;1;1	Serine racemase	SRR	I3L3N0_HUMAN Serine racemase (Fragment) OS=Homo sapiens OX=9606 GN=SRR PE=1 SV=2;I3L4B4_HUMAN Serine racemase (Fragment) OS=Homo sapiens OX=9606 GN=SRR PE=1 SV=1;SRR_HUMAN Serine racemase OS=Homo sapiens OX=9606 GN=SRR PE=1 SV=1	3	1	1	1	1	1	1	1	1	1	1	1	1	1	1	1	1	1	1	19	19	19	10.972	100	100;150;340	0	5.6548	By matching	By matching	By MS/MS	By matching	By MS/MS	19	19	19	19	19	40498000	9081700	6431600	16735000	3054600
[truncated: 1,278 more rows]
[truncated: 18 more columns]

## Sheet: Protein Groups SUMOIPMS
Protein IDs	Majority protein IDs	Peptide counts (all)	Peptide counts (razor+unique)	Peptide counts (unique)	Protein names	Gene names	Fasta headers	Number of proteins	Peptides	Razor + unique peptides	Unique peptides	Peptides A (FXTAS)	Peptides B (Control)	Peptides C (FXTAS)	Peptides D (Control)	Razor + unique peptides A (FXTAS)	Razor + unique peptides B (Control)	Razor + unique peptides C (FXTAS)	Razor + unique peptides D (Control)	Unique peptides A (FXTAS)	Unique peptides B (Control)	Unique peptides C (FXTAS)	Unique peptides D (Control)	Sequence coverage [%]	Unique + razor sequence coverage [%]	Unique sequence coverage [%]	Mol. weight [kDa]	Sequence length	Sequence lengths	Q-value	Score	Identification type A (FXTAS)	Identification type B (Control)	Identification type C (FXTAS)	Identification type D (Control)	Sequence coverage A (FXTAS) [%]	Sequence coverage B (Control) [%]	Sequence coverage C (FXTAS) [%]	Sequence coverage D (Control) [%]	Intensity	Intensity A (FXTAS)	Intensity B (Control)	Intensity C (FXTAS)	Intensity D (Control)	iBAQ	iBAQ A (FXTAS)	iBAQ B (Control)	iBAQ C (FXTAS)	iBAQ D (Control)
[truncated: 2,678 more rows]
[truncated: 9 more columns]

[truncated: 3 more sheets: Relative Abundance InclusionMS, Relative Abundance SUMOIPMS, 176 enriched inclusion proteins]
